# Supplementary material for: A genome-wide functional genomics approach uncovers genetic determinants of immune phenotypes in type 1 diabetes
Source: eLife. 2022 May 31;11:e73709. doi: 10.7554/eLife.73709 (PMC9205632; doi:10.7554/eLife.73709)
Supplement: Supplementary file 1. — (A) Definition of parental and grandparental cell types. (B) Numbers and basic characteristics of participants included in the study. (C) Summary statistics of reported T1D genome-wide association studies (GWAS) single-nucleotide polymorphisms (SNPs) in 300DM and 500FG. (D) Summary statistics of GWAS loci in cell proportion quantitative trait loci (QTLs) profile. (E) Summary statistics of GWAS loci in cytokine QTLs profile. (F) Genomic loci identified in T1D and meta-analysis. [file elife-73709-supp1.xlsx]

## Sheet: S1
Supplementary file 1: Numbers and basic characteristics of participants included in the study.
	300DM	500FG
N	243	534
N (Genotype data after QC)	215	451
N (Cell counts data)	242	473
N (Cytokine data)	233	489
Male sex: N (%)	132 (54.3%)	238(44.6%)
Age : mean (SD)	51.7 (16.3)	28.5 (13.7)

## Sheet: S2
Supplementary file 2. Summary statistics of reported T1D GWAS SNPs in 300DM and 500FG
loci	CHR	SNP	BP	A1	F_A	F_U	A2	CHISQ	P	OR
1	1	rs2301055	64106817	C	0.1706	0.1696	T	0.001653	0.9676	1.007
	1	rs2301054	64107028	G	0.1706	0.1671	A	0.0238	0.8774	1.025
	1	rs2269247	64107284	T	0.1659	0.162	C	0.03078	0.8607	1.029
	1	rs2269246	64107491	C	0.1729	0.1658	T	0.09916	0.7528	1.052
	1	rs2269245	64107893	A	0.1729	0.1607	G	0.2982	0.585	1.092
	1	rs2269242	64108682	A	0.1729	0.1658	G	0.09916	0.7528	1.052
	1	rs2269241	64108771	C	0.1729	0.1658	T	0.09916	0.7528	1.052
	1	rs2269240	64109264	C	0.1776	0.1645	T	0.3344	0.5631	1.096
	1	rs2269239	64109359	G	0.1776	0.1645	C	0.3344	0.5631	1.096
	1	rs3790858	64111548	G	0.1776	0.1607	A	0.5664	0.4517	1.128
	1	rs3790857	64111866	T	0.1776	0.1607	C	0.5664	0.4517	1.128
	1	rs12122838	64112169	C	0.1776	0.1607	A	0.5664	0.4517	1.128
	1	rs61765292	64113459	G	0.1776	0.1607	A	0.5664	0.4517	1.128
	1	rs10889435	64113956	T	0.1776	0.1633	A	0.4047	0.5247	1.107
	1	rs11208257	64114301	C	0.1776	0.1607	T	0.5664	0.4517	1.128
	1	rs11576729	64114429	T	0.1776	0.1607	G	0.5664	0.4517	1.128
	1	rs1911109	64114660	C	0.1776	0.1633	T	0.4047	0.5247	1.107
	1	rs2269238	64117537	T	0.1776	0.1569	G	0.863	0.3529	1.16
	1	rs2360159	64118801	C	0.1776	0.1569	T	0.863	0.3529	1.16
	1	rs2269235	64118915	G	0.1776	0.1569	A	0.863	0.3529	1.16
	1	rs2269234	64118976	G	0.1776	0.1569	A	0.863	0.3529	1.16
	1	rs2269233	64119346	C	0.1776	0.162	T	0.482	0.4875	1.117
	1	rs12027168	64120613	C	0.1776	0.1594	T	0.6579	0.4173	1.138
	1	rs7541882	64121569	C	0.1776	0.1594	A	0.6579	0.4173	1.138
	1	rs7519583	64121684	A	0.1963	0.1722	G	1.083	0.298	1.174
	1	rs855355	64121877	G	0.1963	0.1722	A	1.083	0.298	1.174
2	1	rs41289033	85279394	A	0.0771	0.1071	T	2.865	0.09055	0.6962
	1	rs17377758	85287327	C	0.0771	0.1046	T	2.436	0.1186	0.7152
	1	rs17377765	85287844	C	0.07944	0.1046	T	2.024	0.1549	0.7388
	1	rs80240401	85290347	C	0.07944	0.1046	T	2.024	0.1549	0.7388
	1	rs17377800	85302164	G	0.09112	0.1186	A	2.158	0.1419	0.7449
	1	rs1983853	85311192	T	0.08879	0.1135	C	1.806	0.179	0.7609
3	1	rs6679677	114303808	A	0.1752	0.1122	C	9.437	0.002127	1.68
	1	rs2476601	114377568	A	0.1776	0.1122	G	10.1	0.001485	1.708
4	1	rs6427855	200726579	G	0.2009	0.2066	A	0.05523	0.8142	0.9655
	1	rs12043133	200741713	G	0.2009	0.2066	T	0.05523	0.8142	0.9655
	1	rs6658395	200748760	T	0.2056	0.2054	C	0.0001063	0.9918	1.002
	1	rs6427859	200780153	A	0.2056	0.2054	C	0.0001063	0.9918	1.002
	1	rs7528217	200788077	T	0.2056	0.2054	C	0.0001063	0.9918	1.002
	1	rs6690988	200798900	C	0.1893	0.1888	G	0.0004108	0.9838	1.003
	1	rs6659127	200803657	T	0.2056	0.2054	C	0.0001063	0.9918	1.002
	1	rs6691977	200814959	C	0.2056	0.2054	T	0.0001063	0.9918	1.002
	1	rs10920052	200820610	A	0.1893	0.1875	C	0.005566	0.9405	1.012
	1	rs7520696	200828267	T	0.2056	0.2054	A	0.0001063	0.9918	1.002
	1	rs7533782	200832584	G	0.1893	0.1888	A	0.0004108	0.9838	1.003
	1	rs7511678	200832857	A	0.2056	0.2054	G	0.0001063	0.9918	1.002
5	1	rs3024505	206939904	A	0.1238	0.1722	G	4.941	0.02623	0.6794
	1	rs3024495	206942413	T	0.1238	0.1722	C	4.941	0.02623	0.6794
	1	rs3024493	206943968	A	0.1238	0.1722	C	4.941	0.02623	0.6794
	1	rs3122605	206955041	G	0.1215	0.1582	A	2.999	0.08332	0.7361
6	2	rs6432305	12636811	G	0.4743	0.4401	A	1.311	0.2522	1.148
	2	rs1358426	12637437	A	0.4743	0.4426	G	1.122	0.2894	1.136
	2	rs1534422	12640741	G	0.4463	0.4273	A	0.4054	0.5243	1.08
	2	rs1534423	12640838	G	0.4463	0.4247	A	0.5223	0.4699	1.091
	2	rs1569120	12642746	G	0.4463	0.4235	A	0.5863	0.4439	1.097
	2	rs1534428	12643443	C	0.4463	0.426	T	0.462	0.4967	1.086
	2	rs1534429	12644323	G	0.4603	0.4324	A	0.8726	0.3502	1.119
	2	rs1569121	12645559	G	0.4626	0.4337	A	0.9395	0.3324	1.124
	2	rs881429	12648174	T	0.4533	0.4082	C	2.306	0.1288	1.202
7	2	rs2165738	24692809	C	0.25	0.2258	G	0.9063	0.3411	1.143
8	2	rs478222	25301755	T	0.4603	0.4528	A	0.06236	0.8028	1.031
	2	rs493090	25303772	A	0.4603	0.4528	G	0.06236	0.8028	1.031
	2	rs567359	25304574	G	0.4626	0.4541	A	0.08127	0.7756	1.035
	2	rs483428	25305136	T	0.4603	0.4528	C	0.06236	0.8028	1.031
	2	rs551573	25305504	A	0.4603	0.4541	G	0.04288	0.836	1.025
	2	rs1530016	25305756	T	0.4603	0.4528	C	0.06236	0.8028	1.031
	2	rs530951	25307005	T	0.4603	0.4528	C	0.06236	0.8028	1.031
	2	rs565906	25308576	C	0.4626	0.4528	T	0.1074	0.7431	1.04
	2	rs487617	25309756	G	0.4603	0.4515	C	0.08549	0.77	1.036
	2	rs512419	25310155	T	0.4603	0.4515	G	0.08549	0.77	1.036
	2	rs564667	25310860	T	0.4836	0.4821	A	0.002501	0.9601	1.006
	2	rs546217	25311537	C	0.4836	0.4821	A	0.002501	0.9601	1.006
	2	rs2918630	25314186	C	0.4836	0.4821	T	0.002501	0.9601	1.006
	2	rs492393	25315511	A	0.4603	0.4515	G	0.08549	0.77	1.036
	2	rs2917916	25316336	C	0.4836	0.4821	A	0.002501	0.9601	1.006
	2	rs522806	25316584	A	0.4603	0.4515	C	0.08549	0.77	1.036
	2	rs2438679	25317653	T	0.4836	0.4821	C	0.002501	0.9601	1.006
	2	rs475868	25318059	G	0.4836	0.4821	A	0.002501	0.9601	1.006
	2	rs480319	25318522	A	0.4603	0.4528	G	0.06236	0.8028	1.031
	2	rs563590	25331172	G	0.4813	0.4821	A	0.0007721	0.9778	0.9967
	2	rs488817	25332696	T	0.4579	0.4515	C	0.04594	0.8303	1.026
	2	rs519111	25333735	C	0.4603	0.4528	T	0.06236	0.8028	1.031
	2	rs839652	25334340	T	0.4603	0.4528	C	0.06236	0.8028	1.031
	2	rs497567	25335089	A	0.4603	0.4528	G	0.06236	0.8028	1.031
	2	rs11684464	25340610	G	0.4626	0.4541	A	0.08127	0.7756	1.035
9	2	rs6547853	28646801	A	0.3645	0.3686	G	0.02039	0.8865	0.9823
10	2	rs2164712	100745404	G	0.3224	0.3495	C	0.9035	0.3418	0.8857
	2	rs2118280	100746395	A	0.3224	0.3533	G	1.173	0.2788	0.871
	2	rs11681227	100754997	G	0.3201	0.3457	A	0.8106	0.3679	0.8912
	2	rs13032454	100756009	C	0.3201	0.3457	T	0.8106	0.3679	0.8912
	2	rs12712064	100756548	T	0.3201	0.3457	C	0.8106	0.3679	0.8912
	2	rs4851252	100757280	T	0.3201	0.3457	C	0.8106	0.3679	0.8912
	2	rs11123809	100758137	T	0.3318	0.3635	C	1.223	0.2688	0.8693
	2	rs11900482	100758709	C	0.3201	0.3469	G	0.8924	0.3448	0.8862
	2	rs13003982	100759078	C	0.3201	0.3469	T	0.8924	0.3448	0.8862
	2	rs11123810	100759285	C	0.3201	0.3469	T	0.8924	0.3448	0.8862
	2	rs11681966	100759457	A	0.3201	0.3469	C	0.8924	0.3448	0.8862
	2	rs11692867	100759477	A	0.3201	0.3469	G	0.8924	0.3448	0.8862
	2	rs12987209	100761148	T	0.3201	0.3469	C	0.8924	0.3448	0.8862
	2	rs12987212	100761156	T	0.3201	0.3469	C	0.8924	0.3448	0.8862
	2	rs11690905	100761473	G	0.3201	0.3469	A	0.8924	0.3448	0.8862
	2	rs11123812	100761548	C	0.3201	0.3469	T	0.8924	0.3448	0.8862
	2	rs4850921	100762699	T	0.3201	0.3469	G	0.8924	0.3448	0.8862
	2	rs4851253	100762786	G	0.3318	0.3622	T	1.128	0.2883	0.8741
	2	rs12712067	100763900	T	0.3201	0.3469	G	0.8924	0.3448	0.8862
	2	rs13415465	100764004	G	0.3201	0.3469	T	0.8924	0.3448	0.8862
	2	rs13415583	100764087	G	0.3201	0.3469	T	0.8924	0.3448	0.8862
	2	rs10496344	100764125	C	0.3201	0.3469	T	0.8924	0.3448	0.8862
	2	rs12712068	100764439	G	0.3201	0.3469	A	0.8924	0.3448	0.8862
	2	rs1821826	100764711	T	0.3248	0.3482	C	0.6784	0.4101	0.9003
	2	rs1821827	100764717	C	0.3248	0.3482	T	0.6784	0.4101	0.9003
	2	rs1370353	100764824	C	0.3248	0.3482	G	0.6784	0.4101	0.9003
	2	rs2009094	100765077	A	0.3248	0.3482	G	0.6784	0.4101	0.9003
	2	rs2009095	100765081	T	0.3248	0.3482	C	0.6784	0.4101	0.9003
	2	rs11123813	100765692	T	0.3248	0.3482	C	0.6784	0.4101	0.9003
	2	rs11899489	100766253	C	0.3248	0.3482	A	0.6784	0.4101	0.9003
	2	rs4490209	100766711	G	0.3248	0.3482	C	0.6784	0.4101	0.9003
	2	rs11123814	100767082	G	0.3248	0.3482	A	0.6784	0.4101	0.9003
	2	rs6707067	100767232	A	0.3364	0.3648	G	0.9719	0.3242	0.8829
	2	rs12992234	100767886	A	0.3364	0.3648	G	0.9719	0.3242	0.8829
	2	rs36026386	100771741	C	0.3248	0.3482	T	0.6784	0.4101	0.9003
	2	rs4499444	100773609	G	0.3248	0.3482	C	0.6784	0.4101	0.9003
	2	rs7565895	100774773	A	0.3248	0.3482	G	0.6784	0.4101	0.9003
	2	rs4851256	100775045	C	0.3364	0.3648	T	0.9719	0.3242	0.8829
	2	rs4851257	100775297	T	0.3248	0.3482	C	0.6784	0.4101	0.9003
	2	rs2164711	100775422	T	0.3248	0.3482	G	0.6784	0.4101	0.9003
	2	rs10168615	100776594	G	0.3364	0.3648	A	0.9719	0.3242	0.8829
	2	rs2309755	100779749	A	0.3364	0.3648	G	0.9719	0.3242	0.8829
	2	rs2309756	100780269	C	0.3248	0.3482	G	0.6784	0.4101	0.9003
	2	rs4851258	100780830	C	0.3271	0.3482	T	0.5493	0.4586	0.9099
	2	rs4851259	100781011	C	0.3248	0.3482	A	0.6784	0.4101	0.9003
	2	rs4851260	100781132	G	0.3364	0.3648	C	0.9719	0.3242	0.8829
	2	rs12712070	100781239	A	0.3248	0.3482	C	0.6784	0.4101	0.9003
	2	rs6729966	100781566	G	0.3364	0.3648	A	0.9719	0.3242	0.8829
	2	rs4850923	100782256	C	0.3248	0.3482	A	0.6784	0.4101	0.9003
	2	rs4850924	100782273	G	0.3364	0.3648	A	0.9719	0.3242	0.8829
	2	rs10176782	100782827	A	0.3248	0.3482	C	0.6784	0.4101	0.9003
	2	rs13013594	100784190	G	0.3248	0.3482	A	0.6784	0.4101	0.9003
	2	rs4851261	100786717	G	0.3248	0.3482	A	0.6784	0.4101	0.9003
	2	rs11687586	100789346	G	0.3364	0.3648	A	0.9719	0.3242	0.8829
	2	rs7601892	100789490	A	0.3364	0.3648	G	0.9719	0.3242	0.8829
	2	rs7590378	100789877	G	0.3294	0.3635	A	1.411	0.2349	0.8602
	2	rs7593261	100789907	C	0.3294	0.3635	T	1.411	0.2349	0.8602
	2	rs10185059	100790172	T	0.3178	0.3469	C	1.056	0.3042	0.8767
	2	rs10185510	100790581	T	0.3178	0.3469	C	1.056	0.3042	0.8767
	2	rs10197987	100790783	T	0.3294	0.3635	A	1.411	0.2349	0.8602
	2	rs12712071	100793876	A	0.3178	0.3469	G	1.056	0.3042	0.8767
	2	rs11891046	100794402	G	0.3294	0.3635	C	1.411	0.2349	0.8602
	2	rs56054309	100794940	C	0.3294	0.3635	T	1.411	0.2349	0.8602
	2	rs11902705	100795207	A	0.3294	0.3635	G	1.411	0.2349	0.8602
	2	rs12712073	100805128	C	0.3528	0.3635	T	0.138	0.7102	0.9544
11	2	rs1969233	111597700	C	0.3107	0.3151	T	0.02382	0.8773	0.9802
	2	rs1533295	111597991	G	0.3107	0.3151	A	0.02382	0.8773	0.9802
	2	rs999643	111598365	T	0.3107	0.3151	C	0.02382	0.8773	0.9802
	2	rs999642	111598366	G	0.3107	0.3151	A	0.02382	0.8773	0.9802
	2	rs10180446	111601942	C	0.3061	0.3099	G	0.01948	0.889	0.982
	2	rs12476878	111602974	G	0.3061	0.3099	A	0.01948	0.889	0.982
	2	rs13019266	111604642	T	0.3061	0.3099	C	0.01948	0.889	0.982
	2	rs9917154	111606591	G	0.3061	0.3099	C	0.01948	0.889	0.982
	2	rs7576541	111607401	C	0.3061	0.3099	T	0.01948	0.889	0.982
	2	rs7588925	111608534	T	0.2827	0.2806	C	0.006027	0.9381	1.01
	2	rs10179923	111609690	G	0.2827	0.2806	A	0.006027	0.9381	1.01
	2	rs10180020	111609758	G	0.2827	0.2806	A	0.006027	0.9381	1.01
	2	rs12711785	111613736	A	0.2827	0.2806	G	0.006027	0.9381	1.01
	2	rs4849134	111615015	A	0.278	0.2806	G	0.009111	0.924	0.9873
	2	rs4849135	111615079	T	0.278	0.2806	G	0.009111	0.924	0.9873
	2	rs1533300	111615925	T	0.278	0.2806	C	0.009111	0.924	0.9873
	2	rs1533298	111616304	C	0.278	0.2793	T	0.002324	0.9615	0.9936
	2	rs2612698	111622435	T	0.2874	0.2934	C	0.04803	0.8265	0.9714
	2	rs2341873	111626734	T	0.2921	0.2972	C	0.03511	0.8514	0.9756
	2	rs2612700	111632332	A	0.2874	0.2934	G	0.04803	0.8265	0.9714
	2	rs4849155	111635197	G	0.2921	0.2959	A	0.01988	0.8879	0.9816
	2	rs4848317	111639439	A	0.2921	0.2959	T	0.01988	0.8879	0.9816
	2	rs10864930	111667660	A	0.2921	0.2985	G	0.05462	0.8152	0.9696
12	2	rs2111485	163110536	A	0.3154	0.3597	G	2.405	0.121	0.8202
	2	rs1990760	163124051	C	0.3178	0.361	T	2.286	0.1306	0.8245
13	2	rs6745050	204691538	T	0.4206	0.4286	C	0.07267	0.7875	0.9677
	2	rs34636506	204692216	G	0.4182	0.4337	A	0.2699	0.6034	0.9388
	2	rs1968351	204693736	C	0.4182	0.4311	A	0.1883	0.6643	0.9486
	2	rs13030124	204694263	A	0.4182	0.4311	G	0.1883	0.6643	0.9486
	2	rs34050244	204696941	A	0.4182	0.4286	G	0.1213	0.7276	0.9585
	2	rs34461055	204697133	G	0.4182	0.4286	A	0.1213	0.7276	0.9585
	2	rs12990970	204700689	T	0.4159	0.4286	C	0.1824	0.6694	0.9493
	2	rs1863800	204702660	T	0.4159	0.4286	C	0.1824	0.6694	0.9493
	2	rs13033315	204706865	T	0.4182	0.4298	A	0.153	0.6957	0.9535
	2	rs231804	204708646	C	0.4182	0.4324	T	0.2273	0.6336	0.9437
	2	rs11571304	204708776	A	0.4182	0.4324	T	0.2273	0.6336	0.9437
	2	rs231806	204709349	C	0.4182	0.4324	G	0.2273	0.6336	0.9437
	2	rs231811	204713891	G	0.4182	0.4324	T	0.2273	0.6336	0.9437
	2	rs11571293	204717713	T	0.4112	0.4158	G	0.02416	0.8765	0.9812
	2	rs11571291	204721132	C	0.4182	0.4247	T	0.04825	0.8261	0.9736
	2	rs1024162	204722159	T	0.4182	0.4247	A	0.04825	0.8261	0.9736
	2	rs11571316	204731089	A	0.4182	0.4247	G	0.04825	0.8261	0.9736
	2	rs3087243	204738919	A	0.4439	0.4668	G	0.5853	0.4442	0.9117
	2	rs11571302	204742934	T	0.4509	0.4847	G	1.266	0.2605	0.8731
	2	rs7565213	204743409	A	0.4509	0.4847	G	1.266	0.2605	0.8731
	2	rs11571297	204745003	C	0.4579	0.4987	T	1.844	0.1745	0.8491
	2	rs960792	204749250	C	0.4696	0.5128	T	2.06	0.1512	0.8414
	2	rs7600322	204754353	C	0.4696	0.5128	T	2.06	0.1512	0.8414
	2	rs6748358	204756905	A	0.4696	0.5128	C	2.06	0.1512	0.8414
	2	rs1427678	204758358	A	0.4696	0.5128	G	2.06	0.1512	0.8414
	2	rs13010492	204776176	C	0.4696	0.5064	G	1.496	0.2213	0.8632
	2	rs17268364	204777818	A	0.4696	0.5064	G	1.496	0.2213	0.8632
14	3	rs73833032	46276490	C	0.09813	0.1288	T	2.507	0.1134	0.7358
	3	rs73833033	46277002	C	0.09813	0.1288	A	2.507	0.1134	0.7358
	3	rs79815064	46277577	G	0.07944	0.111	A	3.063	0.08011	0.6913
	3	rs74433128	46279933	G	0.09813	0.1288	T	2.507	0.1134	0.7358
	3	rs76733709	46281461	A	0.09813	0.1288	G	2.507	0.1134	0.7358
	3	rs113676185	46286046	T	0.09813	0.1288	C	2.507	0.1134	0.7358
	3	rs60020651	46287651	C	0.1005	0.1288	A	2.127	0.1447	0.7553
	3	rs113485180	46293070	C	0.1005	0.1288	T	2.127	0.1447	0.7553
	3	rs75994669	46300863	G	0.1005	0.1288	T	2.127	0.1447	0.7553
	3	rs79539493	46302938	A	0.1005	0.1288	G	2.127	0.1447	0.7553
	3	rs111890592	46317354	T	0.1005	0.1288	C	2.127	0.1447	0.7553
	3	rs78372062	46323679	A	0.1005	0.1288	G	2.127	0.1447	0.7553
	3	rs78729754	46339185	A	0.1005	0.1327	C	2.691	0.1009	0.7303
	3	rs80054040	46340285	A	0.1005	0.1327	C	2.691	0.1009	0.7303
	3	rs79629761	46340630	T	0.1005	0.1327	C	2.691	0.1009	0.7303
	3	rs75352297	46345151	C	0.1005	0.1327	T	2.691	0.1009	0.7303
	3	rs57093591	46350716	C	0.1005	0.1339	T	2.892	0.08904	0.7223
	3	rs113507038	46357822	T	0.1005	0.1339	C	2.892	0.08904	0.7223
	3	rs112384491	46360359	G	0.1005	0.1339	T	2.892	0.08904	0.7223
	3	rs113647051	46366857	C	0.1005	0.1339	T	2.892	0.08904	0.7223
	3	rs112088397	46389462	T	0.1005	0.1352	G	3.098	0.07837	0.7144
	3	rs3092960	46400062	A	0.1005	0.1352	G	3.098	0.07837	0.7144
	3	rs762790	46402688	G	0.1005	0.1352	C	3.098	0.07837	0.7144
	3	rs3136535	46409113	A	0.1005	0.1352	G	3.098	0.07837	0.7144
	3	rs41490645	46410137	C	0.1005	0.1352	A	3.098	0.07837	0.7144
	3	rs2856758	46411661	G	0.1028	0.148	A	4.927	0.02645	0.6598
	3	rs11575821	46422355	A	0.1028	0.1492	G	5.181	0.02283	0.6532
	3	rs7652037	46423063	C	0.1028	0.1492	A	5.181	0.02283	0.6532
	3	rs34291293	46425647	A	0.1028	0.1492	G	5.181	0.02283	0.6532
	3	rs34445878	46425711	T	0.1028	0.1492	A	5.181	0.02283	0.6532
	3	rs113263161	46425718	A	0.1028	0.148	G	4.927	0.02645	0.6598
	3	rs34971514	46427354	T	0.1028	0.1505	C	5.441	0.01966	0.6467
	3	rs111669359	46427616	C	0.1028	0.1492	A	5.181	0.02283	0.6532
	3	rs6787972	46427835	A	0.1028	0.148	G	4.927	0.02645	0.6598
	3	rs112359020	46429391	G	0.1028	0.1505	A	5.441	0.01966	0.6467
	3	rs35388950	46429679	T	0.1028	0.1505	G	5.441	0.01966	0.6467
	3	rs75630441	46429717	A	0.1028	0.1505	T	5.441	0.01966	0.6467
	3	rs113634435	46431695	G	0.1028	0.1505	A	5.441	0.01966	0.6467
	3	rs111713092	46431751	T	0.1028	0.1492	C	5.181	0.02283	0.6532
	3	rs113934302	46432856	A	0.1028	0.1505	C	5.441	0.01966	0.6467
	3	rs111961837	46433146	T	0.1028	0.1492	C	5.181	0.02283	0.6532
	3	rs112982903	46433247	G	0.1028	0.1492	A	5.181	0.02283	0.6532
	3	rs112368251	46433967	A	0.1028	0.1492	G	5.181	0.02283	0.6532
	3	rs113229741	46433987	C	0.1028	0.1492	T	5.181	0.02283	0.6532
	3	rs113255842	46435161	A	0.1028	0.1492	G	5.181	0.02283	0.6532
	3	rs6798291	46443931	C	0.1028	0.148	T	4.927	0.02645	0.6598
	3	rs916093	46444794	C	0.1028	0.148	T	4.927	0.02645	0.6598
	3	rs916094	46444835	C	0.1028	0.148	A	4.927	0.02645	0.6598
	3	rs112903945	46445343	C	0.1028	0.148	A	4.927	0.02645	0.6598
	3	rs11574428	46446721	A	0.1028	0.148	T	4.927	0.02645	0.6598
	3	rs11574429	46446810	C	0.1028	0.148	T	4.927	0.02645	0.6598
	3	rs11574434	46447915	A	0.1028	0.148	G	4.927	0.02645	0.6598
	3	rs11574435	46447972	T	0.08178	0.1186	C	3.979	0.04606	0.6617
	3	rs6808835	46449864	T	0.1028	0.148	G	4.927	0.02645	0.6598
	3	rs6441977	46450072	A	0.1028	0.148	G	4.927	0.02645	0.6598
	3	rs1140865	46450884	T	0.1028	0.148	A	4.927	0.02645	0.6598
	3	rs2157061	46451502	A	0.1028	0.148	G	4.927	0.02645	0.6598
	3	rs2157062	46451647	T	0.1028	0.148	C	4.927	0.02645	0.6598
	3	rs6762266	46452863	C	0.1028	0.148	T	4.927	0.02645	0.6598
	3	rs6770674	46452873	A	0.1028	0.148	G	4.927	0.02645	0.6598
	3	rs112384806	46453487	T	0.1028	0.148	C	4.927	0.02645	0.6598
	3	rs113774564	46454682	A	0.1028	0.148	G	4.927	0.02645	0.6598
	3	rs113069082	46454688	A	0.1028	0.148	G	4.927	0.02645	0.6598
	3	rs111514151	46455754	C	0.1028	0.148	T	4.927	0.02645	0.6598
	3	rs113942981	46457329	T	0.1028	0.148	C	4.927	0.02645	0.6598
	3	rs113490452	46458228	A	0.1028	0.148	C	4.927	0.02645	0.6598
	3	rs6782522	46458505	A	0.1028	0.148	T	4.927	0.02645	0.6598
	3	rs6791599	46458942	A	0.1028	0.148	G	4.927	0.02645	0.6598
	3	rs111959715	46459050	C	0.1028	0.148	A	4.927	0.02645	0.6598
	3	rs6791789	46459121	A	0.1028	0.148	G	4.927	0.02645	0.6598
	3	rs113365357	46459291	A	0.1028	0.148	G	4.927	0.02645	0.6598
	3	rs112870257	46459398	A	0.1028	0.148	G	4.927	0.02645	0.6598
	3	rs113888916	46459411	T	0.1028	0.148	C	4.927	0.02645	0.6598
	3	rs113710186	46459914	C	0.1028	0.148	T	4.927	0.02645	0.6598
	3	rs111958022	46459956	G	0.1028	0.148	A	4.927	0.02645	0.6598
	3	rs113064717	46460013	C	0.1028	0.148	T	4.927	0.02645	0.6598
	3	rs111410234	46460675	T	0.1028	0.148	C	4.927	0.02645	0.6598
	3	rs112712359	46461783	A	0.1028	0.148	G	4.927	0.02645	0.6598
15	4	rs34185821	26085480	G	0.3294	0.2819	A	2.989	0.08385	1.252
	4	rs10517086	26085511	A	0.3294	0.2819	G	2.989	0.08385	1.252
	4	rs17630466	26086569	G	0.3294	0.2819	A	2.989	0.08385	1.252
	4	rs16878091	26088128	A	0.3294	0.2819	G	2.989	0.08385	1.252
	4	rs7441808	26090375	G	0.3294	0.2806	A	3.156	0.07565	1.259
	4	rs932036	26090862	T	0.3294	0.2819	A	2.989	0.08385	1.252
	4	rs4473645	26091198	G	0.3294	0.2819	A	2.989	0.08385	1.252
	4	rs35944082	26095314	G	0.3294	0.2819	A	2.989	0.08385	1.252
	4	rs6448432	26098810	A	0.3294	0.2857	G	2.515	0.1128	1.228
	4	rs12506688	26104113	T	0.3294	0.2819	C	2.989	0.08385	1.252
	4	rs874040	26108197	C	0.3294	0.2819	G	2.989	0.08385	1.252
	4	rs6448434	26110113	A	0.3318	0.2934	G	1.92	0.1659	1.196
	4	rs34046593	26111593	A	0.3318	0.2934	G	1.92	0.1659	1.196
	4	rs6848239	26114046	G	0.3271	0.2844	A	2.402	0.1212	1.223
	4	rs34897565	26115747	C	0.3271	0.2844	T	2.402	0.1212	1.223
	4	rs11933540	26120001	C	0.3271	0.2857	T	2.257	0.133	1.215
	4	rs36020664	26120328	G	0.3271	0.2857	T	2.257	0.133	1.215
	4	rs36110812	26120478	G	0.3271	0.2844	A	2.402	0.1212	1.223
	4	rs6825116	26122858	T	0.3271	0.2844	G	2.402	0.1212	1.223
	4	rs7668577	26123319	C	0.3271	0.2844	A	2.402	0.1212	1.223
	4	rs79004320	26125938	A	0.3271	0.2844	T	2.402	0.1212	1.223
	4	rs7673206	26126838	G	0.3271	0.2844	A	2.402	0.1212	1.223
	4	rs35844597	26128148	C	0.3271	0.2844	G	2.402	0.1212	1.223
	4	rs35858516	26128710	A	0.3248	0.2844	G	2.15	0.1426	1.21
16	4	rs56035021	123067808	A	0.3762	0.3559	G	0.4934	0.4824	1.091
	4	rs62323898	123076895	G	0.3762	0.3546	A	0.5579	0.4551	1.098
	4	rs55969942	123116862	G	0.3762	0.3546	T	0.5579	0.4551	1.098
	4	rs55904957	123116995	C	0.3762	0.3546	T	0.5579	0.4551	1.098
	4	rs7671357	123126450	A	0.3762	0.3546	C	0.5579	0.4551	1.098
	4	rs4505848	123132492	G	0.3762	0.3546	A	0.5579	0.4551	1.098
	4	rs7664452	123146225	G	0.3762	0.3546	T	0.5579	0.4551	1.098
	4	rs6827756	123184411	T	0.3972	0.3852	C	0.1674	0.6824	1.052
	4	rs72687044	123188501	G	0.3762	0.3533	A	0.6265	0.4287	1.104
	4	rs13147049	123193870	A	0.3785	0.3546	G	0.6846	0.408	1.109
	4	rs6534347	123198435	A	0.3972	0.3852	G	0.1674	0.6824	1.052
	4	rs28854492	123215381	T	0.3762	0.3533	C	0.6265	0.4287	1.104
	4	rs7699742	123264485	C	0.3785	0.3584	T	0.4817	0.4877	1.09
	4	rs11722421	123271668	C	0.3785	0.3584	G	0.4817	0.4877	1.09
	4	rs11727369	123286227	A	0.3972	0.3839	G	0.2051	0.6506	1.057
	4	rs4145717	123316076	T	0.3785	0.3559	G	0.6129	0.4337	1.102
	4	rs12499753	123333177	C	0.3785	0.3559	T	0.6129	0.4337	1.102
	4	rs1904522	123336918	A	0.3785	0.3559	G	0.6129	0.4337	1.102
	4	rs55896948	123342114	G	0.3785	0.3559	T	0.6129	0.4337	1.102
	4	rs716501	123351925	A	0.3785	0.3559	G	0.6129	0.4337	1.102
	4	rs56360035	123363029	T	0.3785	0.3559	A	0.6129	0.4337	1.102
	4	rs56267605	123363109	C	0.3785	0.3559	A	0.6129	0.4337	1.102
	4	rs3136534	123369776	G	0.3785	0.3559	T	0.6129	0.4337	1.102
	4	rs2069763	123377482	A	0.3785	0.3559	C	0.6129	0.4337	1.102
	4	rs45599938	123386720	A	0.3785	0.3584	G	0.4817	0.4877	1.09
	4	rs11098659	123396028	C	0.3785	0.3559	T	0.6129	0.4337	1.102
	4	rs148505069	123417564	G	0.3879	0.3584	A	1.03	0.3101	1.134
	4	rs4438772	123420095	A	0.3879	0.3559	G	1.219	0.2696	1.147
	4	rs11725823	123425785	C	0.3879	0.3559	G	1.219	0.2696	1.147
	4	rs72669154	123431998	T	0.3972	0.3559	C	2.028	0.1545	1.193
	4	rs4380538	123448562	T	0.3879	0.3559	C	1.219	0.2696	1.147
	4	rs62322747	123456457	G	0.3879	0.3584	A	1.03	0.3101	1.134
17	4	rs1246906	166558981	C	0.1986	0.1875	G	0.2203	0.6388	1.074
	4	rs1246904	166560583	A	0.1986	0.1875	T	0.2203	0.6388	1.074
	4	rs6536925	166561920	C	0.1986	0.1875	A	0.2203	0.6388	1.074
	4	rs2253129	166564089	A	0.1986	0.1875	G	0.2203	0.6388	1.074
	4	rs2322266	166564417	C	0.1986	0.1875	T	0.2203	0.6388	1.074
	4	rs4511957	166565409	G	0.1986	0.1875	A	0.2203	0.6388	1.074
	4	rs2714828	166565849	G	0.1986	0.1875	C	0.2203	0.6388	1.074
	4	rs2714829	166567707	A	0.1986	0.1875	G	0.2203	0.6388	1.074
	4	rs2714833	166567947	G	0.1986	0.1875	A	0.2203	0.6388	1.074
	4	rs2714834	166568732	A	0.1986	0.1875	C	0.2203	0.6388	1.074
	4	rs2611221	166569387	A	0.1986	0.1875	C	0.2203	0.6388	1.074
	4	rs2611219	166570869	T	0.1986	0.1875	C	0.2203	0.6388	1.074
	4	rs2611216	166572484	C	0.1986	0.1875	T	0.2203	0.6388	1.074
	4	rs2714837	166572648	G	0.1986	0.1875	T	0.2203	0.6388	1.074
	4	rs2611215	166574267	A	0.2009	0.1875	G	0.3218	0.5705	1.09
	4	rs2714839	166574759	C	0.2009	0.1875	T	0.3218	0.5705	1.09
	4	rs2611211	166575439	C	0.2009	0.1875	T	0.3218	0.5705	1.09
18	5	rs903388	35827646	C	0.4159	0.4056	G	0.1209	0.728	1.043
	5	rs903389	35827665	C	0.4159	0.4056	G	0.1209	0.728	1.043
	5	rs11950647	35830357	C	0.3879	0.3903	T	0.007021	0.9332	0.9897
	5	rs6451229	35866218	G	0.4346	0.4082	A	0.7944	0.3728	1.114
	5	rs11957503	35883176	G	0.4346	0.4069	T	0.8735	0.35	1.12
	5	rs11954020	35883251	G	0.4346	0.4069	C	0.8735	0.35	1.12
	5	rs2194226	35883757	A	0.4346	0.4069	C	0.8735	0.35	1.12
	5	rs2194225	35883804	C	0.4346	0.4069	T	0.8735	0.35	1.12
19	5	rs17166496	132628884	G	0.4206	0.389	C	1.147	0.2842	1.14
20	6	rs9272346	32604372	G	0.2196	0.4579	A	67.16	2.505e-16	0.3332
	6	rs1063355	32627714	T	0.2196	0.4541	G	65.2	6.783e-16	0.3384
	6	rs3828790	32635809	T	0.2593	0.4592	C	46.53	9e-12	0.4124
	6	rs9274660	32636434	A	0.2196	0.4528	G	64.55	9.427e-16	0.3401
21	6	rs10944479	90880393	A	0.2173	0.176	G	3.057	0.08041	1.3
	6	rs72928038	90976768	A	0.1963	0.1696	G	1.335	0.248	1.195
	6	rs6908626	91005743	T	0.1963	0.1735	G	0.9681	0.3252	1.163
22	6	rs6919397	126659043	G	0.4556	0.4273	T	0.9018	0.3423	1.122
	6	rs9388486	126661154	C	0.4556	0.4286	T	0.8221	0.3646	1.116
	6	rs9375435	126661858	T	0.4556	0.4286	C	0.8221	0.3646	1.116
	6	rs17754780	126664333	T	0.4556	0.4298	C	0.746	0.3877	1.11
	6	rs6907898	126666416	T	0.4556	0.4298	C	0.746	0.3877	1.11
	6	rs9401876	126669479	A	0.4579	0.4311	C	0.8081	0.3687	1.115
	6	rs2045258	126674354	G	0.4579	0.4311	A	0.8081	0.3687	1.115
	6	rs9491624	126679106	T	0.4579	0.4311	A	0.8081	0.3687	1.115
	6	rs2326387	126680489	A	0.4603	0.4311	G	0.9546	0.3285	1.125
	6	rs9398803	126683594	G	0.4766	0.4477	A	0.9336	0.3339	1.123
	6	rs2027299	126685827	C	0.4603	0.4311	G	0.9546	0.3285	1.125
	6	rs4895807	126686513	G	0.4579	0.4311	C	0.8081	0.3687	1.115
	6	rs9388489	126698719	G	0.4579	0.4311	A	0.8081	0.3687	1.115
	6	rs1361262	126701967	C	0.4579	0.4311	T	0.8081	0.3687	1.115
	6	rs9398804	126703390	A	0.4393	0.4222	T	0.329	0.5662	1.072
	6	rs9388490	126704795	T	0.4463	0.4222	C	0.6541	0.4187	1.103
	6	rs1578060	126712247	C	0.4673	0.4337	G	1.266	0.2604	1.146
	6	rs1591805	126717064	G	0.5023	0.4694	A	1.204	0.2725	1.141
	6	rs9398805	126726295	T	0.4673	0.4337	C	1.266	0.2604	1.146
	6	rs4897179	126727930	A	0.4673	0.4337	G	1.266	0.2604	1.146
	6	rs4897180	126727950	T	0.4673	0.4337	A	1.266	0.2604	1.146
	6	rs9321065	126744087	A	0.465	0.4324	G	1.189	0.2756	1.141
	6	rs2039735	126745076	C	0.465	0.4324	T	1.189	0.2756	1.141
	6	rs1538172	126748493	G	0.465	0.4324	A	1.189	0.2756	1.141
	6	rs9401881	126751921	T	0.465	0.4324	C	1.189	0.2756	1.141
	6	rs4565329	126752798	T	0.465	0.4324	C	1.189	0.2756	1.141
	6	rs1538170	126752874	T	0.465	0.4324	C	1.189	0.2756	1.141
	6	rs1538171	126752884	G	0.465	0.4324	C	1.189	0.2756	1.141
	6	rs4897181	126753564	T	0.465	0.4324	C	1.189	0.2756	1.141
	6	rs9401882	126755055	G	0.465	0.4324	A	1.189	0.2756	1.141
	6	rs4897182	126755642	G	0.465	0.4324	T	1.189	0.2756	1.141
	6	rs9375439	126758540	G	0.465	0.4324	C	1.189	0.2756	1.141
	6	rs9398808	126758791	T	0.465	0.4324	G	1.189	0.2756	1.141
	6	rs9385399	126759033	T	0.465	0.4324	G	1.189	0.2756	1.141
	6	rs1415671	126759587	G	0.465	0.4324	T	1.189	0.2756	1.141
	6	rs2184968	126760994	C	0.4673	0.4324	T	1.365	0.2427	1.151
	6	rs2152876	126761228	A	0.465	0.4324	G	1.189	0.2756	1.141
	6	rs9385400	126764190	G	0.465	0.4324	T	1.189	0.2756	1.141
	6	rs1361107	126767511	C	0.465	0.4324	A	1.189	0.2756	1.141
	6	rs1361108	126767600	T	0.465	0.4324	C	1.189	0.2756	1.141
	6	rs1337735	126771024	A	0.465	0.4324	T	1.189	0.2756	1.141
	6	rs1361109	126771143	T	0.4673	0.4324	C	1.365	0.2427	1.151
	6	rs1572569	126771687	A	0.4673	0.4311	G	1.467	0.2258	1.157
	6	rs2184967	126773487	T	0.465	0.4311	C	1.284	0.2571	1.147
	6	rs4559102	126773580	A	0.465	0.4311	G	1.284	0.2571	1.147
	6	rs9388494	126776094	T	0.465	0.4311	G	1.284	0.2571	1.147
	6	rs9375441	126778600	A	0.465	0.4311	G	1.284	0.2571	1.147
	6	rs4895808	126781434	T	0.465	0.4311	C	1.284	0.2571	1.147
	6	rs9388495	126782457	A	0.4673	0.4311	G	1.467	0.2258	1.157
	6	rs9388496	126785062	G	0.465	0.4311	A	1.284	0.2571	1.147
	6	rs1844594	126788107	A	0.4673	0.4311	G	1.467	0.2258	1.157
	6	rs9398809	126789144	T	0.465	0.4311	C	1.284	0.2571	1.147
	6	rs9385401	126789472	T	0.465	0.4311	C	1.284	0.2571	1.147
	6	rs9401883	126797111	G	0.465	0.4311	A	1.284	0.2571	1.147
	6	rs1159619	126801144	A	0.4603	0.4311	C	0.9546	0.3285	1.125
	6	rs9375442	126803137	C	0.4673	0.4311	A	1.467	0.2258	1.157
	6	rs2050644	126805255	G	0.465	0.4311	A	1.284	0.2571	1.147
	6	rs4422634	126806676	C	0.465	0.4311	T	1.284	0.2571	1.147
	6	rs1120786	126808637	G	0.465	0.4311	T	1.284	0.2571	1.147
	6	rs9372839	126809870	A	0.465	0.4311	G	1.284	0.2571	1.147
	6	rs2326451	126811928	T	0.465	0.4298	A	1.383	0.2395	1.153
	6	rs9398810	126815604	A	0.465	0.4311	C	1.284	0.2571	1.147
	6	rs4418209	126819699	G	0.465	0.4311	T	1.284	0.2571	1.147
	6	rs9372840	126822635	C	0.465	0.4324	A	1.189	0.2756	1.141
	6	rs9401885	126825837	G	0.465	0.4311	C	1.284	0.2571	1.147
	6	rs2130603	126826819	C	0.465	0.4311	A	1.284	0.2571	1.147
	6	rs7738135	126829981	A	0.465	0.4311	G	1.284	0.2571	1.147
	6	rs4053271	126830512	C	0.465	0.4311	T	1.284	0.2571	1.147
	6	rs1490387	126834083	A	0.465	0.4311	C	1.284	0.2571	1.147
	6	rs9375446	126835015	A	0.465	0.4311	G	1.284	0.2571	1.147
	6	rs1490388	126835655	T	0.465	0.4311	C	1.284	0.2571	1.147
	6	rs1907067	126837663	C	0.465	0.4311	A	1.284	0.2571	1.147
	6	rs1490384	126851160	T	0.493	0.4719	C	0.4916	0.4832	1.088
23	6	rs9460213	170377812	C	0.1308	0.1212	T	0.2373	0.6262	1.092
	6	rs924043	170379025	T	0.1308	0.1212	C	0.2373	0.6262	1.092
	6	rs924045	170382137	C	0.1262	0.1148	T	0.342	0.5587	1.113
	6	rs924046	170382288	T	0.1262	0.1148	G	0.342	0.5587	1.113
	6	rs7764906	170382654	T	0.1262	0.1148	C	0.342	0.5587	1.113
	6	rs4235991	170382923	G	0.1285	0.1161	A	0.4039	0.5251	1.123
	6	rs874105	170383701	A	0.1285	0.1161	G	0.4039	0.5251	1.123
	6	rs9460225	170384030	T	0.1262	0.1148	G	0.342	0.5587	1.113
	6	rs1390310	170384662	T	0.1262	0.1148	C	0.342	0.5587	1.113
	6	rs1580720	170387376	G	0.1238	0.1148	C	0.2172	0.6412	1.09
	6	rs9356666	170387400	C	0.1262	0.1148	T	0.342	0.5587	1.113
	6	rs1390309	170387741	T	0.1262	0.1148	C	0.342	0.5587	1.113
	6	rs4710841	170389364	T	0.1262	0.1148	C	0.342	0.5587	1.113
	6	rs9460232	170389453	C	0.1285	0.1161	T	0.4039	0.5251	1.123
	6	rs9348281	170389665	T	0.1262	0.1148	C	0.342	0.5587	1.113
	6	rs4710735	170389782	C	0.1262	0.1148	G	0.342	0.5587	1.113
	6	rs74301117	170390047	G	0.1238	0.1148	A	0.2172	0.6412	1.09
	6	rs7763066	170390256	G	0.1285	0.1173	T	0.3234	0.5696	1.109
	6	rs12525952	170390602	T	0.1238	0.1148	G	0.2172	0.6412	1.09
24	7	rs7805778	26694926	A	0.2056	0.2283	G	0.8312	0.3619	0.8748
	7	rs212838	26698194	T	0.2079	0.2309	C	0.8402	0.3593	0.8746
	7	rs3757654	26711104	T	0.2079	0.2258	C	0.5133	0.4737	0.9003
	7	rs212848	26722155	G	0.2103	0.2347	T	0.9431	0.3315	0.8683
	7	rs212850	26724279	T	0.2103	0.2347	G	0.9431	0.3315	0.8683
	7	rs212856	26729205	T	0.2103	0.2347	C	0.9431	0.3315	0.8683
	7	rs212857	26730200	C	0.2103	0.2347	A	0.9431	0.3315	0.8683
	7	rs4719877	26736220	A	0.2103	0.2347	G	0.9431	0.3315	0.8683
	7	rs6461962	26746304	A	0.2103	0.2347	T	0.9431	0.3315	0.8683
	7	rs6972378	26753074	C	0.2033	0.2296	T	1.117	0.2906	0.8561
	7	rs6951065	26756162	G	0.2033	0.2296	A	1.117	0.2906	0.8561
	7	rs6964817	26756424	G	0.2033	0.2296	C	1.117	0.2906	0.8561
	7	rs2106905	26766851	T	0.2033	0.2309	C	1.224	0.2685	0.85
	7	rs6461963	26772491	G	0.2033	0.2309	A	1.224	0.2685	0.85
	7	rs4722630	26773364	G	0.2033	0.2309	T	1.224	0.2685	0.85
	7	rs6971397	26782564	C	0.2033	0.227	T	0.9156	0.3386	0.8686
	7	rs727448	26787426	T	0.2033	0.227	C	0.9156	0.3386	0.8686
	7	rs727450	26787642	G	0.2033	0.227	A	0.9156	0.3386	0.8686
	7	rs10281261	26789472	T	0.2033	0.2309	C	1.224	0.2685	0.85
	7	rs7457076	26793215	C	0.2033	0.2309	T	1.224	0.2685	0.85
	7	rs2189017	26795073	A	0.2033	0.2309	G	1.224	0.2685	0.85
	7	rs2189019	26798581	G	0.2033	0.2309	A	1.224	0.2685	0.85
	7	rs73061894	26802085	C	0.2033	0.2309	T	1.224	0.2685	0.85
	7	rs112979042	26805212	C	0.2033	0.227	T	0.9156	0.3386	0.8686
	7	rs10486478	26819465	T	0.1986	0.2245	C	1.098	0.2946	0.8561
	7	rs3801850	26820577	C	0.2009	0.2258	T	1.005	0.3162	0.8624
	7	rs12536560	26822876	C	0.1986	0.2258	G	1.206	0.2721	0.8498
	7	rs73065504	26825984	G	0.1986	0.2245	A	1.098	0.2946	0.8561
	7	rs10267950	26826757	A	0.1986	0.2258	T	1.206	0.2721	0.8498
	7	rs112439431	26827035	A	0.1986	0.2245	G	1.098	0.2946	0.8561
	7	rs10272303	26827815	C	0.1986	0.2258	T	1.206	0.2721	0.8498
	7	rs3801846	26828653	T	0.1939	0.2258	C	1.666	0.1968	0.825
	7	rs1327988	26828965	C	0.1939	0.2258	G	1.666	0.1968	0.825
	7	rs3801844	26829759	G	0.1939	0.2258	A	1.666	0.1968	0.825
	7	rs3801843	26830201	C	0.1939	0.2258	T	1.666	0.1968	0.825
	7	rs3801842	26830263	T	0.1939	0.2258	C	1.666	0.1968	0.825
	7	rs73065517	26830555	C	0.1939	0.2258	T	1.666	0.1968	0.825
	7	rs28733208	26830825	A	0.1939	0.2258	G	1.666	0.1968	0.825
	7	rs73065521	26831409	A	0.1939	0.2258	C	1.666	0.1968	0.825
	7	rs3801840	26832986	G	0.1939	0.2258	A	1.666	0.1968	0.825
	7	rs1327989	26833563	T	0.1939	0.2258	C	1.666	0.1968	0.825
	7	rs6964094	26834380	G	0.1939	0.2245	C	1.539	0.2147	0.8311
	7	rs6956088	26835727	A	0.1939	0.2258	T	1.666	0.1968	0.825
	7	rs10276471	26837940	G	0.1939	0.2258	C	1.666	0.1968	0.825
	7	rs4722641	26838677	G	0.1939	0.2258	C	1.666	0.1968	0.825
	7	rs10225924	26839954	T	0.1939	0.2258	C	1.666	0.1968	0.825
	7	rs10229837	26840652	A	0.1939	0.2258	G	1.666	0.1968	0.825
	7	rs12532395	26841702	A	0.1939	0.2258	G	1.666	0.1968	0.825
	7	rs10215738	26843462	C	0.1939	0.2258	T	1.666	0.1968	0.825
	7	rs4722643	26844230	T	0.1893	0.2181	C	1.4	0.2367	0.8368
	7	rs12539719	26844852	T	0.1963	0.2258	A	1.426	0.2324	0.8374
	7	rs4722644	26845386	A	0.1963	0.227	C	1.548	0.2134	0.8313
	7	rs12333525	26847762	T	0.1963	0.227	C	1.548	0.2134	0.8313
	7	rs10244986	26849558	A	0.1963	0.227	C	1.548	0.2134	0.8313
	7	rs73067435	26850195	C	0.1963	0.227	T	1.548	0.2134	0.8313
	7	rs73067437	26850313	C	0.1963	0.2258	T	1.426	0.2324	0.8374
	7	rs57135974	26850699	A	0.1963	0.227	C	1.548	0.2134	0.8313
	7	rs58760954	26850776	T	0.1963	0.227	C	1.548	0.2134	0.8313
	7	rs73067443	26851074	G	0.1963	0.227	A	1.548	0.2134	0.8313
	7	rs3801837	26851361	G	0.1963	0.227	A	1.548	0.2134	0.8313
	7	rs3801836	26851400	T	0.1963	0.2258	C	1.426	0.2324	0.8374
	7	rs3801834	26852062	C	0.1963	0.227	T	1.548	0.2134	0.8313
	7	rs3801833	26852212	T	0.1963	0.2258	C	1.426	0.2324	0.8374
	7	rs3801832	26852280	T	0.1963	0.2258	C	1.426	0.2324	0.8374
	7	rs17315334	26852860	A	0.1963	0.227	G	1.548	0.2134	0.8313
	7	rs73067456	26852998	A	0.1963	0.227	G	1.548	0.2134	0.8313
	7	rs3801831	26853470	C	0.1963	0.227	T	1.548	0.2134	0.8313
	7	rs3823938	26853741	G	0.1963	0.227	A	1.548	0.2134	0.8313
	7	rs3823936	26853830	G	0.1963	0.227	A	1.548	0.2134	0.8313
	7	rs3823934	26853934	C	0.1963	0.2258	T	1.426	0.2324	0.8374
	7	rs3823933	26853966	C	0.1963	0.227	T	1.548	0.2134	0.8313
	7	rs3823932	26853980	C	0.1963	0.227	T	1.548	0.2134	0.8313
	7	rs3823931	26854026	C	0.1963	0.227	T	1.548	0.2134	0.8313
	7	rs10262414	26854266	T	0.1963	0.227	C	1.548	0.2134	0.8313
	7	rs12532199	26854375	G	0.1963	0.227	A	1.548	0.2134	0.8313
	7	rs12537323	26854388	T	0.1963	0.227	C	1.548	0.2134	0.8313
	7	rs28617235	26854671	G	0.1963	0.227	A	1.548	0.2134	0.8313
	7	rs12532796	26854828	G	0.1963	0.2258	A	1.426	0.2324	0.8374
	7	rs3801830	26854870	G	0.1963	0.227	A	1.548	0.2134	0.8313
	7	rs3801829	26854996	C	0.1963	0.227	G	1.548	0.2134	0.8313
	7	rs10266759	26855282	A	0.1963	0.2258	G	1.426	0.2324	0.8374
	7	rs3801828	26855284	A	0.1963	0.2258	C	1.426	0.2324	0.8374
	7	rs6948584	26855732	A	0.1963	0.227	G	1.548	0.2134	0.8313
	7	rs6948657	26855943	T	0.1963	0.2258	C	1.426	0.2324	0.8374
	7	rs73067472	26855959	C	0.1963	0.2258	T	1.426	0.2324	0.8374
	7	rs3823930	26856525	C	0.1963	0.227	T	1.548	0.2134	0.8313
	7	rs3823929	26856600	C	0.1963	0.227	T	1.548	0.2134	0.8313
	7	rs3801827	26856626	T	0.1963	0.227	C	1.548	0.2134	0.8313
	7	rs3801826	26856720	T	0.1963	0.2258	C	1.426	0.2324	0.8374
	7	rs3801825	26856959	A	0.1963	0.227	T	1.548	0.2134	0.8313
	7	rs73067475	26857120	T	0.1963	0.227	C	1.548	0.2134	0.8313
	7	rs73067476	26857240	G	0.1963	0.227	A	1.548	0.2134	0.8313
	7	rs73067479	26857751	C	0.1963	0.227	T	1.548	0.2134	0.8313
	7	rs138144949	26857828	A	0.1963	0.2258	G	1.426	0.2324	0.8374
	7	rs28806787	26857837	A	0.1963	0.227	T	1.548	0.2134	0.8313
	7	rs10272301	26857898	C	0.1963	0.227	T	1.548	0.2134	0.8313
	7	rs10275896	26858395	C	0.1963	0.227	T	1.548	0.2134	0.8313
	7	rs12537014	26858650	A	0.1963	0.227	G	1.548	0.2134	0.8313
	7	rs17315775	26860134	C	0.1963	0.227	T	1.548	0.2134	0.8313
	7	rs28404962	26860324	C	0.1963	0.227	T	1.548	0.2134	0.8313
	7	rs13438513	26860633	C	0.1963	0.227	G	1.548	0.2134	0.8313
	7	rs13438514	26860688	A	0.1963	0.227	G	1.548	0.2134	0.8313
	7	rs55739485	26860741	C	0.1963	0.227	T	1.548	0.2134	0.8313
	7	rs3801823	26861031	C	0.1963	0.227	T	1.548	0.2134	0.8313
	7	rs3801822	26861201	C	0.1963	0.227	T	1.548	0.2134	0.8313
	7	rs3801821	26861206	T	0.1963	0.227	C	1.548	0.2134	0.8313
	7	rs3801820	26861353	G	0.1963	0.227	A	1.548	0.2134	0.8313
	7	rs7785689	26861609	A	0.1963	0.227	G	1.548	0.2134	0.8313
	7	rs7785711	26861640	A	0.1963	0.227	G	1.548	0.2134	0.8313
	7	rs7785798	26861943	G	0.1963	0.227	A	1.548	0.2134	0.8313
	7	rs7785918	26861959	T	0.1963	0.227	C	1.548	0.2134	0.8313
	7	rs59254259	26862464	G	0.1963	0.227	T	1.548	0.2134	0.8313
	7	rs28816386	26862805	G	0.1963	0.227	A	1.548	0.2134	0.8313
	7	rs113003633	26862983	T	0.1963	0.227	C	1.548	0.2134	0.8313
	7	rs12540045	26863174	G	0.1963	0.227	C	1.548	0.2134	0.8313
	7	rs10248500	26863294	C	0.1963	0.227	A	1.548	0.2134	0.8313
	7	rs17315929	26864173	T	0.1963	0.227	C	1.548	0.2134	0.8313
	7	rs10227673	26865299	A	0.1963	0.227	G	1.548	0.2134	0.8313
	7	rs7805766	26865610	G	0.1963	0.227	C	1.548	0.2134	0.8313
	7	rs17375272	26866497	T	0.1963	0.227	C	1.548	0.2134	0.8313
	7	rs3801819	26866698	G	0.1963	0.2258	T	1.426	0.2324	0.8374
	7	rs61354389	26868343	T	0.1963	0.227	C	1.548	0.2134	0.8313
	7	rs12540508	26868635	A	0.1963	0.227	G	1.548	0.2134	0.8313
	7	rs10225700	26869880	T	0.1939	0.227	C	1.797	0.1801	0.8191
	7	rs10241234	26869887	A	0.1939	0.227	T	1.797	0.1801	0.8191
	7	rs10225904	26869888	A	0.1939	0.227	G	1.797	0.1801	0.8191
	7	rs28550029	26872581	T	0.1963	0.227	C	1.548	0.2134	0.8313
	7	rs1967332	26872988	A	0.1963	0.227	C	1.548	0.2134	0.8313
	7	rs113360640	26873194	C	0.1963	0.2258	G	1.426	0.2324	0.8374
	7	rs28883078	26875063	T	0.1963	0.227	C	1.548	0.2134	0.8313
	7	rs149948351	26875969	C	0.1963	0.227	A	1.548	0.2134	0.8313
	7	rs56154570	26876579	A	0.1963	0.227	G	1.548	0.2134	0.8313
	7	rs12534899	26877189	C	0.1963	0.227	T	1.548	0.2134	0.8313
	7	rs12534921	26877210	C	0.1963	0.227	T	1.548	0.2134	0.8313
	7	rs73069507	26877536	G	0.1963	0.2258	A	1.426	0.2324	0.8374
	7	rs73069510	26877567	C	0.1963	0.2258	T	1.426	0.2324	0.8374
	7	rs3801816	26881177	A	0.1963	0.2258	G	1.426	0.2324	0.8374
	7	rs3801815	26881292	C	0.1963	0.2258	T	1.426	0.2324	0.8374
	7	rs3801814	26881302	G	0.1963	0.2258	T	1.426	0.2324	0.8374
	7	rs12535784	26882067	A	0.1963	0.2258	G	1.426	0.2324	0.8374
	7	rs4719882	26882252	G	0.1963	0.2258	A	1.426	0.2324	0.8374
	7	rs1982995	26884135	C	0.1963	0.2258	A	1.426	0.2324	0.8374
	7	rs10236221	26884671	T	0.1963	0.2258	A	1.426	0.2324	0.8374
	7	rs10270187	26885885	G	0.1963	0.2258	C	1.426	0.2324	0.8374
	7	rs10227529	26886309	A	0.1963	0.2258	T	1.426	0.2324	0.8374
	7	rs10251839	26886468	T	0.1963	0.2258	C	1.426	0.2324	0.8374
	7	rs3801813	26887069	C	0.1963	0.2258	T	1.426	0.2324	0.8374
	7	rs3801812	26887615	T	0.1963	0.2258	C	1.426	0.2324	0.8374
	7	rs10272190	26887942	A	0.1963	0.2258	T	1.426	0.2324	0.8374
	7	rs10227231	26888074	G	0.1963	0.2258	A	1.426	0.2324	0.8374
	7	rs10272457	26888155	C	0.1963	0.2258	T	1.426	0.2324	0.8374
	7	rs10272603	26888277	C	0.1963	0.2258	T	1.426	0.2324	0.8374
	7	rs6461979	26888918	C	0.1963	0.2245	T	1.309	0.2525	0.8436
	7	rs17376018	26889862	G	0.1963	0.2258	A	1.426	0.2324	0.8374
	7	rs4722647	26890446	C	0.1963	0.2258	G	1.426	0.2324	0.8374
	7	rs3934268	26890572	C	0.1963	0.2258	G	1.426	0.2324	0.8374
	7	rs2031811	26890672	C	0.1963	0.2258	T	1.426	0.2324	0.8374
	7	rs2030136	26891016	C	0.1986	0.2258	T	1.206	0.2721	0.8498
	7	rs7804356	26891665	C	0.1986	0.2258	T	1.206	0.2721	0.8498
	7	rs7804620	26891831	G	0.1986	0.2258	T	1.206	0.2721	0.8498
	7	rs73069533	26892325	A	0.1986	0.2245	G	1.098	0.2946	0.8561
	7	rs10486483	26892440	A	0.1986	0.2258	G	1.206	0.2721	0.8498
	7	rs3801810	26892531	A	0.1986	0.2258	G	1.206	0.2721	0.8498
	7	rs3823928	26893317	C	0.1986	0.2258	T	1.206	0.2721	0.8498
	7	rs7791513	26893357	C	0.1986	0.2258	A	1.206	0.2721	0.8498
	7	rs3213853	26893524	C	0.1986	0.2258	T	1.206	0.2721	0.8498
	7	rs6461980	26894123	G	0.1986	0.2258	T	1.206	0.2721	0.8498
	7	rs12536145	26894860	T	0.1986	0.2258	A	1.206	0.2721	0.8498
	7	rs10242572	26895065	C	0.1986	0.2258	T	1.206	0.2721	0.8498
	7	rs10256250	26895080	T	0.1986	0.2258	A	1.206	0.2721	0.8498
	7	rs3801809	26895456	A	0.1986	0.2258	G	1.206	0.2721	0.8498
	7	rs3801808	26896555	A	0.1986	0.2258	T	1.206	0.2721	0.8498
	7	rs3801807	26897439	C	0.1986	0.2258	T	1.206	0.2721	0.8498
	7	rs3801805	26897640	G	0.1986	0.2258	A	1.206	0.2721	0.8498
	7	rs10486485	26900356	A	0.1916	0.2168	C	1.072	0.3006	0.856
	7	rs3801803	26901740	C	0.1916	0.2168	T	1.072	0.3006	0.856
	7	rs73069539	26903661	T	0.1916	0.2156	C	0.9689	0.3249	0.8624
	7	rs17323934	26904330	G	0.1893	0.2105	C	0.7697	0.3803	0.8757
	7	rs73069540	26904770	T	0.1893	0.2105	C	0.7697	0.3803	0.8757
	7	rs73069541	26904928	G	0.1893	0.2105	A	0.7697	0.3803	0.8757
	7	rs12540388	26905731	T	0.1893	0.2105	A	0.7697	0.3803	0.8757
	7	rs2391362	26907123	C	0.1986	0.2207	T	0.8045	0.3698	0.8752
	7	rs76438067	26911904	T	0.1916	0.2105	C	0.6076	0.4357	0.8891
25	7	rs78615563	28149712	T	0.1308	0.139	C	0.1579	0.6911	0.9322
	7	rs77181159	28172124	A	0.1379	0.1378	G	2.119e-05	0.9963	1.001
	7	rs79131915	28188046	A	0.1355	0.1492	C	0.4219	0.516	0.8936
	7	rs530649	28202430	G	0.1472	0.1594	A	0.3166	0.5736	0.91
	7	rs849320	28208836	T	0.1472	0.1594	G	0.3166	0.5736	0.91
	7	rs515013	28216196	C	0.1495	0.1594	T	0.2064	0.6496	0.9269
	7	rs849334	28223842	T	0.1472	0.1594	C	0.3166	0.5736	0.91
	7	rs565317	28225514	T	0.1472	0.1594	A	0.3166	0.5736	0.91
	7	rs550448	28229042	G	0.1472	0.1594	A	0.3166	0.5736	0.91
	7	rs849328	28233408	C	0.1472	0.1607	A	0.3844	0.5353	0.9014
	7	rs849329	28234599	A	0.1752	0.1747	G	0.0004582	0.9829	1.003
	7	rs849315	28238860	A	0.1776	0.1747	G	0.01526	0.9017	1.02
	7	rs849316	28242834	A	0.1776	0.1747	C	0.01526	0.9017	1.02
	7	rs527637	28254638	T	0.1776	0.1735	C	0.03226	0.8575	1.029
26	7	rs62447205	50465830	G	0.271	0.2526	A	0.4924	0.4829	1.1
	7	rs11978267	50466304	G	0.271	0.2526	A	0.4924	0.4829	1.1
	7	rs6973210	50466695	A	0.271	0.2526	G	0.4924	0.4829	1.1
	7	rs6960400	50466797	G	0.271	0.2526	A	0.4924	0.4829	1.1
	7	rs10278451	50468952	T	0.2664	0.2487	G	0.4531	0.5009	1.097
	7	rs11552047	50469551	T	0.2664	0.2487	C	0.4531	0.5009	1.097
	7	rs11980379	50469981	C	0.2664	0.2487	T	0.4531	0.5009	1.097
	7	rs4132601	50470604	G	0.2664	0.2487	T	0.4531	0.5009	1.097
	7	rs11980407	50471613	A	0.2664	0.2487	G	0.4531	0.5009	1.097
	7	rs62445866	50472324	A	0.2664	0.2487	G	0.4531	0.5009	1.097
	7	rs58923657	50472842	T	0.2664	0.2487	C	0.4531	0.5009	1.097
	7	rs6964969	50473251	G	0.264	0.2462	A	0.4672	0.4943	1.098
	7	rs6956014	50473290	C	0.2407	0.2156	T	1.002	0.3169	1.153
	7	rs28462675	50473870	G	0.2664	0.2487	A	0.4531	0.5009	1.097
	7	rs10264390	50475321	C	0.2664	0.2487	T	0.4531	0.5009	1.097
	7	rs28696237	50475831	G	0.2664	0.2449	C	0.6754	0.4112	1.119
	7	rs10230978	50477144	A	0.2664	0.2449	G	0.6754	0.4112	1.119
	7	rs10272724	50477213	C	0.2664	0.2449	T	0.6754	0.4112	1.119
	7	rs17133805	50477514	G	0.2664	0.2449	T	0.6754	0.4112	1.119
	7	rs62445869	50477611	A	0.264	0.2449	G	0.5375	0.4635	1.106
	7	rs17133807	50477687	A	0.2664	0.2449	G	0.6754	0.4112	1.119
	7	rs1110701	50478627	G	0.2804	0.273	A	0.07624	0.7825	1.038
27	8	rs12679857	119977337	G	0.278	0.3036	A	0.8687	0.3513	0.8835
28	9	rs4380994	4282536	G	0.4813	0.4847	A	0.01271	0.9102	0.9865
	9	rs10974435	4283682	C	0.4813	0.4821	T	0.0007721	0.9778	0.9967
	9	rs10758591	4285986	C	0.4813	0.4847	G	0.01271	0.9102	0.9865
	9	rs7024686	4287211	C	0.4813	0.4821	G	0.0007721	0.9778	0.9967
	9	rs7041847	4287466	G	0.4836	0.4847	A	0.00122	0.9721	0.9958
	9	rs7034200	4289050	A	0.5093	0.4936	C	0.2738	0.6008	1.065
	9	rs10814914	4289196	C	0.4836	0.4834	T	5.687e-05	0.994	1.001
	9	rs6476842	4291268	T	0.4626	0.4681	C	0.0336	0.8546	0.9782
	9	rs7020673	4291747	C	0.4813	0.4783	G	0.009931	0.9206	1.012
	9	rs7867224	4292152	G	0.4836	0.486	A	0.005989	0.9383	0.9907
	9	rs10814916	4293150	A	0.4766	0.4898	C	0.192	0.6613	0.9487
	9	rs4339696	4295880	T	0.472	0.4643	G	0.06555	0.7979	1.031
	9	rs10814917	4296430	G	0.472	0.4745	A	0.007093	0.9329	0.9899
29	10	rs706778	6098949	T	0.4322	0.4247	C	0.0636	0.8009	1.031
	10	rs7072793	6106266	C	0.4322	0.4286	T	0.01523	0.9018	1.015
	10	rs7073236	6106552	C	0.4322	0.4286	T	0.01523	0.9018	1.015
	10	rs7096384	6106638	T	0.4322	0.4286	C	0.01523	0.9018	1.015
	10	rs10795791	6108340	G	0.4322	0.4286	A	0.01523	0.9018	1.015
30	10	rs2387397	6390192	G	0.2243	0.2245	C	5.786e-05	0.9939	0.9989
	10	rs947474	6390450	G	0.1963	0.1939	A	0.01004	0.9202	1.015
	10	rs2181623	6391491	C	0.215	0.2054	T	0.1544	0.6944	1.06
	10	rs4750316	6393260	C	0.2126	0.2054	G	0.0886	0.766	1.045
	10	rs10796035	6396623	G	0.2173	0.2028	A	0.3526	0.5526	1.091
	10	rs10796038	6397964	A	0.2009	0.1913	G	0.163	0.6864	1.063
	10	rs4558075	6401625	C	0.215	0.1964	T	0.5873	0.4435	1.12
	10	rs10752291	6402679	C	0.215	0.1964	G	0.5873	0.4435	1.12
	10	rs10796045	6402741	G	0.215	0.1977	T	0.5077	0.4762	1.111
	10	rs2146900	6403050	G	0.2126	0.1939	C	0.6065	0.4361	1.123
	10	rs1570527	6404700	T	0.2126	0.1939	G	0.6065	0.4361	1.123
31	10	rs61839082	6440578	T	0.2407	0.2423	C	0.004328	0.9475	0.9908
	10	rs586527	6448881	C	0.25	0.2423	T	0.08765	0.7672	1.042
	10	rs586511	6448894	G	0.25	0.2423	A	0.08765	0.7672	1.042
	10	rs586497	6448900	G	0.25	0.2423	A	0.08765	0.7672	1.042
	10	rs584724	6449286	G	0.25	0.2423	A	0.08765	0.7672	1.042
	10	rs11258629	6458306	T	0.2523	0.25	C	0.008043	0.9285	1.012
	10	rs17155549	6460644	G	0.236	0.2194	A	0.4368	0.5087	1.099
	10	rs11258672	6462613	G	0.236	0.2194	T	0.4368	0.5087	1.099
	10	rs667899	6464156	A	0.236	0.2232	G	0.2566	0.6125	1.075
	10	rs10906529	6465145	G	0.236	0.2232	C	0.2566	0.6125	1.075
	10	rs7920162	6465660	T	0.236	0.2194	C	0.4368	0.5087	1.099
	10	rs602756	6466280	T	0.2617	0.227	C	1.825	0.1767	1.207
	10	rs11258708	6466438	T	0.236	0.2194	C	0.4368	0.5087	1.099
	10	rs72781716	6466976	A	0.236	0.2194	G	0.4368	0.5087	1.099
	10	rs806399	6468605	A	0.2617	0.227	G	1.825	0.1767	1.207
	10	rs7910023	6468630	T	0.236	0.2194	C	0.4368	0.5087	1.099
	10	rs648731	6468731	A	0.2617	0.227	G	1.825	0.1767	1.207
	10	rs7082071	6470587	A	0.236	0.2194	G	0.4368	0.5087	1.099
	10	rs11258742	6471941	A	0.236	0.2194	C	0.4368	0.5087	1.099
	10	rs11258747	6472891	T	0.236	0.2194	G	0.4368	0.5087	1.099
	10	rs34157770	6473041	A	0.236	0.2194	C	0.4368	0.5087	1.099
	10	rs11258856	6486194	G	0.236	0.2168	A	0.5845	0.4445	1.116
	10	rs17372283	6486582	C	0.236	0.2168	G	0.5845	0.4445	1.116
	10	rs61840390	6488856	T	0.236	0.2168	C	0.5845	0.4445	1.116
	10	rs655732	6489109	A	0.2383	0.2245	G	0.2995	0.5842	1.081
	10	rs11258943	6498723	A	0.2313	0.2156	G	0.3986	0.5278	1.095
32	10	rs10509540	90023033	C	0.271	0.3048	T	1.529	0.2163	0.8478
	10	rs166976	90024599	G	0.2687	0.301	A	1.406	0.2356	0.8531
	10	rs286487	90030119	G	0.2757	0.3151	A	2.037	0.1535	0.8276
	10	rs2018705	90047350	G	0.2523	0.2793	T	1.024	0.3115	0.8707
	10	rs7068821	90051035	T	0.2523	0.2793	G	1.024	0.3115	0.8707
	10	rs60888743	90051317	G	0.2547	0.2806	A	0.9419	0.3318	0.876
33	10	rs11189651	100289199	G	0.285	0.3125	T	0.9884	0.3201	0.8771
	10	rs12358472	100290770	A	0.285	0.3125	C	0.9884	0.3201	0.8771
	10	rs7096013	100292164	C	0.285	0.3125	G	0.9884	0.3201	0.8771
	10	rs4917840	100293029	A	0.285	0.3125	T	0.9884	0.3201	0.8771
	10	rs898892	100293700	G	0.2874	0.3125	T	0.826	0.3634	0.8872
	10	rs10883118	100293897	A	0.285	0.3125	G	0.9884	0.3201	0.8771
	10	rs1809320	100294255	A	0.2874	0.3125	G	0.826	0.3634	0.8872
	10	rs10444018	100299203	A	0.2897	0.3138	G	0.7554	0.3848	0.8921
	10	rs10786436	100300182	T	0.3621	0.3661	C	0.01838	0.8922	0.9832
	10	rs35753423	100300735	C	0.2874	0.3099	T	0.6688	0.4135	0.8978
	10	rs11189655	100301280	T	0.2874	0.3099	C	0.6688	0.4135	0.8978
	10	rs1471352	100308348	C	0.2897	0.3099	T	0.5367	0.4638	0.9081
	10	rs596448	100308948	C	0.3621	0.3648	G	0.008377	0.9271	0.9886
	10	rs621644	100311667	A	0.3528	0.361	G	0.08031	0.7769	0.965
	10	rs650527	100313563	T	0.3528	0.361	C	0.08031	0.7769	0.965
	10	rs7907389	100314339	A	0.278	0.3061	G	1.048	0.3061	0.8729
	10	rs1252757	100316741	T	0.3528	0.361	C	0.08031	0.7769	0.965
	10	rs7097086	100317043	A	0.3528	0.361	G	0.08031	0.7769	0.965
	10	rs513772	100317638	A	0.3528	0.361	G	0.08031	0.7769	0.965
	10	rs10748739	100318693	T	0.278	0.3061	C	1.048	0.3061	0.8729
	10	rs489611	100318793	C	0.3528	0.361	T	0.08031	0.7769	0.965
	10	rs11815889	100324001	A	0.278	0.3061	C	1.048	0.3061	0.8729
	10	rs10883135	100326668	T	0.278	0.3061	G	1.048	0.3061	0.8729
	10	rs610498	100330451	A	0.3528	0.361	G	0.08031	0.7769	0.965
	10	rs10748743	100330502	T	0.278	0.3061	A	1.048	0.3061	0.8729
	10	rs4919242	100336481	C	0.2757	0.3023	T	0.9455	0.3309	0.8785
	10	rs4919243	100336482	G	0.2757	0.3023	C	0.9455	0.3309	0.8785
	10	rs10883140	100340086	T	0.2757	0.3023	C	0.9455	0.3309	0.8785
34	11	rs3842753	2181060	T	0.1612	0.3048	G	30.13	4.034e-08	0.4383
	11	rs689	2182224	A	0.1612	0.3061	T	30.61	3.162e-08	0.4357
	11	rs3842727	2184848	G	0.1846	0.3214	T	26.12	3.211e-07	0.4779
35	12	rs917911	9905851	C	0.3621	0.361	A	0.001671	0.9674	1.005
	12	rs4763879	9910164	A	0.3621	0.3597	G	0.007241	0.9322	1.011
36	12	rs1689510	56396768	C	0.4089	0.3253	G	8.458	0.003635	1.435
	12	rs772921	56403577	T	0.4089	0.3253	C	8.458	0.003635	1.435
	12	rs1701704	56412487	G	0.4089	0.3253	T	8.458	0.003635	1.435
	12	rs2456973	56416928	C	0.4089	0.3253	A	8.458	0.003635	1.435
	12	rs1702877	56427808	T	0.4089	0.3253	C	8.458	0.003635	1.435
	12	rs705704	56435412	A	0.4089	0.3253	G	8.458	0.003635	1.435
	12	rs34415530	56444632	T	0.4089	0.324	C	8.727	0.003136	1.443
	12	rs10876866	56445366	A	0.4089	0.324	G	8.727	0.003136	1.443
	12	rs61938962	56446766	T	0.4089	0.324	C	8.727	0.003136	1.443
	12	rs61938963	56446804	T	0.4089	0.324	C	8.727	0.003136	1.443
	12	rs7302200	56449435	A	0.4089	0.3227	G	9	0.002699	1.452
	12	rs2640564	56455294	T	0.4065	0.3227	C	8.528	0.003497	1.438
	12	rs2640562	56466473	T	0.4089	0.3278	C	7.933	0.004854	1.418
	12	rs3741499	56474379	T	0.4182	0.3291	C	9.542	0.002008	1.466
	12	rs4759229	56474480	A	0.4159	0.3291	G	9.058	0.002616	1.452
	12	rs877636	56480583	G	0.4136	0.3278	A	8.856	0.002922	1.446
	12	rs705696	56480648	A	0.4112	0.3253	G	8.927	0.002809	1.449
	12	rs2292239	56482180	T	0.4159	0.3265	G	9.617	0.001928	1.468
37	12	rs10774624	111833788	A	0.3995	0.4898	G	9.087	0.002574	0.6931
	12	rs7310615	111865049	G	0.3949	0.4923	C	10.6	0.001131	0.6728
	12	rs3184504	111884608	C	0.3972	0.4923	T	10.1	0.001487	0.6794
	12	rs4766578	111904371	A	0.3972	0.4847	T	8.551	0.003453	0.7005
	12	rs10774625	111910219	G	0.3949	0.4834	A	8.765	0.00307	0.6973
	12	rs7137828	111932800	T	0.4019	0.4911	C	8.87	0.002899	0.6963
	12	rs597808	111973358	G	0.3972	0.4898	A	9.566	0.001982	0.6864
	12	rs653178	112007756	T	0.3972	0.4911	C	9.829	0.001718	0.6829
	12	rs11065979	112059557	T	0.5397	0.4541	C	8.13	0.004354	1.41
38	13	rs539514	76326282	A	0.4533	0.4656	T	0.1683	0.6816	0.9517
	13	rs625755	76326701	G	0.4533	0.4656	A	0.1683	0.6816	0.9517
	13	rs7997101	76334818	T	0.4836	0.4821	C	0.002501	0.9601	1.006
	13	rs530855	76337780	A	0.4509	0.4643	C	0.1987	0.6558	0.9476
39	13	rs9517712	100079833	T	0.243	0.2691	C	0.9836	0.3213	0.8717
	13	rs9585056	100081766	C	0.2407	0.2679	T	1.07	0.3011	0.8663
40	14	rs10137082	23840033	T	0.2547	0.2066	C	3.681	0.05505	1.312
41	14	rs2236263	69261162	A	0.2804	0.2755	T	0.03268	0.8565	1.025
	14	rs3742887	69262441	A	0.25	0.2564	G	0.05941	0.8074	0.9668
	14	rs1465788	69263599	T	0.2523	0.2564	C	0.0238	0.8774	0.9789
	14	rs1595260	69267695	A	0.2523	0.2564	T	0.0238	0.8774	0.9789
	14	rs1595261	69268399	C	0.2523	0.2564	A	0.0238	0.8774	0.9789
	14	rs194751	69270727	C	0.2523	0.2564	T	0.0238	0.8774	0.9789
	14	rs1836984	69270891	A	0.2523	0.2564	G	0.0238	0.8774	0.9789
	14	rs4899258	69272319	G	0.2547	0.2577	T	0.01289	0.9096	0.9845
	14	rs7149271	69272643	C	0.2547	0.2577	T	0.01289	0.9096	0.9845
42	14	rs11628807	98485111	T	0.2804	0.2997	G	0.5016	0.4788	0.9102
	14	rs4383076	98485127	A	0.2804	0.2997	T	0.5016	0.4788	0.9102
	14	rs11628876	98485308	T	0.2804	0.2997	A	0.5016	0.4788	0.9102
	14	rs11160429	98485440	G	0.2804	0.2997	C	0.5016	0.4788	0.9102
	14	rs10138574	98485515	A	0.2804	0.2997	G	0.5016	0.4788	0.9102
	14	rs10150955	98485583	T	0.2804	0.2997	C	0.5016	0.4788	0.9102
	14	rs10138969	98485805	C	0.2804	0.2997	G	0.5016	0.4788	0.9102
	14	rs10138885	98485820	A	0.2804	0.2997	G	0.5016	0.4788	0.9102
	14	rs922406	98486020	T	0.2804	0.2997	C	0.5016	0.4788	0.9102
	14	rs922407	98486053	G	0.2804	0.2997	A	0.5016	0.4788	0.9102
	14	rs922408	98486120	G	0.2967	0.2997	A	0.01202	0.9127	0.9857
	14	rs922409	98486231	G	0.2967	0.2997	A	0.01202	0.9127	0.9857
	14	rs2895665	98486373	T	0.2804	0.2997	C	0.5016	0.4788	0.9102
	14	rs10142119	98486545	G	0.2804	0.2997	A	0.5016	0.4788	0.9102
	14	rs7143957	98486622	T	0.2804	0.2997	C	0.5016	0.4788	0.9102
	14	rs7143039	98486883	A	0.2804	0.2997	G	0.5016	0.4788	0.9102
	14	rs8011031	98487343	G	0.2804	0.2997	A	0.5016	0.4788	0.9102
	14	rs3902659	98487447	G	0.2804	0.2997	A	0.5016	0.4788	0.9102
	14	rs1988588	98487507	T	0.2804	0.2997	A	0.5016	0.4788	0.9102
	14	rs10134419	98487587	T	0.2804	0.2997	C	0.5016	0.4788	0.9102
	14	rs7148853	98487763	A	0.2804	0.2997	T	0.5016	0.4788	0.9102
	14	rs1456988	98488007	G	0.2804	0.2997	T	0.5016	0.4788	0.9102
	14	rs1456989	98488804	T	0.2804	0.2997	C	0.5016	0.4788	0.9102
	14	rs1456990	98488886	A	0.2804	0.2997	G	0.5016	0.4788	0.9102
	14	rs1350275	98489306	T	0.278	0.2985	G	0.5599	0.4543	0.9052
	14	rs1350276	98489408	A	0.2804	0.2997	G	0.5016	0.4788	0.9102
	14	rs10137906	98490569	G	0.2967	0.2997	A	0.01202	0.9127	0.9857
	14	rs4144155	98491332	A	0.285	0.2997	G	0.2878	0.5916	0.9314
	14	rs1350277	98492843	C	0.2804	0.2997	T	0.5016	0.4788	0.9102
	14	rs28480229	98494678	A	0.2804	0.2997	C	0.5016	0.4788	0.9102
	14	rs7144501	98495938	G	0.2967	0.2997	A	0.01202	0.9127	0.9857
	14	rs36025852	98496132	G	0.285	0.2997	A	0.2878	0.5916	0.9314
	14	rs11622689	98496560	G	0.2967	0.2997	T	0.01202	0.9127	0.9857
	14	rs4900384	98498951	G	0.2874	0.2985	A	0.1638	0.6857	0.9479
43	14	rs941576	101306045	G	0.3879	0.4222	A	1.35	0.2453	0.8671
	14	rs56994090	101306447	C	0.3738	0.3929	T	0.4228	0.5156	0.9227
	14	rs8022656	101307542	G	0.3785	0.4209	A	2.065	0.1507	0.8379
	14	rs34337125	101307703	A	0.3411	0.375	G	1.374	0.2411	0.8629
44	15	rs56059718	38836777	A	0.2126	0.1964	C	0.4499	0.5024	1.105
	15	rs72727394	38847022	T	0.222	0.2143	C	0.09603	0.7566	1.046
	15	rs55728265	38856961	T	0.215	0.2117	C	0.01712	0.8959	1.019
	15	rs28438860	38858062	C	0.2243	0.2258	T	0.003411	0.9534	0.9916
	15	rs17651741	38869666	A	0.2056	0.1964	G	0.146	0.7024	1.059
45	15	rs4779112	79220586	G	0.3037	0.3278	A	0.7379	0.3903	0.8945
	15	rs7496812	79222924	C	0.3014	0.3253	T	0.7278	0.3936	0.895
	15	rs2289699	79223681	A	0.3014	0.3265	G	0.8066	0.3691	0.8898
	15	rs11638844	79231518	A	0.3061	0.3418	G	1.603	0.2054	0.8492
	15	rs10400902	79231616	A	0.3061	0.3418	G	1.603	0.2054	0.8492
	15	rs11072815	79232319	A	0.3107	0.3418	G	1.209	0.2716	0.868
	15	rs11856301	79232330	T	0.3107	0.3418	C	1.209	0.2716	0.868
	15	rs28655102	79232700	C	0.3107	0.3418	T	1.209	0.2716	0.868
	15	rs10152587	79233225	T	0.3107	0.3431	C	1.308	0.2527	0.8631
	15	rs10152589	79233255	T	0.3107	0.3418	C	1.209	0.2716	0.868
	15	rs4778716	79233626	A	0.3107	0.3418	G	1.209	0.2716	0.868
	15	rs2870085	79234268	T	0.3107	0.3418	C	1.209	0.2716	0.868
	15	rs10400877	79234378	A	0.3107	0.3418	T	1.209	0.2716	0.868
	15	rs10400881	79234384	G	0.3107	0.3418	C	1.209	0.2716	0.868
	15	rs11855406	79234864	A	0.3107	0.3418	G	1.209	0.2716	0.868
	15	rs3825932	79235446	T	0.3131	0.3431	C	1.125	0.2889	0.8726
	15	rs11072817	79236815	G	0.2921	0.3278	A	1.639	0.2004	0.846
	15	rs11072818	79236933	A	0.2921	0.3278	G	1.639	0.2004	0.846
	15	rs1036937	79237180	C	0.2921	0.3265	A	1.527	0.2166	0.8509
	15	rs1036938	79237247	C	0.2921	0.3278	G	1.639	0.2004	0.846
	15	rs1036939	79237324	C	0.2921	0.3291	A	1.756	0.1851	0.8411
	15	rs1369324	79239719	A	0.2897	0.3265	G	1.743	0.1868	0.8413
46	16	rs7200940	11164567	G	0.2967	0.3597	C	4.909	0.02671	0.7511
	16	rs11860603	11165017	C	0.2967	0.3571	T	4.53	0.0333	0.7595
	16	rs7184615	11165542	C	0.3178	0.3852	G	5.457	0.01949	0.7434
	16	rs9934969	11166002	A	0.2967	0.3571	G	4.53	0.0333	0.7595
	16	rs11865121	11166688	A	0.2967	0.3571	C	4.53	0.0333	0.7595
	16	rs7198621	11167458	G	0.2967	0.3571	C	4.53	0.0333	0.7595
	16	rs7204643	11167603	C	0.2967	0.3571	T	4.53	0.0333	0.7595
	16	rs725613	11169683	G	0.3178	0.3839	T	5.258	0.02185	0.7474
	16	rs12925642	11171602	G	0.2967	0.3559	A	4.347	0.03708	0.7637
	16	rs2058531	11172109	C	0.2967	0.3571	T	4.53	0.0333	0.7595
	16	rs9652601	11174365	A	0.2967	0.3559	G	4.347	0.03708	0.7637
	16	rs9652582	11174564	A	0.2967	0.3546	G	4.166	0.04124	0.768
	16	rs2041670	11174652	A	0.2967	0.3546	G	4.166	0.04124	0.768
	16	rs12923098	11177053	C	0.2967	0.3559	T	4.347	0.03708	0.7637
	16	rs9931397	11177394	C	0.2967	0.3546	G	4.166	0.04124	0.768
	16	rs12708715	11177824	T	0.2967	0.3546	C	4.166	0.04124	0.768
	16	rs9929994	11178245	G	0.3178	0.3839	A	5.258	0.02185	0.7474
	16	rs12708716	11179873	G	0.3178	0.3827	A	5.062	0.02445	0.7514
	16	rs7192287	11180537	T	0.2967	0.3559	A	4.347	0.03708	0.7637
	16	rs9888908	11181244	A	0.2967	0.3546	C	4.166	0.04124	0.768
	16	rs7204099	11181756	C	0.3178	0.3839	T	5.258	0.02185	0.7474
	16	rs7203793	11182134	G	0.3178	0.3827	C	5.062	0.02445	0.7514
	16	rs12924729	11187783	A	0.2967	0.3571	G	4.53	0.0333	0.7595
	16	rs12919083	11188930	C	0.2967	0.3559	A	4.347	0.03708	0.7637
	16	rs12928537	11191400	A	0.2967	0.3571	G	4.53	0.0333	0.7595
	16	rs12927355	11194771	T	0.2967	0.3559	C	4.347	0.03708	0.7637
	16	rs741172	11200798	T	0.2967	0.3559	C	4.347	0.03708	0.7637
	16	rs9746695	11207894	C	0.2921	0.3559	T	5.073	0.0243	0.7467
	16	rs12935413	11210447	A	0.3131	0.3839	G	6.039	0.01399	0.7314
	16	rs7186106	11210831	A	0.3107	0.3852	G	6.67	0.009802	0.7196
47	16	rs80945	11343120	T	0.264	0.2156	C	3.641	0.05636	1.305
	16	rs181582	11343547	T	0.264	0.2156	C	3.641	0.05636	1.305
	16	rs149310	11345699	C	0.2687	0.2156	G	4.356	0.03688	1.337
	16	rs193779	11350965	A	0.2734	0.2219	G	4.013	0.04515	1.319
	16	rs193778	11351211	G	0.2734	0.2219	A	4.013	0.04515	1.319
	16	rs55870745	11355102	T	0.2734	0.2219	G	4.013	0.04515	1.319
	16	rs56350515	11355104	T	0.2734	0.2219	A	4.013	0.04515	1.319
	16	rs72771866	11355222	T	0.2734	0.2219	C	4.013	0.04515	1.319
	16	rs56069754	11362640	A	0.2734	0.2232	G	3.807	0.05102	1.309
48	16	rs12444268	20342572	A	0.3224	0.3214	T	0.001272	0.9715	1.005
49	16	rs149299	28485141	C	0.3621	0.3903	T	0.9313	0.3345	0.8869
	16	rs151179	28487056	G	0.3621	0.3929	A	1.106	0.293	0.8775
	16	rs151180	28487213	T	0.3972	0.4235	G	0.7876	0.3748	0.8971
	16	rs181195	28488369	T	0.3621	0.3903	A	0.9313	0.3345	0.8869
	16	rs34839	28489346	C	0.3995	0.4324	T	1.227	0.268	0.8734
	16	rs151181	28490517	C	0.3621	0.3941	T	1.199	0.2736	0.8728
	16	rs151303	28492510	A	0.3645	0.3916	C	0.861	0.3535	0.8911
	16	rs34838	28494350	G	0.4019	0.4337	A	1.148	0.284	0.8774
	16	rs42861	28494421	G	0.4019	0.4337	A	1.148	0.284	0.8774
	16	rs34836	28494823	G	0.4019	0.4337	A	1.148	0.284	0.8774
	16	rs151182	28495752	T	0.3645	0.3941	C	1.029	0.3104	0.8816
	16	rs151301	28497059	A	0.3645	0.3916	T	0.861	0.3535	0.8911
	16	rs34835	28499291	G	0.3762	0.4005	A	0.6884	0.4067	0.9026
	16	rs27741	28504181	A	0.3738	0.4018	G	0.9078	0.3407	0.8889
	16	rs149271	28506872	G	0.3598	0.3954	A	1.485	0.223	0.8594
	16	rs180743	28507644	G	0.3598	0.3954	C	1.485	0.223	0.8594
	16	rs180744	28508048	G	0.3598	0.3954	A	1.485	0.223	0.8594
	16	rs151174	28508069	T	0.3598	0.3929	C	1.282	0.2576	0.8686
	16	rs40831	28508447	G	0.3785	0.4082	A	1.017	0.3133	0.8831
	16	rs40834	28510393	T	0.4159	0.4503	C	1.328	0.2491	0.8693
	16	rs40836	28510537	G	0.4159	0.4503	A	1.328	0.2491	0.8693
	16	rs40837	28510845	G	0.4159	0.4503	A	1.328	0.2491	0.8693
	16	rs26528	28517709	C	0.4112	0.449	T	1.606	0.2051	0.8571
	16	rs153109	28519096	C	0.4112	0.449	T	1.606	0.2051	0.8571
	16	rs240707	28524612	G	0.4112	0.4515	C	1.829	0.1763	0.8484
	16	rs153106	28526897	C	0.3738	0.4056	T	1.171	0.2792	0.8749
	16	rs240705	28529716	T	0.3738	0.4069	C	1.266	0.2606	0.8703
	16	rs240704	28529949	C	0.3762	0.4056	T	1.004	0.3163	0.8836
	16	rs4787458	28531287	G	0.3224	0.3648	A	2.185	0.1394	0.8286
	16	rs240702	28531353	T	0.3738	0.4069	C	1.266	0.2606	0.8703
	16	rs62034319	28532188	G	0.3738	0.4069	T	1.266	0.2606	0.8703
	16	rs28698667	28533071	T	0.3738	0.4069	C	1.266	0.2606	0.8703
	16	rs62034321	28534038	T	0.3738	0.4069	C	1.266	0.2606	0.8703
	16	rs4788085	28535003	G	0.3738	0.4069	A	1.266	0.2606	0.8703
	16	rs28772958	28535305	G	0.3738	0.4069	A	1.266	0.2606	0.8703
	16	rs62034322	28535834	A	0.3224	0.3673	G	2.45	0.1175	0.8195
	16	rs62034323	28536473	T	0.3738	0.4069	C	1.266	0.2606	0.8703
	16	rs2106480	28537971	C	0.3738	0.4069	T	1.266	0.2606	0.8703
	16	rs62034325	28538640	G	0.3224	0.3648	A	2.185	0.1394	0.8286
	16	rs4788084	28539848	T	0.3738	0.4069	C	1.266	0.2606	0.8703
	16	rs12446550	28543381	A	0.3738	0.4069	G	1.266	0.2606	0.8703
	16	rs4788083	28545449	G	0.3738	0.4069	A	1.266	0.2606	0.8703
	16	rs3785354	28550667	T	0.3084	0.3495	C	2.097	0.1476	0.83
	16	rs1074631	28554108	A	0.3084	0.3482	G	1.971	0.1603	0.8347
	16	rs4787457	28555400	G	0.3084	0.3495	A	2.097	0.1476	0.83
	16	rs9926245	28555706	A	0.3738	0.4056	T	1.171	0.2792	0.8749
	16	rs4788081	28556147	C	0.3084	0.3482	T	1.971	0.1603	0.8347
	16	rs4788080	28558081	T	0.3084	0.3495	C	2.097	0.1476	0.83
	16	rs4788079	28559363	A	0.3084	0.3495	C	2.097	0.1476	0.83
	16	rs4787456	28559573	T	0.3084	0.3495	C	2.097	0.1476	0.83
	16	rs4788078	28559981	A	0.3084	0.3495	G	2.097	0.1476	0.83
	16	rs13331170	28561982	C	0.3738	0.4056	T	1.171	0.2792	0.8749
	16	rs62034350	28562256	G	0.3084	0.3495	A	2.097	0.1476	0.83
	16	rs62034351	28565489	A	0.3084	0.3482	G	1.971	0.1603	0.8347
	16	rs7191618	28565667	G	0.3738	0.4056	C	1.171	0.2792	0.8749
	16	rs7187604	28565953	G	0.3084	0.3495	A	2.097	0.1476	0.83
	16	rs3859172	28566158	T	0.3738	0.4056	G	1.171	0.2792	0.8749
	16	rs4788077	28569764	C	0.3084	0.3495	G	2.097	0.1476	0.83
	16	rs4788076	28570005	T	0.3084	0.3508	C	2.227	0.1356	0.8254
	16	rs56272201	28580685	G	0.3084	0.3495	A	2.097	0.1476	0.83
	16	rs56396270	28580829	T	0.3084	0.3508	C	2.227	0.1356	0.8254
	16	rs62034355	28581038	C	0.3084	0.3495	G	2.097	0.1476	0.83
	16	rs12447461	28582941	A	0.3224	0.3673	C	2.45	0.1175	0.8195
	16	rs112191041	28583362	G	0.3224	0.3673	A	2.45	0.1175	0.8195
	16	rs111693583	28583610	T	0.3224	0.3673	C	2.45	0.1175	0.8195
	16	rs11074911	28583865	T	0.3224	0.3673	C	2.45	0.1175	0.8195
	16	rs56209193	28585636	T	0.3224	0.3673	C	2.45	0.1175	0.8195
	16	rs7193402	28586127	C	0.3084	0.3508	T	2.227	0.1356	0.8254
	16	rs7186573	28587389	C	0.3224	0.3673	T	2.45	0.1175	0.8195
	16	rs62034358	28587597	T	0.3084	0.3508	G	2.227	0.1356	0.8254
	16	rs12445823	28588049	C	0.3084	0.3508	A	2.227	0.1356	0.8254
	16	rs12445744	28588395	C	0.3084	0.3508	A	2.227	0.1356	0.8254
	16	rs12448429	28588443	T	0.3224	0.3673	C	2.45	0.1175	0.8195
	16	rs4787455	28589455	A	0.3084	0.3508	G	2.227	0.1356	0.8254
	16	rs112047757	28590862	T	0.3224	0.3673	C	2.45	0.1175	0.8195
	16	rs112831778	28590989	T	0.3084	0.3495	C	2.097	0.1476	0.83
	16	rs17707300	28593347	C	0.3224	0.3673	T	2.45	0.1175	0.8195
	16	rs4788074	28593597	A	0.3084	0.3508	G	2.227	0.1356	0.8254
	16	rs4788073	28594549	G	0.3224	0.3673	A	2.45	0.1175	0.8195
	16	rs17640009	28595700	G	0.3224	0.3673	A	2.45	0.1175	0.8195
	16	rs75539558	28595810	G	0.3224	0.3673	C	2.45	0.1175	0.8195
	16	rs55792032	28599411	G	0.3224	0.3673	A	2.45	0.1175	0.8195
	16	rs62034359	28600091	T	0.3084	0.3508	C	2.227	0.1356	0.8254
	16	rs2077031	28603168	A	0.3084	0.3508	T	2.227	0.1356	0.8254
	16	rs762634	28603335	C	0.3084	0.3495	T	2.097	0.1476	0.83
	16	rs710410	28603342	G	0.3084	0.3495	A	2.097	0.1476	0.83
	16	rs1059491	28603655	G	0.3084	0.3508	T	2.227	0.1356	0.8254
	16	rs62031560	28605915	A	0.3224	0.3673	T	2.45	0.1175	0.8195
	16	rs113208333	28606160	T	0.3224	0.3673	G	2.45	0.1175	0.8195
	16	rs4149406	28607070	G	0.3224	0.3673	A	2.45	0.1175	0.8195
	16	rs743590	28608230	A	0.3224	0.3673	G	2.45	0.1175	0.8195
	16	rs762633	28608341	C	0.3084	0.3508	T	2.227	0.1356	0.8254
	16	rs35175818	28608746	C	0.3084	0.3508	A	2.227	0.1356	0.8254
	16	rs4149398	28608938	G	0.3084	0.3508	C	2.227	0.1356	0.8254
	16	rs62031562	28609329	T	0.3084	0.3533	A	2.497	0.1141	0.8162
	16	rs11074907	28613965	G	0.3551	0.389	A	1.354	0.2446	0.8649
	16	rs7191548	28614734	C	0.3528	0.3878	T	1.442	0.2298	0.8607
	16	rs6498091	28616259	G	0.3505	0.3878	T	1.643	0.1999	0.852
	16	rs4788070	28616399	A	0.3505	0.389	G	1.756	0.1851	0.8474
	16	rs4788069	28616665	A	0.3505	0.3878	C	1.643	0.1999	0.852
	16	rs4788068	28616723	T	0.3505	0.3878	C	1.643	0.1999	0.852
	16	rs1042157	28617057	A	0.3505	0.3878	G	1.643	0.1999	0.852
	16	rs4149394	28617574	T	0.3481	0.3852	C	1.629	0.2019	0.8524
	16	rs79039694	28617795	A	0.3481	0.3878	G	1.857	0.173	0.8432
	16	rs4149392	28617813	G	0.3481	0.3865	A	1.741	0.187	0.8478
	16	rs75301646	28617885	A	0.3341	0.3661	G	1.235	0.2664	0.8689
	16	rs116840534	28617890	G	0.3341	0.3661	A	1.235	0.2664	0.8689
	16	rs111384198	28617934	C	0.3154	0.3508	T	1.545	0.2139	0.8528
	16	rs4149391	28617971	C	0.2617	0.3125	T	3.441	0.0636	0.7797
	16	rs41278158	28617993	A	0.2196	0.2832	C	5.799	0.01604	0.7125
	16	rs34954534	28618018	T	0.06308	0.07015	C	0.2193	0.6396	0.8925
	16	rs4149388	28618047	T	0.08645	0.1008	A	0.6557	0.4181	0.8445
	16	rs74752114	28618068	A	0.264	0.3163	G	3.622	0.05702	0.7753
	16	rs9282862	28618237	C	0.3481	0.3865	T	1.741	0.187	0.8478
	16	rs3020804	28618636	G	0.3505	0.3865	A	1.534	0.2155	0.8565
	16	rs3020803	28618914	A	0.3458	0.3865	T	1.961	0.1614	0.8391
	16	rs2925629	28619076	C	0.3458	0.3865	T	1.961	0.1614	0.8391
	16	rs2925630	28619132	C	0.3481	0.3878	T	1.857	0.173	0.8432
	16	rs1126447	28619911	C	0.3505	0.3878	T	1.643	0.1999	0.852
	16	rs28729187	28626966	T	0.3294	0.3571	C	0.9373	0.333	0.8843
	16	rs28480369	28627004	T	0.3294	0.3571	C	0.9373	0.333	0.8843
	16	rs28676837	28627063	C	0.3294	0.3571	T	0.9373	0.333	0.8843
	16	rs6498089	28629300	C	0.3294	0.3571	T	0.9373	0.333	0.8843
	16	rs28410083	28631360	A	0.3248	0.3508	T	0.8321	0.3617	0.8902
	16	rs62031607	28631530	T	0.3224	0.3482	A	0.8213	0.3648	0.8907
	16	rs1968752	28631585	T	0.3224	0.3508	G	0.9895	0.3199	0.8808
	16	rs1968751	28631759	T	0.3248	0.3508	C	0.8321	0.3617	0.8902
	16	rs2411453	28632021	T	0.3528	0.389	G	1.548	0.2134	0.8561
	16	rs8049739	28632288	G	0.3248	0.3508	C	0.8321	0.3617	0.8902
	16	rs35626515	28649651	A	0.3598	0.3929	C	1.282	0.2576	0.8686
50	16	rs7202877	75247245	G	0.1051	0.09821	T	0.1467	0.7017	1.079
	16	rs8054218	75252161	G	0.1051	0.09821	A	0.1467	0.7017	1.079
	16	rs7185352	75300248	C	0.1051	0.09821	G	0.1467	0.7017	1.079
51	17	rs62062609	7631694	T	0.1145	0.1327	G	0.8284	0.3627	0.8453
	17	rs16956936	7633692	T	0.1145	0.1327	C	0.8284	0.3627	0.8453
	17	rs62062610	7633766	A	0.1145	0.1327	G	0.8284	0.3627	0.8453
	17	rs62062611	7634055	G	0.1145	0.1327	A	0.8284	0.3627	0.8453
	17	rs62062612	7635265	C	0.1145	0.1327	T	0.8284	0.3627	0.8453
	17	rs16956939	7635815	T	0.1145	0.1327	C	0.8284	0.3627	0.8453
	17	rs112008397	7636959	A	0.1145	0.1327	C	0.8284	0.3627	0.8453
	17	rs62062613	7642035	T	0.1192	0.1339	C	0.5385	0.463	0.8748
	17	rs56332843	7647537	A	0.1145	0.125	G	0.2872	0.592	0.905
	17	rs58657621	7655144	A	0.1145	0.1199	C	0.07792	0.7801	0.949
	17	rs62062616	7655975	T	0.1145	0.1199	C	0.07792	0.7801	0.949
	17	rs62062618	7658587	A	0.1145	0.1199	G	0.07792	0.7801	0.949
	17	rs62062623	7663917	G	0.1145	0.1199	A	0.07792	0.7801	0.949
52	17	rs9747973	37905107	T	0.4907	0.4936	C	0.009759	0.9213	0.9882
	17	rs2941522	37910368	T	0.4907	0.4923	C	0.003174	0.9551	0.9932
	17	rs907091	37921742	C	0.5047	0.5026	T	0.004986	0.9437	1.009
	17	rs2952140	37928059	T	0.4907	0.4962	C	0.03374	0.8543	0.9782
	17	rs2313430	37929816	C	0.4907	0.4962	T	0.03374	0.8543	0.9782
	17	rs10445308	37938047	T	0.4813	0.4732	C	0.07272	0.7874	1.033
	17	rs12942330	37939839	T	0.4813	0.4732	C	0.07272	0.7874	1.033
	17	rs2952144	37960017	T	0.4907	0.4962	C	0.03374	0.8543	0.9782
	17	rs4795395	37962987	A	0.4813	0.4732	T	0.07272	0.7874	1.033
	17	rs9909593	37970149	G	0.4813	0.4732	A	0.07272	0.7874	1.033
	17	rs9303277	37976469	C	0.4907	0.4962	T	0.03374	0.8543	0.9782
	17	rs12944882	37983492	T	0.4696	0.4783	C	0.08384	0.7722	0.9657
	17	rs3816470	37985801	A	0.4696	0.4783	G	0.08384	0.7722	0.9657
	17	rs35222145	38007321	G	0.479	0.4847	T	0.0363	0.8489	0.9773
	17	rs34073687	38007323	T	0.4836	0.4821	G	0.002501	0.9601	1.006
	17	rs1453559	38020419	T	0.493	0.4911	C	0.00408	0.9491	1.008
	17	rs4795397	38023745	G	0.4743	0.4745	A	4.039e-05	0.9949	0.9992
	17	rs11655198	38026169	T	0.5023	0.5038	C	0.002459	0.9605	0.9941
	17	rs11650661	38026286	T	0.5023	0.5038	A	0.002459	0.9605	0.9941
	17	rs11655292	38026361	G	0.5023	0.5038	C	0.002459	0.9605	0.9941
	17	rs11557467	38028634	T	0.5023	0.5038	G	0.002459	0.9605	0.9941
	17	rs12936231	38029120	C	0.493	0.4923	G	0.000459	0.9829	1.003
	17	rs9903250	38031030	A	0.5023	0.5038	G	0.002459	0.9605	0.9941
	17	rs11658278	38031164	C	0.5023	0.5038	T	0.002459	0.9605	0.9941
	17	rs9908132	38042777	A	0.5023	0.5038	T	0.002459	0.9605	0.9941
	17	rs9901146	38043343	A	0.5023	0.5038	G	0.002459	0.9605	0.9941
	17	rs12103884	38045725	T	0.5047	0.5038	C	0.0007933	0.9775	1.003
	17	rs9906951	38048244	C	0.5023	0.5051	T	0.008471	0.9267	0.989
	17	rs12950209	38049102	C	0.5023	0.5051	T	0.008471	0.9267	0.989
	17	rs12950743	38049233	C	0.5023	0.5051	T	0.008471	0.9267	0.989
	17	rs7359623	38049589	T	0.5023	0.5051	C	0.008471	0.9267	0.989
	17	rs8067378	38051348	A	0.493	0.4911	G	0.00408	0.9491	1.008
	17	rs12453507	38053207	G	0.4883	0.4974	C	0.09235	0.7612	0.9641
	17	rs11651596	38056116	C	0.4603	0.4579	T	0.006275	0.9369	1.01
	17	rs12949100	38057189	A	0.4509	0.4579	G	0.05429	0.8158	0.9723
	17	rs8069176	38057197	A	0.4509	0.4579	G	0.05429	0.8158	0.9723
	17	rs4795399	38061439	C	0.4486	0.4579	T	0.09679	0.7557	0.9631
	17	rs2305480	38062196	A	0.4486	0.4579	G	0.09679	0.7557	0.9631
	17	rs2305479	38062217	T	0.4766	0.4974	C	0.4799	0.4885	0.9201
	17	rs11078926	38062976	A	0.4486	0.4579	G	0.09679	0.7557	0.9631
	17	rs883770	38063381	T	0.4766	0.4974	C	0.4799	0.4885	0.9201
	17	rs62067034	38063738	T	0.4766	0.4974	C	0.4799	0.4885	0.9201
	17	rs36000226	38063929	C	0.4766	0.4974	T	0.4799	0.4885	0.9201
	17	rs11078927	38064405	T	0.4486	0.4579	C	0.09679	0.7557	0.9631
	17	rs11078928	38064469	C	0.4486	0.4579	T	0.09679	0.7557	0.9631
	17	rs2290400	38066240	C	0.4813	0.5038	T	0.5616	0.4536	0.9138
	17	rs1008723	38066267	T	0.4766	0.5	G	0.6047	0.4368	0.9107
	17	rs56380902	38066372	C	0.4813	0.5038	T	0.5616	0.4536	0.9138
	17	rs4795400	38067020	T	0.4486	0.4605	C	0.157	0.6919	0.9533
	17	rs4795401	38067533	G	0.4766	0.5	A	0.6047	0.4368	0.9107
	17	rs869402	38068043	T	0.493	0.5051	C	0.1624	0.6869	0.9527
	17	rs1011082	38068514	T	0.493	0.5038	C	0.13	0.7184	0.9576
	17	rs921650	38069076	G	0.493	0.5038	A	0.13	0.7184	0.9576
	17	rs921649	38069274	C	0.493	0.5038	T	0.13	0.7184	0.9576
	17	rs7216389	38069949	C	0.493	0.5038	T	0.13	0.7184	0.9576
	17	rs7216558	38070071	T	0.5023	0.4923	C	0.1105	0.7396	1.041
	17	rs7221605	38070789	C	0.4743	0.4911	T	0.3118	0.5766	0.935
	17	rs1031458	38072173	G	0.4743	0.4911	T	0.3118	0.5766	0.935
	17	rs1031460	38072247	T	0.4743	0.4885	G	0.2242	0.6358	0.9446
	17	rs8065777	38072402	C	0.4743	0.4911	T	0.3118	0.5766	0.935
	17	rs9303280	38074031	T	0.4743	0.4911	C	0.3118	0.5766	0.935
	17	rs9303281	38074046	A	0.5023	0.4923	G	0.1105	0.7396	1.041
	17	rs7219923	38074518	T	0.5023	0.4923	C	0.1105	0.7396	1.041
	17	rs7224129	38075426	A	0.5023	0.4923	G	0.1105	0.7396	1.041
	17	rs8074437	38076137	G	0.5023	0.4923	T	0.1105	0.7396	1.041
	17	rs12603332	38082807	T	0.4813	0.4885	C	0.05765	0.8103	0.9715
53	17	rs1724390	43663247	A	0.2173	0.2309	C	0.2917	0.5891	0.9249
	17	rs413519	43685826	G	0.2173	0.2309	A	0.2917	0.5891	0.9249
	17	rs382362	43691377	C	0.2103	0.2181	T	0.1005	0.7512	0.9545
	17	rs611351	43692935	G	0.2173	0.2309	A	0.2917	0.5891	0.9249
	17	rs383241	43705356	A	0.2173	0.2309	G	0.2917	0.5891	0.9249
	17	rs365825	43705601	G	0.2173	0.2309	A	0.2917	0.5891	0.9249
	17	rs393838	43705756	C	0.2173	0.2309	G	0.2917	0.5891	0.9249
	17	rs444071	43707951	T	0.2173	0.2309	C	0.2917	0.5891	0.9249
	17	rs396593	43707955	A	0.2173	0.2309	C	0.2917	0.5891	0.9249
	17	rs16940633	43710371	A	0.2173	0.2309	G	0.2917	0.5891	0.9249
	17	rs17686610	43710384	C	0.2173	0.2309	A	0.2917	0.5891	0.9249
	17	rs2942170	43711312	T	0.2173	0.2309	C	0.2917	0.5891	0.9249
	17	rs2942169	43711539	C	0.2173	0.2309	G	0.2917	0.5891	0.9249
	17	rs2942167	43715018	C	0.2173	0.2309	T	0.2917	0.5891	0.9249
	17	rs2942166	43715427	C	0.2173	0.2309	T	0.2917	0.5891	0.9249
	17	rs2942165	43715619	C	0.2173	0.2309	G	0.2917	0.5891	0.9249
	17	rs117368197	43715924	G	0.2173	0.2309	A	0.2917	0.5891	0.9249
	17	rs413778	43716885	G	0.2173	0.2309	A	0.2917	0.5891	0.9249
	17	rs389217	43717131	T	0.2173	0.2309	C	0.2917	0.5891	0.9249
	17	rs389978	43717415	G	0.2173	0.2321	A	0.3482	0.5551	0.9183
	17	rs439558	43717803	C	0.2173	0.2309	T	0.2917	0.5891	0.9249
	17	rs434805	43718336	C	0.2173	0.2309	T	0.2917	0.5891	0.9249
	17	rs393152	43719143	G	0.2173	0.2309	A	0.2917	0.5891	0.9249
	17	rs3108317	43719870	A	0.2173	0.2309	G	0.2917	0.5891	0.9249
	17	rs2942164	43721283	C	0.2173	0.2309	G	0.2917	0.5891	0.9249
	17	rs1706748	43722509	G	0.2173	0.2309	C	0.2917	0.5891	0.9249
	17	rs413917	43723189	A	0.2173	0.2309	G	0.2917	0.5891	0.9249
	17	rs3418	43723462	T	0.2173	0.2309	C	0.2917	0.5891	0.9249
	17	rs393675	43723605	C	0.2173	0.2309	T	0.2917	0.5891	0.9249
	17	rs448830	43725212	A	0.2173	0.2309	G	0.2917	0.5891	0.9249
	17	rs434428	43725684	A	0.2173	0.2309	G	0.2917	0.5891	0.9249
	17	rs434598	43725762	A	0.2173	0.2309	G	0.2917	0.5891	0.9249
	17	rs434971	43725992	A	0.2173	0.2309	G	0.2917	0.5891	0.9249
	17	rs385691	43726125	C	0.2173	0.2309	A	0.2917	0.5891	0.9249
	17	rs439945	43726659	A	0.257	0.2628	C	0.04742	0.8276	0.9706
	17	rs424243	43727887	T	0.2173	0.2309	A	0.2917	0.5891	0.9249
	17	rs422112	43728137	A	0.2173	0.2309	G	0.2917	0.5891	0.9249
	17	rs417968	43728376	G	0.257	0.2628	A	0.04742	0.8276	0.9706
	17	rs241033	43733983	A	0.2173	0.2309	G	0.2917	0.5891	0.9249
	17	rs241032	43734145	C	0.2173	0.2309	T	0.2917	0.5891	0.9249
	17	rs241028	43735276	T	0.2173	0.2309	C	0.2917	0.5891	0.9249
	17	rs241021	43738627	G	0.2173	0.2309	T	0.2917	0.5891	0.9249
	17	rs241020	43738676	A	0.2173	0.2309	C	0.2917	0.5891	0.9249
	17	rs1724409	43740565	G	0.2523	0.2628	T	0.1566	0.6923	0.947
	17	rs62053939	43740856	T	0.2173	0.2309	C	0.2917	0.5891	0.9249
	17	rs111273167	43740967	T	0.2173	0.2309	C	0.2917	0.5891	0.9249
	17	rs62053940	43741028	G	0.2173	0.2309	A	0.2917	0.5891	0.9249
	17	rs17760577	43741452	T	0.2173	0.2309	C	0.2917	0.5891	0.9249
	17	rs17760631	43743045	C	0.2173	0.2309	T	0.2917	0.5891	0.9249
	17	rs1635298	43744344	T	0.2407	0.25	A	0.1301	0.7183	0.9508
	17	rs17687462	43744990	T	0.2173	0.2309	C	0.2917	0.5891	0.9249
	17	rs17760733	43746276	T	0.2173	0.2309	G	0.2917	0.5891	0.9249
	17	rs79675109	43746418	A	0.2173	0.2309	T	0.2917	0.5891	0.9249
	17	rs17687504	43746721	G	0.2173	0.2309	A	0.2917	0.5891	0.9249
	17	rs62053945	43746839	C	0.2173	0.2309	T	0.2917	0.5891	0.9249
	17	rs1724407	43747615	C	0.2407	0.25	T	0.1301	0.7183	0.9508
	17	rs62053946	43747677	T	0.2173	0.2309	C	0.2917	0.5891	0.9249
	17	rs62053947	43747683	A	0.2173	0.2309	G	0.2917	0.5891	0.9249
	17	rs62053948	43748046	T	0.2173	0.2309	C	0.2917	0.5891	0.9249
	17	rs62053949	43748101	G	0.2173	0.2309	A	0.2917	0.5891	0.9249
	17	rs62053950	43748412	G	0.2173	0.2309	A	0.2917	0.5891	0.9249
	17	rs62053951	43749168	C	0.2173	0.2309	G	0.2917	0.5891	0.9249
	17	rs62053952	43749261	C	0.2173	0.2309	T	0.2917	0.5891	0.9249
	17	rs62053953	43749454	A	0.2173	0.2309	G	0.2917	0.5891	0.9249
	17	rs17687534	43749579	C	0.2173	0.2309	T	0.2917	0.5891	0.9249
	17	rs1631850	43749942	A	0.2407	0.25	G	0.1301	0.7183	0.9508
	17	rs62053954	43749949	A	0.2173	0.2309	G	0.2917	0.5891	0.9249
	17	rs62053955	43749980	C	0.2173	0.2309	T	0.2917	0.5891	0.9249
	17	rs17687571	43750010	A	0.2173	0.2309	G	0.2917	0.5891	0.9249
	17	rs17760817	43750137	C	0.2173	0.2309	G	0.2917	0.5891	0.9249
	17	rs1630095	43750172	G	0.2407	0.25	A	0.1301	0.7183	0.9508
	17	rs17687625	43750238	G	0.2173	0.2309	A	0.2917	0.5891	0.9249
	17	rs62053956	43750315	G	0.2173	0.2309	A	0.2917	0.5891	0.9249
	17	rs4792824	43750910	C	0.2407	0.25	T	0.1301	0.7183	0.9508
	17	rs62053957	43750939	C	0.2173	0.2309	T	0.2917	0.5891	0.9249
	17	rs1635291	43751913	G	0.2407	0.25	A	0.1301	0.7183	0.9508
	17	rs62055661	43752039	T	0.2173	0.2309	C	0.2917	0.5891	0.9249
	17	rs62055662	43752566	T	0.2173	0.2309	C	0.2917	0.5891	0.9249
	17	rs62055663	43753454	G	0.2173	0.2309	A	0.2917	0.5891	0.9249
	17	rs62055664	43753642	G	0.2173	0.2309	A	0.2917	0.5891	0.9249
	17	rs76717812	43754010	C	0.2173	0.2309	T	0.2917	0.5891	0.9249
	17	rs17687667	43754099	A	0.2173	0.2309	G	0.2917	0.5891	0.9249
	17	rs79073784	43754209	C	0.2173	0.2309	G	0.2917	0.5891	0.9249
	17	rs62055665	43754505	C	0.2173	0.2309	A	0.2917	0.5891	0.9249
	17	rs62055689	43754569	A	0.2173	0.2309	G	0.2917	0.5891	0.9249
	17	rs62055690	43754576	G	0.2173	0.2309	C	0.2917	0.5891	0.9249
	17	rs62055691	43754850	C	0.2173	0.2309	T	0.2917	0.5891	0.9249
	17	rs1724401	43755857	C	0.2407	0.25	A	0.1301	0.7183	0.9508
	17	rs1724400	43755871	A	0.2407	0.25	C	0.1301	0.7183	0.9508
	17	rs74398257	43756340	C	0.2173	0.2309	T	0.2917	0.5891	0.9249
	17	rs17687740	43756376	C	0.2173	0.2309	G	0.2917	0.5891	0.9249
	17	rs62055693	43756910	C	0.2173	0.2309	T	0.2917	0.5891	0.9249
	17	rs1635288	43756969	A	0.2477	0.25	G	0.008078	0.9284	0.9876
	17	rs78487840	43757161	T	0.2173	0.2309	C	0.2917	0.5891	0.9249
	17	rs55974014	43757450	A	0.2173	0.2296	C	0.2401	0.6241	0.9315
	17	rs55651627	43758011	C	0.2173	0.2309	G	0.2917	0.5891	0.9249
	17	rs112155389	43758078	A	0.2173	0.2309	G	0.2917	0.5891	0.9249
	17	rs62055697	43758148	T	0.2173	0.2309	C	0.2917	0.5891	0.9249
	17	rs62055698	43758238	T	0.2173	0.2309	C	0.2917	0.5891	0.9249
	17	rs17761046	43758382	C	0.2173	0.2309	T	0.2917	0.5891	0.9249
	17	rs62055700	43758742	C	0.2173	0.2309	T	0.2917	0.5891	0.9249
	17	rs62055701	43758787	A	0.2173	0.2309	G	0.2917	0.5891	0.9249
	17	rs62055702	43758790	T	0.2173	0.2309	C	0.2917	0.5891	0.9249
	17	rs112431991	43758885	G	0.2173	0.2309	A	0.2917	0.5891	0.9249
	17	rs57222984	43758898	G	0.2407	0.25	A	0.1301	0.7183	0.9508
	17	rs17687838	43759048	C	0.2173	0.2309	T	0.2917	0.5891	0.9249
	17	rs76333921	43759426	T	0.2173	0.2309	C	0.2917	0.5891	0.9249
	17	rs76453925	43759431	T	0.2173	0.2309	C	0.2917	0.5891	0.9249
	17	rs17687849	43759719	G	0.2173	0.2309	A	0.2917	0.5891	0.9249
	17	rs56400821	43760080	A	0.2173	0.2296	C	0.2401	0.6241	0.9315
	17	rs112169475	43760192	G	0.2173	0.2309	A	0.2917	0.5891	0.9249
	17	rs113728380	43760199	T	0.2173	0.2309	C	0.2917	0.5891	0.9249
	17	rs17761100	43760389	G	0.2173	0.2309	A	0.2917	0.5891	0.9249
	17	rs17761124	43760516	T	0.2173	0.2309	A	0.2917	0.5891	0.9249
	17	rs62055704	43760577	A	0.2173	0.2309	G	0.2917	0.5891	0.9249
	17	rs62055705	43760599	C	0.2173	0.2309	A	0.2917	0.5891	0.9249
	17	rs62055706	43760685	C	0.2173	0.2309	T	0.2917	0.5891	0.9249
	17	rs75115093	43761381	G	0.2173	0.2309	A	0.2917	0.5891	0.9249
	17	rs62055707	43761482	C	0.2173	0.2309	T	0.2917	0.5891	0.9249
	17	rs16941035	43761519	G	0.2407	0.25	T	0.1301	0.7183	0.9508
	17	rs16941038	43761565	C	0.2407	0.25	T	0.1301	0.7183	0.9508
	17	rs62055708	43761974	A	0.2173	0.2309	C	0.2917	0.5891	0.9249
	17	rs17761207	43762255	C	0.2173	0.2309	T	0.2917	0.5891	0.9249
	17	rs62055709	43762429	T	0.2173	0.2309	C	0.2917	0.5891	0.9249
	17	rs62055711	43762554	G	0.2173	0.2309	A	0.2917	0.5891	0.9249
	17	rs17688002	43762594	T	0.2173	0.2309	A	0.2917	0.5891	0.9249
	17	rs17688032	43763202	A	0.2173	0.2309	G	0.2917	0.5891	0.9249
	17	rs17688056	43763241	T	0.2173	0.2309	C	0.2917	0.5891	0.9249
	17	rs17688068	43763935	G	0.2173	0.2309	A	0.2917	0.5891	0.9249
	17	rs77220413	43764378	A	0.2173	0.2309	G	0.2917	0.5891	0.9249
	17	rs62055712	43764565	G	0.2173	0.2309	A	0.2917	0.5891	0.9249
	17	rs62055713	43764685	T	0.2173	0.2309	C	0.2917	0.5891	0.9249
	17	rs62055714	43764796	T	0.2173	0.2309	G	0.2917	0.5891	0.9249
	17	rs62055715	43764847	A	0.2173	0.2309	G	0.2917	0.5891	0.9249
	17	rs17688090	43764987	A	0.2173	0.2309	G	0.2917	0.5891	0.9249
	17	rs17688126	43765080	G	0.2173	0.2309	A	0.2917	0.5891	0.9249
	17	rs77310586	43765381	C	0.2173	0.2309	G	0.2917	0.5891	0.9249
	17	rs17761387	43765450	A	0.2173	0.2309	G	0.2917	0.5891	0.9249
	17	rs62055716	43765778	T	0.2173	0.2309	C	0.2917	0.5891	0.9249
	17	rs6503443	43765881	C	0.2383	0.25	T	0.2038	0.6517	0.9387
	17	rs17688205	43766352	C	0.2173	0.2309	G	0.2917	0.5891	0.9249
	17	rs62055717	43766415	G	0.2173	0.2296	A	0.2401	0.6241	0.9315
	17	rs62055718	43766418	T	0.2173	0.2296	C	0.2401	0.6241	0.9315
	17	rs17688249	43766754	T	0.2173	0.2309	C	0.2917	0.5891	0.9249
	17	rs62055751	43767538	G	0.2173	0.2309	A	0.2917	0.5891	0.9249
	17	rs62055752	43767628	A	0.2173	0.2309	G	0.2917	0.5891	0.9249
	17	rs62055753	43767631	A	0.2173	0.2309	G	0.2917	0.5891	0.9249
	17	rs7215239	43767773	C	0.2383	0.25	T	0.2038	0.6517	0.9387
	17	rs17688296	43767815	T	0.2173	0.2309	C	0.2917	0.5891	0.9249
	17	rs62055754	43768230	G	0.2173	0.2309	C	0.2917	0.5891	0.9249
	17	rs78471340	43768346	A	0.2173	0.2309	G	0.2917	0.5891	0.9249
	17	rs78052495	43768347	T	0.2173	0.2309	C	0.2917	0.5891	0.9249
	17	rs56100013	43768467	T	0.2173	0.2309	C	0.2917	0.5891	0.9249
	17	rs55980621	43768496	T	0.2173	0.2309	C	0.2917	0.5891	0.9249
	17	rs55669046	43768501	T	0.2173	0.2309	C	0.2917	0.5891	0.9249
	17	rs56323832	43768633	A	0.2173	0.2309	G	0.2917	0.5891	0.9249
	17	rs55972157	43768703	T	0.2173	0.2309	C	0.2917	0.5891	0.9249
	17	rs56110538	43768727	A	0.2173	0.2309	G	0.2917	0.5891	0.9249
	17	rs17761581	43769088	C	0.2173	0.2309	T	0.2917	0.5891	0.9249
	17	rs55840731	43769277	G	0.2173	0.2309	C	0.2917	0.5891	0.9249
	17	rs56283089	43769321	C	0.2173	0.2309	A	0.2917	0.5891	0.9249
	17	rs56312737	43769516	A	0.2173	0.2309	C	0.2917	0.5891	0.9249
	17	rs74765707	43770416	C	0.2173	0.2309	T	0.2917	0.5891	0.9249
	17	rs62056861	43770443	C	0.2173	0.2309	T	0.2917	0.5891	0.9249
	17	rs62056862	43770525	T	0.2173	0.2309	C	0.2917	0.5891	0.9249
	17	rs62056863	43770595	G	0.2173	0.2309	A	0.2917	0.5891	0.9249
	17	rs7207373	43770712	T	0.2383	0.2487	C	0.1621	0.6873	0.9451
	17	rs62056864	43770995	A	0.2173	0.2309	G	0.2917	0.5891	0.9249
	17	rs62056865	43771193	C	0.2173	0.2309	T	0.2917	0.5891	0.9249
	17	rs62056866	43771493	A	0.2173	0.2309	G	0.2917	0.5891	0.9249
	17	rs62056867	43771627	G	0.2173	0.2309	A	0.2917	0.5891	0.9249
	17	rs56200760	43772018	T	0.2173	0.2309	G	0.2917	0.5891	0.9249
	17	rs17688391	43772109	A	0.2173	0.2309	C	0.2917	0.5891	0.9249
	17	rs17688410	43772251	T	0.2173	0.2309	C	0.2917	0.5891	0.9249
	17	rs55927630	43772407	T	0.2173	0.2309	C	0.2917	0.5891	0.9249
	17	rs17688434	43772540	A	0.2173	0.2309	G	0.2917	0.5891	0.9249
	17	rs17688452	43773085	A	0.2173	0.2309	G	0.2917	0.5891	0.9249
	17	rs10491144	43773124	C	0.2173	0.2309	A	0.2917	0.5891	0.9249
	17	rs10491143	43773248	T	0.2173	0.2309	A	0.2917	0.5891	0.9249
	17	rs62056869	43773447	C	0.2173	0.2309	T	0.2917	0.5891	0.9249
	17	rs17688511	43773607	G	0.2173	0.2309	T	0.2917	0.5891	0.9249
	17	rs62056870	43773784	A	0.2173	0.2309	C	0.2917	0.5891	0.9249
	17	rs17688534	43773877	T	0.2173	0.2309	A	0.2917	0.5891	0.9249
	17	rs17688558	43773943	G	0.2173	0.2309	A	0.2917	0.5891	0.9249
	17	rs56162163	43774497	T	0.2173	0.2309	A	0.2917	0.5891	0.9249
	17	rs56391096	43774845	T	0.2173	0.2309	C	0.2917	0.5891	0.9249
	17	rs17761838	43774959	C	0.2173	0.2309	T	0.2917	0.5891	0.9249
	17	rs62056872	43775015	C	0.2173	0.2309	T	0.2917	0.5891	0.9249
	17	rs12150141	43775145	A	0.2173	0.2309	G	0.2917	0.5891	0.9249
	17	rs12150608	43775402	C	0.2173	0.2309	T	0.2917	0.5891	0.9249
	17	rs12150610	43775479	C	0.2173	0.2309	T	0.2917	0.5891	0.9249
	17	rs12150547	43775546	G	0.2173	0.2309	A	0.2917	0.5891	0.9249
	17	rs17688682	43775929	G	0.2173	0.2309	C	0.2917	0.5891	0.9249
	17	rs12150454	43776061	T	0.2173	0.2309	C	0.2917	0.5891	0.9249
	17	rs12150091	43776242	G	0.2173	0.2309	A	0.2917	0.5891	0.9249
	17	rs12150464	43776371	T	0.2173	0.2309	C	0.2917	0.5891	0.9249
	17	rs12150435	43776391	C	0.2173	0.2309	G	0.2917	0.5891	0.9249
	17	rs76761706	43776741	C	0.2173	0.2309	T	0.2917	0.5891	0.9249
	17	rs17761985	43776787	T	0.2173	0.2309	C	0.2917	0.5891	0.9249
	17	rs62056873	43776945	C	0.2173	0.2309	T	0.2917	0.5891	0.9249
	17	rs17688767	43777542	G	0.2173	0.2309	A	0.2917	0.5891	0.9249
	17	rs62056874	43777578	T	0.2173	0.2309	C	0.2917	0.5891	0.9249
	17	rs17688773	43777710	C	0.2173	0.2309	T	0.2917	0.5891	0.9249
	17	rs62056875	43778003	A	0.2173	0.2309	T	0.2917	0.5891	0.9249
	17	rs17688875	43778406	G	0.2173	0.2309	A	0.2917	0.5891	0.9249
	17	rs17762165	43778602	T	0.2173	0.2309	C	0.2917	0.5891	0.9249
	17	rs17688916	43778680	A	0.2103	0.2181	T	0.1005	0.7512	0.9545
	17	rs62056876	43778752	T	0.2173	0.2309	C	0.2917	0.5891	0.9249
	17	rs62056877	43778828	G	0.2196	0.2309	T	0.1994	0.6552	0.9376
	17	rs17688922	43779351	A	0.2173	0.2309	G	0.2917	0.5891	0.9249
	17	rs17688944	43779419	A	0.2173	0.2309	T	0.2917	0.5891	0.9249
	17	rs62056878	43780561	T	0.2173	0.2309	C	0.2917	0.5891	0.9249
	17	rs17762308	43780948	C	0.2173	0.2309	T	0.2917	0.5891	0.9249
	17	rs62056879	43781426	C	0.2173	0.2309	T	0.2917	0.5891	0.9249
	17	rs79892630	43781505	T	0.2173	0.2309	C	0.2917	0.5891	0.9249
	17	rs17762361	43781778	G	0.2173	0.2309	A	0.2917	0.5891	0.9249
	17	rs62056880	43782304	C	0.2173	0.2309	T	0.2917	0.5891	0.9249
	17	rs62056881	43782455	T	0.2173	0.2309	G	0.2917	0.5891	0.9249
	17	rs17689104	43782492	G	0.2173	0.2309	A	0.2917	0.5891	0.9249
	17	rs17689116	43782558	C	0.2173	0.2309	T	0.2917	0.5891	0.9249
	17	rs62056905	43782693	G	0.2173	0.2309	A	0.2917	0.5891	0.9249
	17	rs62056906	43782708	C	0.2173	0.2309	T	0.2917	0.5891	0.9249
	17	rs62056909	43783803	G	0.2173	0.2309	A	0.2917	0.5891	0.9249
	17	rs62056910	43784222	C	0.2173	0.2309	T	0.2917	0.5891	0.9249
	17	rs62056911	43784624	C	0.2173	0.2309	T	0.2917	0.5891	0.9249
	17	rs78568882	43784935	G	0.2173	0.2296	C	0.2401	0.6241	0.9315
	17	rs62056912	43784948	T	0.2173	0.2309	G	0.2917	0.5891	0.9249
	17	rs62056913	43784994	T	0.2173	0.2296	C	0.2401	0.6241	0.9315
	17	rs61667602	43785349	C	0.2173	0.2309	T	0.2917	0.5891	0.9249
	17	rs62056915	43785627	T	0.2173	0.2309	A	0.2917	0.5891	0.9249
	17	rs17689218	43785808	C	0.2173	0.2309	T	0.2917	0.5891	0.9249
	17	rs62056916	43785938	T	0.2173	0.2309	C	0.2917	0.5891	0.9249
	17	rs62056917	43786013	T	0.2173	0.2309	G	0.2917	0.5891	0.9249
	17	rs62056918	43786676	G	0.2173	0.2309	T	0.2917	0.5891	0.9249
	17	rs62056919	43786698	T	0.2173	0.2309	C	0.2917	0.5891	0.9249
	17	rs17762535	43787130	C	0.2173	0.2309	T	0.2917	0.5891	0.9249
	17	rs62056920	43787226	A	0.2173	0.2309	G	0.2917	0.5891	0.9249
	17	rs62056921	43787306	C	0.2173	0.2309	T	0.2917	0.5891	0.9249
	17	rs62056922	43787563	G	0.2173	0.2309	C	0.2917	0.5891	0.9249
	17	rs56290582	43788371	T	0.2173	0.2309	C	0.2917	0.5891	0.9249
	17	rs56397077	43788419	A	0.2173	0.2309	C	0.2917	0.5891	0.9249
	17	rs62056925	43788649	C	0.2173	0.2309	T	0.2917	0.5891	0.9249
	17	rs62056926	43788666	G	0.2173	0.2309	C	0.2917	0.5891	0.9249
	17	rs62056927	43788767	A	0.2173	0.2309	G	0.2917	0.5891	0.9249
	17	rs62056928	43788782	T	0.2173	0.2309	C	0.2917	0.5891	0.9249
	17	rs62056929	43789144	A	0.2173	0.2309	G	0.2917	0.5891	0.9249
	17	rs62056930	43789640	C	0.2196	0.2309	A	0.1994	0.6552	0.9376
	17	rs62056931	43789698	A	0.215	0.2283	G	0.2848	0.5936	0.9254
	17	rs62056932	43789971	C	0.2173	0.2283	G	0.1934	0.6601	0.9383
	17	rs62056933	43789978	A	0.2173	0.2283	G	0.1934	0.6601	0.9383
	17	rs62056934	43790005	G	0.2173	0.2309	A	0.2917	0.5891	0.9249
	17	rs79322350	43790401	G	0.2173	0.2309	A	0.2917	0.5891	0.9249
	17	rs62056935	43790446	G	0.2173	0.2309	A	0.2917	0.5891	0.9249
	17	rs75076131	43790649	A	0.2173	0.2309	C	0.2917	0.5891	0.9249
	17	rs62056936	43790911	T	0.2173	0.2309	A	0.2917	0.5891	0.9249
	17	rs62056937	43791181	C	0.2173	0.2309	A	0.2917	0.5891	0.9249
	17	rs62056939	43791332	C	0.2173	0.2309	T	0.2917	0.5891	0.9249
	17	rs62056940	43791344	A	0.2173	0.2309	T	0.2917	0.5891	0.9249
	17	rs77387379	43791429	A	0.2173	0.2309	G	0.2917	0.5891	0.9249
	17	rs75990322	43791468	C	0.2173	0.2309	T	0.2917	0.5891	0.9249
	17	rs113661667	43791610	C	0.2173	0.2309	T	0.2917	0.5891	0.9249
	17	rs74579538	43791652	A	0.2173	0.2309	G	0.2917	0.5891	0.9249
	17	rs55973918	43792252	A	0.2173	0.2309	C	0.2917	0.5891	0.9249
	17	rs56220242	43792326	T	0.2173	0.2309	C	0.2917	0.5891	0.9249
	17	rs56160448	43792358	G	0.2173	0.2309	A	0.2917	0.5891	0.9249
	17	rs56167560	43792411	G	0.215	0.2309	A	0.4018	0.5262	0.9122
	17	rs55849973	43792418	C	0.215	0.2309	T	0.4018	0.5262	0.9122
	17	rs1880749	43792586	C	0.2173	0.2309	A	0.2917	0.5891	0.9249
	17	rs7502718	43793651	A	0.2196	0.2309	G	0.1994	0.6552	0.9376
	17	rs7502937	43793665	G	0.2196	0.2309	A	0.1994	0.6552	0.9376
	17	rs4609898	43794182	A	0.2196	0.2309	G	0.1994	0.6552	0.9376
	17	rs4605208	43794209	C	0.2196	0.2309	G	0.1994	0.6552	0.9376
	17	rs75310534	43794286	T	0.2196	0.2309	C	0.1994	0.6552	0.9376
	17	rs76007856	43795238	A	0.2173	0.2309	G	0.2917	0.5891	0.9249
	17	rs111415173	43795573	T	0.2173	0.2309	C	0.2917	0.5891	0.9249
	17	rs113991678	43795634	T	0.2173	0.2309	C	0.2917	0.5891	0.9249
	17	rs112995313	43795768	C	0.2173	0.2309	T	0.2917	0.5891	0.9249
	17	rs56167344	43797087	T	0.2173	0.2309	A	0.2917	0.5891	0.9249
	17	rs56046792	43797246	T	0.2173	0.2309	C	0.2917	0.5891	0.9249
	17	rs56323722	43798015	C	0.2173	0.2309	A	0.2917	0.5891	0.9249
	17	rs55989971	43798160	A	0.2173	0.2309	G	0.2917	0.5891	0.9249
	17	rs62056946	43798401	A	0.2173	0.2309	G	0.2917	0.5891	0.9249
	17	rs75403953	43798546	G	0.2173	0.2309	A	0.2917	0.5891	0.9249
	17	rs55838058	43798902	T	0.2173	0.2309	C	0.2917	0.5891	0.9249
	17	rs56062621	43798903	G	0.2173	0.2309	A	0.2917	0.5891	0.9249
	17	rs55962674	43799033	T	0.2173	0.2309	C	0.2917	0.5891	0.9249
	17	rs55896111	43799048	A	0.2173	0.2309	G	0.2917	0.5891	0.9249
	17	rs55787734	43799052	G	0.2173	0.2309	A	0.2917	0.5891	0.9249
	17	rs55653963	43799509	C	0.2173	0.2309	A	0.2917	0.5891	0.9249
	17	rs62054378	43799667	A	0.2173	0.2309	C	0.2917	0.5891	0.9249
	17	rs77819001	43799804	A	0.2173	0.2309	C	0.2917	0.5891	0.9249
	17	rs76667867	43799810	C	0.2173	0.2309	G	0.2917	0.5891	0.9249
	17	rs17563433	43800351	C	0.2173	0.2309	A	0.2917	0.5891	0.9249
	17	rs77370070	43800404	G	0.2173	0.2309	T	0.2917	0.5891	0.9249
	17	rs62054380	43800987	A	0.2173	0.2309	C	0.2917	0.5891	0.9249
	17	rs112570965	43801092	C	0.2173	0.2309	T	0.2917	0.5891	0.9249
	17	rs62054381	43801185	G	0.2173	0.2309	A	0.2917	0.5891	0.9249
	17	rs17649019	43801593	A	0.2173	0.2309	G	0.2917	0.5891	0.9249
	17	rs17563501	43801695	T	0.2173	0.2309	C	0.2917	0.5891	0.9249
	17	rs62054382	43802525	T	0.2173	0.2309	C	0.2917	0.5891	0.9249
	17	rs62054383	43802907	C	0.2173	0.2309	T	0.2917	0.5891	0.9249
	17	rs10514879	43802971	T	0.2173	0.2309	C	0.2917	0.5891	0.9249
	17	rs56280222	43803788	C	0.2173	0.2309	T	0.2917	0.5891	0.9249
	17	rs62054384	43804306	C	0.2173	0.2309	T	0.2917	0.5891	0.9249
	17	rs9897399	43804317	A	0.2173	0.2309	G	0.2917	0.5891	0.9249
	17	rs56205560	43804389	A	0.2173	0.2309	T	0.2917	0.5891	0.9249
	17	rs56380663	43804619	T	0.2173	0.2309	C	0.2917	0.5891	0.9249
	17	rs62054387	43805525	C	0.2173	0.2309	A	0.2917	0.5891	0.9249
	17	rs62054388	43805590	T	0.2173	0.2309	C	0.2917	0.5891	0.9249
	17	rs4401083	43806015	A	0.2173	0.2309	G	0.2917	0.5891	0.9249
	17	rs4609899	43807113	T	0.2173	0.2309	C	0.2917	0.5891	0.9249
	17	rs4471726	43807134	C	0.2173	0.2309	T	0.2917	0.5891	0.9249
	17	rs79226879	43807485	C	0.2173	0.2309	T	0.2917	0.5891	0.9249
	17	rs17563599	43807955	C	0.2173	0.2309	A	0.2917	0.5891	0.9249
	17	rs17649138	43808067	A	0.2173	0.2309	G	0.2917	0.5891	0.9249
	17	rs62054389	43808321	A	0.2173	0.2309	G	0.2917	0.5891	0.9249
	17	rs62054390	43808443	C	0.2173	0.2309	A	0.2917	0.5891	0.9249
	17	rs55947210	43808763	G	0.2173	0.2309	A	0.2917	0.5891	0.9249
	17	rs62054392	43808945	T	0.2173	0.2309	C	0.2917	0.5891	0.9249
	17	rs4390635	43809016	T	0.2173	0.2309	C	0.2917	0.5891	0.9249
	17	rs62054393	43809264	G	0.2173	0.2309	T	0.2917	0.5891	0.9249
	17	rs75986348	43809328	G	0.2173	0.2309	A	0.2917	0.5891	0.9249
	17	rs17649162	43810371	C	0.2173	0.2309	G	0.2917	0.5891	0.9249
	17	rs62054394	43810608	A	0.2173	0.2309	T	0.2917	0.5891	0.9249
	17	rs113790915	43810782	C	0.2173	0.2309	G	0.2917	0.5891	0.9249
	17	rs77807457	43810851	C	0.2173	0.2309	G	0.2917	0.5891	0.9249
	17	rs75022332	43810873	T	0.2173	0.2283	A	0.1934	0.6601	0.9383
	17	rs77804065	43810896	T	0.229	0.2372	C	0.1056	0.7452	0.9548
	17	rs77301847	43810902	G	0.2173	0.2283	A	0.1934	0.6601	0.9383
	17	rs62054395	43811060	G	0.2173	0.2309	T	0.2917	0.5891	0.9249
	17	rs17563683	43811072	G	0.2173	0.2309	A	0.2917	0.5891	0.9249
	17	rs62054396	43811510	C	0.2173	0.2309	T	0.2917	0.5891	0.9249
	17	rs17563718	43811673	T	0.2173	0.2309	C	0.2917	0.5891	0.9249
	17	rs62054397	43811792	T	0.2173	0.2309	C	0.2917	0.5891	0.9249
	17	rs4569335	43811950	C	0.2173	0.2309	A	0.2917	0.5891	0.9249
	17	rs1526127	43812398	G	0.2173	0.2309	C	0.2917	0.5891	0.9249
	17	rs62054398	43812599	G	0.2173	0.2309	A	0.2917	0.5891	0.9249
	17	rs62054399	43812624	A	0.2173	0.2309	G	0.2917	0.5891	0.9249
	17	rs62054400	43812649	C	0.2173	0.2309	T	0.2917	0.5891	0.9249
	17	rs62054411	43812684	G	0.2173	0.2309	A	0.2917	0.5891	0.9249
	17	rs62054412	43813002	A	0.2173	0.2309	G	0.2917	0.5891	0.9249
	17	rs17563787	43813252	G	0.2173	0.2309	C	0.2917	0.5891	0.9249
	17	rs62054413	43813370	C	0.2173	0.2309	G	0.2917	0.5891	0.9249
	17	rs62054414	43813415	A	0.2173	0.2309	G	0.2917	0.5891	0.9249
	17	rs76421814	43814427	C	0.2173	0.2309	T	0.2917	0.5891	0.9249
	17	rs56006248	43815141	G	0.2173	0.2309	A	0.2917	0.5891	0.9249
	17	rs56298110	43815336	G	0.2173	0.2309	A	0.2917	0.5891	0.9249
	17	rs62054417	43815859	C	0.2173	0.2309	A	0.2917	0.5891	0.9249
	17	rs78440279	43816052	T	0.2173	0.2309	C	0.2917	0.5891	0.9249
	17	rs75500942	43816106	A	0.2173	0.2309	C	0.2917	0.5891	0.9249
	17	rs62054418	43816306	A	0.2173	0.2309	G	0.2917	0.5891	0.9249
	17	rs62054419	43816605	C	0.2173	0.2309	A	0.2917	0.5891	0.9249
	17	rs62054420	43816655	G	0.2173	0.2309	C	0.2917	0.5891	0.9249
	17	rs62054421	43816657	A	0.2173	0.2309	G	0.2917	0.5891	0.9249
	17	rs17563800	43817459	T	0.2173	0.2309	C	0.2917	0.5891	0.9249
	17	rs56295996	43817557	T	0.2173	0.2309	C	0.2917	0.5891	0.9249
	17	rs56384960	43817608	A	0.2173	0.2309	G	0.2917	0.5891	0.9249
	17	rs56178230	43817832	A	0.2173	0.2309	G	0.2917	0.5891	0.9249
	17	rs80157557	43817898	A	0.2173	0.2309	G	0.2917	0.5891	0.9249
	17	rs76728632	43818160	C	0.2173	0.2309	A	0.2917	0.5891	0.9249
	17	rs17563827	43818222	A	0.2173	0.2309	C	0.2917	0.5891	0.9249
	17	rs80072429	43818611	A	0.2173	0.2309	G	0.2917	0.5891	0.9249
	17	rs77114624	43818657	C	0.2173	0.2309	T	0.2917	0.5891	0.9249
	17	rs76311426	43818690	T	0.2173	0.2309	G	0.2917	0.5891	0.9249
	17	rs17563861	43818906	G	0.2173	0.2309	A	0.2917	0.5891	0.9249
	17	rs17563889	43818946	T	0.2173	0.2309	A	0.2917	0.5891	0.9249
	17	rs62054424	43819384	A	0.2173	0.2309	G	0.2917	0.5891	0.9249
	17	rs17563923	43819450	A	0.2173	0.2309	G	0.2917	0.5891	0.9249
	17	rs62054425	43819480	T	0.2173	0.2309	C	0.2917	0.5891	0.9249
	17	rs62054426	43820741	T	0.2173	0.2309	A	0.2917	0.5891	0.9249
	17	rs62054427	43821062	G	0.2173	0.2309	A	0.2917	0.5891	0.9249
	17	rs74464991	43821685	A	0.2173	0.2309	C	0.2917	0.5891	0.9249
	17	rs62054428	43822511	A	0.2173	0.2309	G	0.2917	0.5891	0.9249
	17	rs62054429	43823125	A	0.2173	0.2309	G	0.2917	0.5891	0.9249
	17	rs76171147	43823229	C	0.2173	0.2309	T	0.2917	0.5891	0.9249
	17	rs75643244	43823326	G	0.2173	0.2309	A	0.2917	0.5891	0.9249
	17	rs62054431	43823880	T	0.2173	0.2309	C	0.2917	0.5891	0.9249
	17	rs62054432	43823889	A	0.2173	0.2309	C	0.2917	0.5891	0.9249
	17	rs111497072	43824201	A	0.2173	0.2309	G	0.2917	0.5891	0.9249
	17	rs62054433	43824348	C	0.2173	0.2309	T	0.2917	0.5891	0.9249
	17	rs62054434	43824382	G	0.2173	0.2309	T	0.2917	0.5891	0.9249
	17	rs12150683	43824848	G	0.2173	0.2309	A	0.2917	0.5891	0.9249
	17	rs12150332	43824908	T	0.2173	0.2309	C	0.2917	0.5891	0.9249
	17	rs62054435	43825339	G	0.2173	0.2309	C	0.2917	0.5891	0.9249
	17	rs75715199	43825478	A	0.2173	0.2309	G	0.2917	0.5891	0.9249
	17	rs62054436	43825568	T	0.2173	0.2296	C	0.2401	0.6241	0.9315
	17	rs62054437	43825576	C	0.2173	0.2296	T	0.2401	0.6241	0.9315
	17	rs62054438	43825711	C	0.2173	0.2309	A	0.2917	0.5891	0.9249
	17	rs62054439	43825725	T	0.2173	0.2309	G	0.2917	0.5891	0.9249
	17	rs17334797	43825912	G	0.2173	0.2309	A	0.2917	0.5891	0.9249
	17	rs12150658	43826305	A	0.2173	0.2309	G	0.2917	0.5891	0.9249
	17	rs12150363	43826351	G	0.2173	0.2309	A	0.2917	0.5891	0.9249
	17	rs12150672	43826637	A	0.2173	0.2309	G	0.2917	0.5891	0.9249
	17	rs17334894	43827209	A	0.2173	0.2309	G	0.2917	0.5891	0.9249
	17	rs17334923	43827244	T	0.2173	0.2309	C	0.2917	0.5891	0.9249
	17	rs62054440	43827391	C	0.2173	0.2309	G	0.2917	0.5891	0.9249
	17	rs12150451	43827431	G	0.2173	0.2309	A	0.2917	0.5891	0.9249
	17	rs12150048	43827471	C	0.2173	0.2309	G	0.2917	0.5891	0.9249
	17	rs12150455	43827508	G	0.2173	0.2309	A	0.2917	0.5891	0.9249
	17	rs12150604	43828221	A	0.2173	0.2309	T	0.2917	0.5891	0.9249
	17	rs17334944	43828617	A	0.2173	0.2309	G	0.2917	0.5891	0.9249
	17	rs17426064	43828698	T	0.2173	0.2309	C	0.2917	0.5891	0.9249
	17	rs79172804	43828764	A	0.1799	0.2054	G	1.136	0.2864	0.8489
	17	rs17426106	43828935	C	0.2173	0.2309	G	0.2917	0.5891	0.9249
	17	rs62054442	43829353	G	0.2173	0.2309	A	0.2917	0.5891	0.9249
	17	rs62055868	43830640	T	0.2173	0.2309	C	0.2917	0.5891	0.9249
	17	rs62055869	43830685	A	0.2173	0.2309	G	0.2917	0.5891	0.9249
	17	rs17426174	43830938	C	0.2173	0.2309	G	0.2917	0.5891	0.9249
	17	rs62055871	43831112	A	0.2173	0.2309	G	0.2917	0.5891	0.9249
	17	rs55645418	43832115	G	0.2173	0.2309	A	0.2917	0.5891	0.9249
	17	rs35631660	43832337	G	0.2173	0.2309	A	0.2917	0.5891	0.9249
	17	rs17426195	43832367	A	0.2173	0.2309	G	0.2917	0.5891	0.9249
	17	rs62055875	43832864	C	0.2173	0.2309	T	0.2917	0.5891	0.9249
	17	rs62055876	43832940	G	0.2173	0.2296	A	0.2401	0.6241	0.9315
	17	rs12943085	43834482	A	0.2173	0.2309	G	0.2917	0.5891	0.9249
	17	rs62055878	43835854	A	0.2173	0.2309	C	0.2917	0.5891	0.9249
	17	rs76669427	43836051	A	0.2173	0.2309	T	0.2917	0.5891	0.9249
	17	rs74514268	43836191	A	0.2173	0.2309	G	0.2917	0.5891	0.9249
	17	rs12948216	43836673	T	0.2173	0.2309	C	0.2917	0.5891	0.9249
	17	rs56013908	43836920	C	0.2173	0.2309	T	0.2917	0.5891	0.9249
	17	rs56168907	43837091	C	0.2173	0.2309	T	0.2917	0.5891	0.9249
	17	rs55747440	43837115	G	0.2173	0.2309	A	0.2917	0.5891	0.9249
	17	rs55801356	43837237	G	0.2173	0.2309	A	0.2917	0.5891	0.9249
	17	rs62055883	43837446	G	0.2173	0.2309	C	0.2917	0.5891	0.9249
	17	rs62055884	43837567	T	0.2173	0.2309	C	0.2917	0.5891	0.9249
	17	rs79882507	43837782	G	0.2173	0.2309	A	0.2917	0.5891	0.9249
	17	rs62055885	43838014	G	0.2173	0.2309	A	0.2917	0.5891	0.9249
	17	rs28439278	43838071	T	0.2173	0.2309	C	0.2917	0.5891	0.9249
	17	rs12150621	43838482	T	0.2173	0.2309	G	0.2917	0.5891	0.9249
	17	rs62055886	43838678	A	0.2173	0.2309	G	0.2917	0.5891	0.9249
	17	rs62055887	43838710	C	0.2173	0.2309	T	0.2917	0.5891	0.9249
	17	rs62055888	43838720	T	0.2173	0.2283	C	0.1934	0.6601	0.9383
	17	rs62055889	43838919	A	0.2173	0.2309	G	0.2917	0.5891	0.9249
	17	rs11079718	43839951	T	0.2173	0.2309	A	0.2917	0.5891	0.9249
	17	rs11079719	43840006	G	0.2173	0.2309	T	0.2917	0.5891	0.9249
	17	rs11079720	43840016	A	0.2173	0.2309	G	0.2917	0.5891	0.9249
	17	rs11079721	43840107	A	0.2126	0.2321	C	0.6049	0.4367	0.8932
	17	rs62055890	43840681	T	0.2173	0.2309	C	0.2917	0.5891	0.9249
	17	rs77849344	43840864	A	0.2173	0.2309	G	0.2917	0.5891	0.9249
	17	rs74918686	43840899	C	0.2173	0.2309	G	0.2917	0.5891	0.9249
	17	rs79545140	43840935	C	0.2173	0.2309	T	0.2917	0.5891	0.9249
	17	rs56369036	43841571	A	0.2173	0.2309	T	0.2917	0.5891	0.9249
	17	rs11079723	43841729	C	0.2173	0.2309	T	0.2917	0.5891	0.9249
	17	rs11079724	43841912	T	0.2173	0.2309	C	0.2917	0.5891	0.9249
	17	rs55707339	43842462	C	0.2173	0.2309	T	0.2917	0.5891	0.9249
	17	rs62055893	43842494	G	0.2173	0.2309	A	0.2917	0.5891	0.9249
	17	rs75257002	43843395	T	0.2173	0.2309	C	0.2917	0.5891	0.9249
	17	rs62055894	43843943	A	0.2173	0.2309	G	0.2917	0.5891	0.9249
	17	rs62055895	43844044	G	0.2173	0.2309	A	0.2917	0.5891	0.9249
	17	rs62055896	43844201	T	0.2173	0.2309	C	0.2917	0.5891	0.9249
	17	rs55725840	43844486	A	0.2173	0.2309	T	0.2917	0.5891	0.9249
	17	rs56194509	43844559	G	0.215	0.2296	T	0.3408	0.5593	0.9188
	17	rs55657917	43844560	G	0.215	0.2296	T	0.3408	0.5593	0.9188
	17	rs56082319	43844798	A	0.2173	0.2309	G	0.2917	0.5891	0.9249
	17	rs56109643	43844859	G	0.2173	0.2309	A	0.2917	0.5891	0.9249
	17	rs62055899	43844977	A	0.2173	0.2309	T	0.2917	0.5891	0.9249
	17	rs62055900	43845002	G	0.2173	0.2309	C	0.2917	0.5891	0.9249
	17	rs62055901	43845041	A	0.2173	0.2309	G	0.2917	0.5891	0.9249
	17	rs62055903	43846668	A	0.2173	0.2309	C	0.2917	0.5891	0.9249
	17	rs111374028	43846820	A	0.2173	0.2309	G	0.2917	0.5891	0.9249
	17	rs113934115	43847039	T	0.2173	0.2309	C	0.2917	0.5891	0.9249
	17	rs62055928	43847374	A	0.2173	0.2309	G	0.2917	0.5891	0.9249
	17	rs56268325	43847741	C	0.2173	0.2309	T	0.2917	0.5891	0.9249
	17	rs56070245	43847868	C	0.2173	0.2309	T	0.2917	0.5891	0.9249
	17	rs56387266	43847912	C	0.2173	0.2309	T	0.2917	0.5891	0.9249
	17	rs62055932	43848412	G	0.2173	0.2309	A	0.2917	0.5891	0.9249
	17	rs62055933	43848461	A	0.2173	0.2309	G	0.2917	0.5891	0.9249
	17	rs62055935	43848750	C	0.2173	0.2309	T	0.2917	0.5891	0.9249
	17	rs62055936	43848761	A	0.2173	0.2309	T	0.2917	0.5891	0.9249
	17	rs62055937	43848968	T	0.2173	0.2296	G	0.2401	0.6241	0.9315
	17	rs76294809	43849327	A	0.2173	0.2309	G	0.2917	0.5891	0.9249
	17	rs75916678	43849366	C	0.2173	0.2309	T	0.2917	0.5891	0.9249
	17	rs79730878	43849415	C	0.222	0.2334	T	0.2056	0.6503	0.9369
	17	rs62055938	43849656	A	0.2173	0.2309	C	0.2917	0.5891	0.9249
	17	rs62055939	43849787	T	0.2173	0.2309	A	0.2917	0.5891	0.9249
	17	rs62055940	43849896	G	0.2173	0.2309	A	0.2917	0.5891	0.9249
	17	rs76885724	43850519	T	0.2173	0.2309	C	0.2917	0.5891	0.9249
	17	rs60814418	43850645	T	0.2173	0.2309	C	0.2917	0.5891	0.9249
	17	rs62055942	43850966	G	0.2173	0.2309	A	0.2917	0.5891	0.9249
	17	rs62055943	43851018	C	0.2173	0.2309	T	0.2917	0.5891	0.9249
	17	rs62055945	43851851	A	0.2173	0.2309	G	0.2917	0.5891	0.9249
	17	rs62055946	43851971	A	0.2173	0.2309	C	0.2917	0.5891	0.9249
	17	rs62055947	43852605	T	0.215	0.2309	C	0.4018	0.5262	0.9122
	17	rs62055948	43852621	C	0.215	0.2309	T	0.4018	0.5262	0.9122
	17	rs113871181	43852733	A	0.2173	0.2309	G	0.2917	0.5891	0.9249
	17	rs111370985	43852742	C	0.2173	0.2309	T	0.2917	0.5891	0.9249
	17	rs55787105	43853109	A	0.2173	0.2309	G	0.2917	0.5891	0.9249
	17	rs62055950	43853133	C	0.2173	0.2309	T	0.2917	0.5891	0.9249
	17	rs56043078	43853235	G	0.2173	0.2309	T	0.2917	0.5891	0.9249
	17	rs77965652	43853457	G	0.2173	0.2309	A	0.2917	0.5891	0.9249
	17	rs55849949	43853526	G	0.2173	0.2309	A	0.2917	0.5891	0.9249
	17	rs56303031	43853922	A	0.2173	0.2309	G	0.2917	0.5891	0.9249
	17	rs55991914	43854267	T	0.2173	0.2309	C	0.2917	0.5891	0.9249
	17	rs62055955	43854340	G	0.2173	0.2309	A	0.2917	0.5891	0.9249
	17	rs62055956	43854449	T	0.2173	0.2321	C	0.3482	0.5551	0.9183
	17	rs62055957	43854536	A	0.2173	0.2309	C	0.2917	0.5891	0.9249
	17	rs4074462	43855228	T	0.2173	0.2309	G	0.2917	0.5891	0.9249
	17	rs62057061	43856639	G	0.2173	0.2309	C	0.2917	0.5891	0.9249
	17	rs62057062	43856710	A	0.2173	0.2309	G	0.2917	0.5891	0.9249
	17	rs62057063	43856730	T	0.2173	0.2309	C	0.2917	0.5891	0.9249
	17	rs62057064	43857033	T	0.2173	0.2309	C	0.2917	0.5891	0.9249
	17	rs76830096	43857129	C	0.2173	0.2309	A	0.2917	0.5891	0.9249
	17	rs62057065	43858187	T	0.2173	0.2309	G	0.2917	0.5891	0.9249
	17	rs62057067	43858326	T	0.2173	0.2309	C	0.2917	0.5891	0.9249
	17	rs78917495	43858482	T	0.2173	0.2309	C	0.2917	0.5891	0.9249
	17	rs62057068	43858629	G	0.2173	0.2309	A	0.2917	0.5891	0.9249
	17	rs62057069	43859065	C	0.2173	0.2309	T	0.2917	0.5891	0.9249
	17	rs62057070	43859640	G	0.2173	0.2309	A	0.2917	0.5891	0.9249
	17	rs62057071	43859691	G	0.2173	0.2309	C	0.2917	0.5891	0.9249
	17	rs62057073	43861117	T	0.2173	0.2309	C	0.2917	0.5891	0.9249
	17	rs56319902	43871982	T	0.2173	0.2334	C	0.4095	0.5222	0.9117
	17	rs55943044	43872228	A	0.2173	0.2334	G	0.4095	0.5222	0.9117
	17	rs80184151	43879308	G	0.2173	0.2309	A	0.2917	0.5891	0.9249
	17	rs17689378	43881790	T	0.2173	0.2309	C	0.2917	0.5891	0.9249
	17	rs62057101	43885291	A	0.2173	0.2309	G	0.2917	0.5891	0.9249
	17	rs62057103	43887480	C	0.2173	0.2309	T	0.2917	0.5891	0.9249
	17	rs55915917	43892784	G	0.2196	0.2309	T	0.1994	0.6552	0.9376
	17	rs55668363	43892788	A	0.2173	0.2309	G	0.2917	0.5891	0.9249
	17	rs17689471	43892973	C	0.2173	0.2309	T	0.2917	0.5891	0.9249
	17	rs117365970	43893259	A	0.2173	0.2309	G	0.2917	0.5891	0.9249
	17	rs117646503	43893260	C	0.2173	0.2309	T	0.2917	0.5891	0.9249
	17	rs17762769	43893403	A	0.2173	0.2309	G	0.2917	0.5891	0.9249
	17	rs8072451	43893716	T	0.2173	0.2309	C	0.2917	0.5891	0.9249
	17	rs8073146	43893751	G	0.2173	0.2309	A	0.2917	0.5891	0.9249
	17	rs28364025	43894102	C	0.2173	0.2309	T	0.2917	0.5891	0.9249
	17	rs28364023	43894159	T	0.2173	0.2309	C	0.2917	0.5891	0.9249
	17	rs55779147	43894510	A	0.2173	0.2309	G	0.2917	0.5891	0.9249
	17	rs56357543	43894547	T	0.2173	0.2309	C	0.2917	0.5891	0.9249
	17	rs56099546	43894609	G	0.2173	0.2309	A	0.2917	0.5891	0.9249
	17	rs4309444	43895797	C	0.2173	0.2309	T	0.2917	0.5891	0.9249
	17	rs62057107	43896032	T	0.2173	0.2309	C	0.2917	0.5891	0.9249
	17	rs12150390	43896228	C	0.2173	0.2309	T	0.2917	0.5891	0.9249
	17	rs17689608	43896528	G	0.2173	0.2309	C	0.2917	0.5891	0.9249
	17	rs62057108	43896616	C	0.2173	0.2309	T	0.2917	0.5891	0.9249
	17	rs62057109	43896637	C	0.2173	0.2309	T	0.2917	0.5891	0.9249
	17	rs78074121	43896690	C	0.2173	0.2309	T	0.2917	0.5891	0.9249
	17	rs62057110	43896734	C	0.2173	0.2309	T	0.2917	0.5891	0.9249
	17	rs62057111	43897130	G	0.2173	0.2309	A	0.2917	0.5891	0.9249
	17	rs62057112	43897202	A	0.2173	0.2309	T	0.2917	0.5891	0.9249
	17	rs78587102	43897246	G	0.2173	0.2309	A	0.2917	0.5891	0.9249
	17	rs62057113	43897449	T	0.2173	0.2309	A	0.2917	0.5891	0.9249
	17	rs78506181	43897480	G	0.2173	0.2309	A	0.2917	0.5891	0.9249
	17	rs79600142	43897722	C	0.2173	0.2309	T	0.2917	0.5891	0.9249
	17	rs111739681	43898459	T	0.2173	0.2309	C	0.2917	0.5891	0.9249
	17	rs17762882	43898887	C	0.2173	0.2309	T	0.2917	0.5891	0.9249
	17	rs17689653	43898963	T	0.2173	0.2309	A	0.2917	0.5891	0.9249
	17	rs17762912	43899161	C	0.2173	0.2309	A	0.2917	0.5891	0.9249
	17	rs62057114	43899401	T	0.2173	0.2309	C	0.2917	0.5891	0.9249
	17	rs62057115	43899417	C	0.2173	0.2309	G	0.2917	0.5891	0.9249
	17	rs78917479	43899611	T	0.2173	0.2309	C	0.2917	0.5891	0.9249
	17	rs62057116	43899655	C	0.2173	0.2309	T	0.2917	0.5891	0.9249
	17	rs62057117	43899657	G	0.2173	0.2309	C	0.2917	0.5891	0.9249
	17	rs62057118	43899727	G	0.2173	0.2309	A	0.2917	0.5891	0.9249
	17	rs62057119	43899736	A	0.2173	0.2309	G	0.2917	0.5891	0.9249
	17	rs17762954	43899786	T	0.2173	0.2309	C	0.2917	0.5891	0.9249
	17	rs55638417	43900434	G	0.2173	0.2309	A	0.2917	0.5891	0.9249
	17	rs79501144	43900697	T	0.2173	0.2309	C	0.2917	0.5891	0.9249
	17	rs112137135	43900817	G	0.2173	0.2309	A	0.2917	0.5891	0.9249
	17	rs62057122	43901001	T	0.2173	0.2309	C	0.2917	0.5891	0.9249
	17	rs62057123	43901238	G	0.2173	0.2309	A	0.2917	0.5891	0.9249
	17	rs62057143	43901528	C	0.2173	0.2309	T	0.2917	0.5891	0.9249
	17	rs62057144	43901558	G	0.2173	0.2309	A	0.2917	0.5891	0.9249
	17	rs3885074	43902738	A	0.2173	0.2309	C	0.2917	0.5891	0.9249
	17	rs3885075	43902799	G	0.2173	0.2309	A	0.2917	0.5891	0.9249
	17	rs41280116	43902842	T	0.2173	0.2309	C	0.2917	0.5891	0.9249
	17	rs34283254	43902861	A	0.2173	0.2309	C	0.2917	0.5891	0.9249
	17	rs1912151	43902944	T	0.2173	0.2309	C	0.2917	0.5891	0.9249
	17	rs41280118	43903089	T	0.2173	0.2309	C	0.2917	0.5891	0.9249
	17	rs62057146	43903106	G	0.2173	0.2309	A	0.2917	0.5891	0.9249
	17	rs62057147	43903298	A	0.2173	0.2309	G	0.2917	0.5891	0.9249
	17	rs17763050	43903336	A	0.2173	0.2296	G	0.2401	0.6241	0.9315
	17	rs62057148	43903485	C	0.2173	0.2309	G	0.2917	0.5891	0.9249
	17	rs62057149	43903546	G	0.2173	0.2309	A	0.2917	0.5891	0.9249
	17	rs62057150	43903548	T	0.2173	0.2309	C	0.2917	0.5891	0.9249
	17	rs62057151	43903842	T	0.2243	0.2385	C	0.3129	0.5759	0.9231
	17	rs62057152	43904110	C	0.2173	0.2309	G	0.2917	0.5891	0.9249
	17	rs17689824	43904397	T	0.2173	0.2309	C	0.2917	0.5891	0.9249
	17	rs62057153	43904528	C	0.2173	0.2309	T	0.2917	0.5891	0.9249
	17	rs62057154	43904610	T	0.2173	0.2309	C	0.2917	0.5891	0.9249
	17	rs62057155	43904673	T	0.2173	0.2309	C	0.2917	0.5891	0.9249
	17	rs62057156	43904948	C	0.2173	0.2309	G	0.2917	0.5891	0.9249
	17	rs78872653	43905134	A	0.2173	0.2309	G	0.2917	0.5891	0.9249
	17	rs62057157	43905313	C	0.2173	0.2309	G	0.2917	0.5891	0.9249
	17	rs17763086	43905481	G	0.2173	0.2309	T	0.2917	0.5891	0.9249
	17	rs17689882	43906828	A	0.2173	0.2309	G	0.2917	0.5891	0.9249
	17	rs62057158	43907143	A	0.2173	0.2309	G	0.2917	0.5891	0.9249
	17	rs55763795	43908773	C	0.2173	0.2309	G	0.2917	0.5891	0.9249
	17	rs55865707	43908826	G	0.2173	0.2309	T	0.2917	0.5891	0.9249
	17	rs62054760	43908989	T	0.2173	0.2296	C	0.2401	0.6241	0.9315
	17	rs62054761	43909008	T	0.2173	0.2296	C	0.2401	0.6241	0.9315
	17	rs62054762	43909022	T	0.2173	0.2296	G	0.2401	0.6241	0.9315
	17	rs17689918	43910088	A	0.2173	0.2309	G	0.2917	0.5891	0.9249
	17	rs62054763	43910262	G	0.2173	0.2309	C	0.2917	0.5891	0.9249
	17	rs16940674	43910507	T	0.2173	0.2309	C	0.2917	0.5891	0.9249
	17	rs41457044	43911424	T	0.2173	0.2309	C	0.2917	0.5891	0.9249
	17	rs16940681	43912159	C	0.2173	0.2309	G	0.2917	0.5891	0.9249
	17	rs28364021	43912282	T	0.2173	0.2309	C	0.2917	0.5891	0.9249
	17	rs878886	43912490	G	0.2173	0.2309	C	0.2917	0.5891	0.9249
	17	rs878887	43912582	T	0.2173	0.2309	C	0.2917	0.5891	0.9249
	17	rs4482334	43912830	C	0.2173	0.2309	T	0.2917	0.5891	0.9249
	17	rs56127111	43913315	T	0.2173	0.2309	C	0.2917	0.5891	0.9249
	17	rs75104593	43913557	G	0.215	0.2309	T	0.4018	0.5262	0.9122
	17	rs74998289	43913558	G	0.215	0.2309	T	0.4018	0.5262	0.9122
	17	rs10445362	43914554	A	0.2173	0.2309	C	0.2917	0.5891	0.9249
	17	rs10445363	43914558	A	0.2173	0.2309	G	0.2917	0.5891	0.9249
	17	rs62054802	43914598	C	0.2173	0.2309	G	0.2917	0.5891	0.9249
	17	rs62054803	43914728	T	0.2173	0.2309	G	0.2917	0.5891	0.9249
	17	rs62054804	43914809	T	0.2173	0.2309	C	0.2917	0.5891	0.9249
	17	rs62054805	43915054	G	0.2173	0.2309	A	0.2917	0.5891	0.9249
	17	rs62054806	43915312	T	0.2173	0.2309	C	0.2917	0.5891	0.9249
	17	rs10445364	43916356	A	0.2173	0.2309	G	0.2917	0.5891	0.9249
	17	rs10445333	43916509	G	0.2173	0.2309	A	0.2917	0.5891	0.9249
	17	rs17690176	43916773	C	0.2173	0.2309	A	0.2917	0.5891	0.9249
	17	rs78328427	43916932	A	0.2173	0.2309	G	0.2917	0.5891	0.9249
	17	rs77692262	43917086	G	0.2173	0.2309	A	0.2917	0.5891	0.9249
	17	rs56023973	43917776	T	0.2173	0.2309	G	0.2917	0.5891	0.9249
	17	rs17763515	43917818	A	0.2173	0.2309	G	0.2917	0.5891	0.9249
	17	rs17763533	43918190	C	0.2173	0.2309	T	0.2917	0.5891	0.9249
	17	rs62054809	43918239	T	0.2173	0.2309	C	0.2917	0.5891	0.9249
	17	rs112583797	43918418	G	0.2173	0.2309	A	0.2917	0.5891	0.9249
	17	rs74922289	43918524	G	0.2173	0.2309	A	0.2917	0.5891	0.9249
	17	rs56971664	43918613	C	0.2173	0.2309	T	0.2917	0.5891	0.9249
	17	rs62054811	43918651	G	0.2173	0.2309	C	0.2917	0.5891	0.9249
	17	rs2106785	43919105	T	0.2173	0.2283	C	0.1934	0.6601	0.9383
	17	rs56150806	43919301	C	0.2173	0.2309	T	0.2917	0.5891	0.9249
	17	rs17690314	43919884	G	0.2173	0.2309	T	0.2917	0.5891	0.9249
	17	rs56233672	43920300	C	0.2173	0.2309	T	0.2917	0.5891	0.9249
	17	rs56354807	43920378	T	0.2173	0.2309	C	0.2917	0.5891	0.9249
	17	rs55718212	43920411	C	0.2173	0.2309	T	0.2917	0.5891	0.9249
	17	rs17690326	43920974	C	0.2173	0.2309	T	0.2917	0.5891	0.9249
	17	rs17763596	43921210	T	0.2173	0.2309	G	0.2917	0.5891	0.9249
	17	rs62054814	43921572	A	0.2173	0.2309	T	0.2917	0.5891	0.9249
	17	rs17763634	43921754	C	0.2173	0.2309	T	0.2917	0.5891	0.9249
	17	rs12185233	43923654	C	0.2173	0.2309	G	0.2917	0.5891	0.9249
	17	rs12185268	43923683	G	0.2173	0.2309	A	0.2917	0.5891	0.9249
	17	rs12185235	43923703	T	0.2173	0.2309	C	0.2917	0.5891	0.9249
	17	rs11079725	43923934	C	0.2173	0.2309	T	0.2917	0.5891	0.9249
	17	rs12373123	43924073	C	0.2173	0.2309	T	0.2917	0.5891	0.9249
	17	rs12373139	43924130	A	0.2173	0.2309	G	0.2917	0.5891	0.9249
	17	rs12373142	43924200	G	0.215	0.2309	C	0.4018	0.5262	0.9122
	17	rs12373124	43924219	C	0.215	0.2309	T	0.4018	0.5262	0.9122
	17	rs12373140	43924231	A	0.215	0.2309	G	0.4018	0.5262	0.9122
	17	rs12373168	43924337	C	0.2173	0.2309	A	0.2917	0.5891	0.9249
	17	rs17690661	43924521	A	0.2173	0.2309	G	0.2917	0.5891	0.9249
	17	rs55943825	43924776	T	0.2173	0.2309	C	0.2917	0.5891	0.9249
	17	rs17690679	43924803	G	0.2173	0.2309	A	0.2917	0.5891	0.9249
	17	rs17769490	43925605	A	0.2173	0.2309	G	0.2917	0.5891	0.9249
	17	rs77063768	43925729	G	0.2173	0.2309	A	0.2917	0.5891	0.9249
	17	rs62054817	43925966	A	0.2173	0.2309	G	0.2917	0.5891	0.9249
	17	rs62054818	43926056	C	0.2173	0.2309	A	0.2917	0.5891	0.9249
	17	rs62054819	43926149	G	0.2173	0.2309	A	0.2917	0.5891	0.9249
	17	rs62054820	43926755	G	0.2173	0.2309	A	0.2917	0.5891	0.9249
	17	rs56113217	43926948	G	0.2173	0.2309	A	0.2917	0.5891	0.9249
	17	rs56269136	43926992	T	0.2173	0.2309	C	0.2917	0.5891	0.9249
	17	rs56385754	43927255	T	0.2173	0.2309	G	0.2917	0.5891	0.9249
	17	rs17769552	43927290	A	0.2173	0.2309	G	0.2917	0.5891	0.9249
	17	rs62054822	43927708	G	0.2173	0.2309	A	0.2917	0.5891	0.9249
	17	rs885639	43928614	G	0.2173	0.2309	T	0.2917	0.5891	0.9249
	17	rs62054823	43929029	G	0.2173	0.2309	A	0.2917	0.5891	0.9249
	17	rs62054824	43929992	T	0.2173	0.2309	C	0.2917	0.5891	0.9249
	17	rs62054825	43930033	A	0.2173	0.2309	G	0.2917	0.5891	0.9249
	17	rs79589869	43930238	A	0.2173	0.2309	C	0.2917	0.5891	0.9249
	17	rs56026128	43931244	C	0.2173	0.2309	G	0.2917	0.5891	0.9249
	17	rs56329743	43931245	A	0.2173	0.2309	G	0.2917	0.5891	0.9249
	17	rs56288604	43931380	G	0.2173	0.2309	A	0.2917	0.5891	0.9249
	17	rs17690987	43931626	C	0.2173	0.2309	T	0.2917	0.5891	0.9249
	17	rs56146262	43931907	A	0.2173	0.2309	C	0.2917	0.5891	0.9249
	17	rs55942528	43932028	G	0.215	0.2309	A	0.4018	0.5262	0.9122
	17	rs56254732	43932049	T	0.215	0.2309	C	0.4018	0.5262	0.9122
	17	rs56323304	43932129	T	0.215	0.2296	C	0.3408	0.5593	0.9188
	17	rs55751924	43932155	G	0.215	0.2309	A	0.4018	0.5262	0.9122
	17	rs55660209	43932173	G	0.215	0.2283	A	0.2848	0.5936	0.9254
	17	rs113856644	43932277	A	0.2173	0.2309	G	0.2917	0.5891	0.9249
	17	rs62054831	43932381	T	0.2173	0.2309	C	0.2917	0.5891	0.9249
	17	rs4627402	43932741	T	0.2173	0.2309	C	0.2917	0.5891	0.9249
	17	rs62054832	43933579	A	0.2173	0.2296	C	0.2401	0.6241	0.9315
	17	rs62054833	43933673	C	0.2173	0.2309	T	0.2917	0.5891	0.9249
	17	rs76563578	43933879	G	0.2173	0.2309	C	0.2917	0.5891	0.9249
	17	rs111962225	43934016	C	0.2173	0.2309	G	0.2917	0.5891	0.9249
	17	rs62054834	43934314	C	0.2173	0.2309	T	0.2917	0.5891	0.9249
	17	rs62054835	43934672	C	0.2173	0.2309	A	0.2917	0.5891	0.9249
	17	rs10445369	43934776	G	0.2173	0.2309	A	0.2917	0.5891	0.9249
	17	rs10445334	43934826	G	0.2173	0.2309	T	0.2917	0.5891	0.9249
	17	rs10445335	43934896	A	0.2173	0.2309	T	0.2917	0.5891	0.9249
	17	rs10445336	43934948	G	0.2173	0.2309	A	0.2917	0.5891	0.9249
	17	rs10445370	43935118	A	0.2173	0.2309	G	0.2917	0.5891	0.9249
	17	rs55996632	43935888	T	0.2173	0.2309	C	0.2917	0.5891	0.9249
	17	rs55886302	43936011	G	0.2173	0.2309	A	0.2917	0.5891	0.9249
	17	rs56136075	43936298	A	0.2173	0.2309	C	0.2917	0.5891	0.9249
	17	rs62054841	43937104	A	0.2173	0.2309	G	0.2917	0.5891	0.9249
	17	rs62054842	43937162	T	0.2173	0.2309	C	0.2917	0.5891	0.9249
	17	rs62054843	43937184	C	0.2173	0.2309	T	0.2917	0.5891	0.9249
	17	rs62054844	43937333	G	0.2173	0.2309	T	0.2917	0.5891	0.9249
	17	rs76627340	43937460	A	0.2173	0.2309	G	0.2917	0.5891	0.9249
	17	rs75945623	43937505	T	0.2173	0.2321	C	0.3482	0.5551	0.9183
	17	rs79889833	43937633	G	0.2173	0.2309	A	0.2917	0.5891	0.9249
	17	rs77625338	43937671	T	0.2173	0.2309	C	0.2917	0.5891	0.9249
	17	rs77489223	43937736	T	0.2173	0.2309	C	0.2917	0.5891	0.9249
	17	rs55888391	43938107	G	0.2173	0.2309	A	0.2917	0.5891	0.9249
	17	rs76329216	43938499	A	0.2173	0.2309	G	0.2917	0.5891	0.9249
	17	rs62054846	43938634	G	0.2173	0.2309	A	0.2917	0.5891	0.9249
	17	rs55646970	43938796	G	0.2173	0.2309	A	0.2917	0.5891	0.9249
	17	rs55673092	43938882	A	0.2173	0.2309	G	0.2917	0.5891	0.9249
	17	rs56347602	43939255	C	0.2173	0.2309	T	0.2917	0.5891	0.9249
	17	rs56249080	43939432	T	0.2173	0.2309	G	0.2917	0.5891	0.9249
	17	rs56227067	43939609	T	0.2173	0.2309	A	0.2917	0.5891	0.9249
	17	rs55719714	43939638	A	0.2173	0.2309	G	0.2917	0.5891	0.9249
	17	rs56299858	43939659	A	0.2173	0.2309	G	0.2917	0.5891	0.9249
	17	rs62054857	43939936	A	0.2173	0.2309	G	0.2917	0.5891	0.9249
	17	rs75210307	43940012	C	0.215	0.2296	T	0.3408	0.5593	0.9188
	17	rs74944644	43940020	C	0.215	0.2296	T	0.3408	0.5593	0.9188
	17	rs62054858	43940188	C	0.2173	0.2309	T	0.2917	0.5891	0.9249
	17	rs79406732	43940497	T	0.2173	0.2309	C	0.2917	0.5891	0.9249
	17	rs62054859	43940685	A	0.2173	0.2309	G	0.2917	0.5891	0.9249
	17	rs62055460	43940825	C	0.2173	0.2309	G	0.2917	0.5891	0.9249
	17	rs62055461	43941350	T	0.2173	0.2309	C	0.2917	0.5891	0.9249
	17	rs62055462	43941476	C	0.2173	0.2309	A	0.2917	0.5891	0.9249
	17	rs62055463	43941491	G	0.2173	0.2309	A	0.2917	0.5891	0.9249
	17	rs77652965	43941608	G	0.2173	0.2309	C	0.2917	0.5891	0.9249
	17	rs75690239	43941710	T	0.2173	0.2309	C	0.2917	0.5891	0.9249
	17	rs62055464	43941858	G	0.2173	0.2309	T	0.2917	0.5891	0.9249
	17	rs62055465	43942046	A	0.2173	0.2309	T	0.2917	0.5891	0.9249
	17	rs62055466	43942656	A	0.2173	0.2309	G	0.2917	0.5891	0.9249
	17	rs62055467	43942820	C	0.2173	0.2309	T	0.2917	0.5891	0.9249
	17	rs62055468	43943000	C	0.2173	0.2309	A	0.2917	0.5891	0.9249
	17	rs62055469	43943655	C	0.2173	0.2309	A	0.2917	0.5891	0.9249
	17	rs62055470	43943657	G	0.2173	0.2309	A	0.2917	0.5891	0.9249
	17	rs62055471	43943755	C	0.2173	0.2309	T	0.2917	0.5891	0.9249
	17	rs56327054	43943957	C	0.2173	0.2309	G	0.2917	0.5891	0.9249
	17	rs56036719	43943974	T	0.2173	0.2309	C	0.2917	0.5891	0.9249
	17	rs55781174	43944158	T	0.2173	0.2309	C	0.2917	0.5891	0.9249
	17	rs12150223	43944204	C	0.2173	0.2309	T	0.2917	0.5891	0.9249
	17	rs12150516	43944519	T	0.2173	0.2309	C	0.2917	0.5891	0.9249
	17	rs62055475	43945106	C	0.2173	0.2309	T	0.2917	0.5891	0.9249
	17	rs78637438	43945855	A	0.2173	0.2309	G	0.2917	0.5891	0.9249
	17	rs62055478	43945938	T	0.2173	0.2309	C	0.2917	0.5891	0.9249
	17	rs886249	43946291	G	0.2033	0.2194	A	0.428	0.513	0.9078
	17	rs56398500	43947488	G	0.2173	0.2309	A	0.2917	0.5891	0.9249
	17	rs56289364	43947928	G	0.2173	0.2309	A	0.2917	0.5891	0.9249
	17	rs62055483	43948040	T	0.2173	0.2309	C	0.2917	0.5891	0.9249
	17	rs78238042	43948159	A	0.2173	0.2309	G	0.2917	0.5891	0.9249
	17	rs55673340	43948733	T	0.2173	0.2309	C	0.2917	0.5891	0.9249
	17	rs62055486	43949092	G	0.2173	0.2309	T	0.2917	0.5891	0.9249
	17	rs62055488	43950394	T	0.2173	0.2309	C	0.2917	0.5891	0.9249
	17	rs62055490	43950533	G	0.2173	0.2309	A	0.2917	0.5891	0.9249
	17	rs62055491	43951120	C	0.2173	0.2309	T	0.2917	0.5891	0.9249
	17	rs62055492	43951345	A	0.2173	0.2309	C	0.2917	0.5891	0.9249
	17	rs80348388	43952634	T	0.2173	0.2309	A	0.2917	0.5891	0.9249
	17	rs62055493	43952944	C	0.2173	0.2309	T	0.2917	0.5891	0.9249
	17	rs62055494	43953016	T	0.2173	0.2309	C	0.2917	0.5891	0.9249
	17	rs62055495	43953043	C	0.2173	0.2309	A	0.2917	0.5891	0.9249
	17	rs62055496	43953307	T	0.2173	0.2309	C	0.2917	0.5891	0.9249
	17	rs62055497	43953529	G	0.2173	0.2309	A	0.2917	0.5891	0.9249
	17	rs3919455	43953707	T	0.2173	0.2309	C	0.2917	0.5891	0.9249
	17	rs62055498	43953814	A	0.2173	0.2309	G	0.2917	0.5891	0.9249
	17	rs62055499	43953991	G	0.2173	0.2309	C	0.2917	0.5891	0.9249
	17	rs62055500	43954134	A	0.2173	0.2309	G	0.2917	0.5891	0.9249
	17	rs62055501	43954227	A	0.2173	0.2309	G	0.2917	0.5891	0.9249
	17	rs62055502	43954284	A	0.2173	0.2309	G	0.2917	0.5891	0.9249
	17	rs4441322	43955030	G	0.2173	0.2309	A	0.2917	0.5891	0.9249
	17	rs113414067	43955093	C	0.2173	0.2309	T	0.2917	0.5891	0.9249
	17	rs55905252	43955365	A	0.2173	0.2309	C	0.2917	0.5891	0.9249
	17	rs17691328	43955487	T	0.2173	0.2309	C	0.2917	0.5891	0.9249
	17	rs62055515	43956370	T	0.2173	0.2309	G	0.2917	0.5891	0.9249
	17	rs62055516	43956390	C	0.2173	0.2309	T	0.2917	0.5891	0.9249
	17	rs62055517	43956425	T	0.2173	0.2309	C	0.2917	0.5891	0.9249
	17	rs62055518	43956505	C	0.2173	0.2309	A	0.2917	0.5891	0.9249
	17	rs56364632	43956642	C	0.2173	0.2309	T	0.2917	0.5891	0.9249
	17	rs55768605	43956734	A	0.2173	0.2309	C	0.2917	0.5891	0.9249
	17	rs55653657	43956778	G	0.2173	0.2309	A	0.2917	0.5891	0.9249
	17	rs55894109	43957221	T	0.2173	0.2309	C	0.2917	0.5891	0.9249
	17	rs56101773	43957269	C	0.2173	0.2309	T	0.2917	0.5891	0.9249
	17	rs56249780	43957328	T	0.2173	0.2309	C	0.2917	0.5891	0.9249
	17	rs56040418	43958079	T	0.2173	0.2309	C	0.2917	0.5891	0.9249
	17	rs55721252	43958099	C	0.2173	0.2309	T	0.2917	0.5891	0.9249
	17	rs55876817	43958139	C	0.2173	0.2309	A	0.2917	0.5891	0.9249
	17	rs55944735	43958172	G	0.2173	0.2309	A	0.2917	0.5891	0.9249
	17	rs62055525	43958736	A	0.2173	0.2309	G	0.2917	0.5891	0.9249
	17	rs112915466	43958744	G	0.2173	0.2309	A	0.2917	0.5891	0.9249
	17	rs56343551	43959092	T	0.2173	0.2309	G	0.2917	0.5891	0.9249
	17	rs55975673	43959113	G	0.2173	0.2309	A	0.2917	0.5891	0.9249
	17	rs56387391	43959261	A	0.2173	0.2309	G	0.2917	0.5891	0.9249
	17	rs62055529	43960020	G	0.2173	0.2309	A	0.2917	0.5891	0.9249
	17	rs79580365	43960172	T	0.2173	0.2309	C	0.2917	0.5891	0.9249
	17	rs55937610	43960283	G	0.2173	0.2309	A	0.2917	0.5891	0.9249
	17	rs56365901	43960323	G	0.2173	0.2309	A	0.2917	0.5891	0.9249
	17	rs55767267	43960325	C	0.2173	0.2309	T	0.2917	0.5891	0.9249
	17	rs56127309	43960341	A	0.2173	0.2309	G	0.2917	0.5891	0.9249
	17	rs56194412	43960600	C	0.2173	0.2309	T	0.2917	0.5891	0.9249
	17	rs56338487	43960812	T	0.2173	0.2309	A	0.2917	0.5891	0.9249
	17	rs56180212	43960911	G	0.2173	0.2309	A	0.2917	0.5891	0.9249
	17	rs56301449	43960918	C	0.2173	0.2309	T	0.2917	0.5891	0.9249
	17	rs62055538	43960997	C	0.2173	0.2309	T	0.2917	0.5891	0.9249
	17	rs62055539	43961044	G	0.2173	0.2309	A	0.2917	0.5891	0.9249
	17	rs62055540	43961142	C	0.2173	0.2309	T	0.2917	0.5891	0.9249
	17	rs17770108	43961292	T	0.2173	0.2309	G	0.2917	0.5891	0.9249
	17	rs62055541	43962017	C	0.2173	0.2309	G	0.2917	0.5891	0.9249
	17	rs77426526	43962982	A	0.2173	0.2309	G	0.2917	0.5891	0.9249
	17	rs77129180	43963046	A	0.2173	0.2309	G	0.2917	0.5891	0.9249
	17	rs74863825	43963120	T	0.2173	0.2309	C	0.2917	0.5891	0.9249
	17	rs80254317	43963282	G	0.2173	0.2309	C	0.2917	0.5891	0.9249
	17	rs112425426	43963416	G	0.2173	0.2309	C	0.2917	0.5891	0.9249
	17	rs62055542	43963844	T	0.2173	0.2309	C	0.2917	0.5891	0.9249
	17	rs17770120	43963943	A	0.2173	0.2309	C	0.2917	0.5891	0.9249
	17	rs17770150	43964163	A	0.2173	0.2309	G	0.2917	0.5891	0.9249
	17	rs17770186	43964191	A	0.2173	0.2309	C	0.2917	0.5891	0.9249
	17	rs17691449	43964283	C	0.2173	0.2309	G	0.2917	0.5891	0.9249
	17	rs62055544	43964539	G	0.2173	0.2321	A	0.3482	0.5551	0.9183
	17	rs62055545	43964561	T	0.2173	0.2309	C	0.2917	0.5891	0.9249
	17	rs62055546	43964567	C	0.2173	0.2309	A	0.2917	0.5891	0.9249
	17	rs62055547	43964755	T	0.2173	0.2309	C	0.2917	0.5891	0.9249
	17	rs62055548	43964899	G	0.2173	0.2309	A	0.2917	0.5891	0.9249
	17	rs113327263	43965063	C	0.2173	0.2309	T	0.2917	0.5891	0.9249
	17	rs62055549	43965595	C	0.2173	0.2309	G	0.2917	0.5891	0.9249
	17	rs62055550	43965680	A	0.2173	0.2309	G	0.2917	0.5891	0.9249
	17	rs62055551	43965687	G	0.2173	0.2309	C	0.2917	0.5891	0.9249
	17	rs62055552	43965955	G	0.2173	0.2309	A	0.2917	0.5891	0.9249
	17	rs62055553	43966178	A	0.2173	0.2309	C	0.2917	0.5891	0.9249
	17	rs62055554	43966260	G	0.2173	0.2309	A	0.2917	0.5891	0.9249
	17	rs111941646	43966608	T	0.2173	0.2309	A	0.2917	0.5891	0.9249
	17	rs62055556	43966749	C	0.2173	0.2309	T	0.2917	0.5891	0.9249
	17	rs62055557	43966795	A	0.2173	0.2309	C	0.2917	0.5891	0.9249
	17	rs62055558	43966955	G	0.2173	0.2309	A	0.2917	0.5891	0.9249
	17	rs62055559	43967138	G	0.2173	0.2309	T	0.2917	0.5891	0.9249
	17	rs79193046	43967562	C	0.2173	0.2309	T	0.2917	0.5891	0.9249
	17	rs17691466	43968219	G	0.2173	0.2309	A	0.2917	0.5891	0.9249
	17	rs17691508	43968463	G	0.2173	0.2309	C	0.2917	0.5891	0.9249
	17	rs62056760	43968572	A	0.2173	0.2309	G	0.2917	0.5891	0.9249
	17	rs55943606	43968874	G	0.2173	0.2309	A	0.2917	0.5891	0.9249
	17	rs55895732	43968937	C	0.2173	0.2309	T	0.2917	0.5891	0.9249
	17	rs55960528	43968994	C	0.2173	0.2309	T	0.2917	0.5891	0.9249
	17	rs55877243	43969019	C	0.2173	0.2309	T	0.2917	0.5891	0.9249
	17	rs17770296	43969136	T	0.2173	0.2309	C	0.2917	0.5891	0.9249
	17	rs17691556	43969168	A	0.2173	0.2309	T	0.2917	0.5891	0.9249
	17	rs62056761	43969686	A	0.2173	0.2309	T	0.2917	0.5891	0.9249
	17	rs17770337	43969779	T	0.2173	0.2309	G	0.2917	0.5891	0.9249
	17	rs62056773	43969833	G	0.2173	0.2309	A	0.2917	0.5891	0.9249
	17	rs62056774	43969901	A	0.2173	0.2309	G	0.2917	0.5891	0.9249
	17	rs62056775	43969952	C	0.2173	0.2309	T	0.2917	0.5891	0.9249
	17	rs62056776	43969995	T	0.2173	0.2309	C	0.2917	0.5891	0.9249
	17	rs78729125	43970108	A	0.2173	0.2309	C	0.2917	0.5891	0.9249
	17	rs17770343	43970154	C	0.2173	0.2309	T	0.2917	0.5891	0.9249
	17	rs62056777	43970303	A	0.2173	0.2309	G	0.2917	0.5891	0.9249
	17	rs17691610	43970662	T	0.2173	0.2309	G	0.2917	0.5891	0.9249
	17	rs76594404	43971457	C	0.2173	0.2309	G	0.2917	0.5891	0.9249
	17	rs80233201	43971481	C	0.2173	0.2309	T	0.2917	0.5891	0.9249
	17	rs62056778	43971604	G	0.2173	0.2309	C	0.2917	0.5891	0.9249
	17	rs11575895	43971785	G	0.2173	0.2309	A	0.2917	0.5891	0.9249
	17	rs62056779	43971937	A	0.2173	0.2309	C	0.2917	0.5891	0.9249
	17	rs11575896	43972142	A	0.2173	0.2309	G	0.2917	0.5891	0.9249
	17	rs74457229	43972581	T	0.2173	0.2309	C	0.2917	0.5891	0.9249
	17	rs74548327	43973080	G	0.2173	0.2309	A	0.2917	0.5891	0.9249
	17	rs111972148	43973121	C	0.2173	0.2309	G	0.2917	0.5891	0.9249
	17	rs76324150	43973233	T	0.2173	0.2309	C	0.2917	0.5891	0.9249
	17	rs113347741	43973408	T	0.2173	0.2309	C	0.2917	0.5891	0.9249
	17	rs78720789	43973413	G	0.2173	0.2309	A	0.2917	0.5891	0.9249
	17	rs62056780	43973652	T	0.2173	0.2309	C	0.2917	0.5891	0.9249
	17	rs62056781	43973899	C	0.2173	0.2309	T	0.2917	0.5891	0.9249
	17	rs74496580	43974065	A	0.2173	0.2309	C	0.2917	0.5891	0.9249
	17	rs62056782	43974230	T	0.2173	0.2309	C	0.2917	0.5891	0.9249
	17	rs80346216	43974476	T	0.2173	0.2309	G	0.2917	0.5891	0.9249
	17	rs76632685	43974477	T	0.2173	0.2309	A	0.2917	0.5891	0.9249
[truncated: 1,023 more rows]

## Sheet: S3
Supplementary file 3: Summary statistics of GWAS loci in cell proportion QTLs profile
SNP	risk_allele	Immune cell traits ID	Immune cell traits	beta_300DM	p_300DM
rs56994090	T	BCell(CD19+)_LMI1_grandparentPerc__Index1	B cells (CD19+)_GrandParentalPercentage	0.0043748	9.28482e-05
rs7804356	T	BCell(CD19+)_LMI1_grandparentPerc__Index1	B cells (CD19+)_GrandParentalPercentage	-0.00303747	0.00516512
rs924043	C	BCell(CD19+)_LMI1_grandparentPerc__Index1	B cells (CD19+)_GrandParentalPercentage	-0.00287458	0.0356953
rs72928038	A	BCell(CD19+)_LMI1_grandparentPerc__Index1	B cells (CD19+)_GrandParentalPercentage	-0.00250854	0.0494816
rs2281808	C	BCell(CD19+)_LMI1_grandparentPerc__Index1	B cells (CD19+)_GrandParentalPercentage	0.00192159	0.0535711
rs11203203	A	BCell(CD19+)_LMI1_grandparentPerc__Index1	B cells (CD19+)_GrandParentalPercentage	0.00165919	0.0802038
rs516246	T	BCell(CD19+)_LMI1_grandparentPerc__Index1	B cells (CD19+)_GrandParentalPercentage	0.00145146	0.104457
rs4505848	G	BCell(CD19+)_LMI1_grandparentPerc__Index1	B cells (CD19+)_GrandParentalPercentage	0.00144551	0.111439
rs4900384	G	BCell(CD19+)_LMI1_grandparentPerc__Index1	B cells (CD19+)_GrandParentalPercentage	0.0016129	0.120894
rs2611215	A	BCell(CD19+)_LMI1_grandparentPerc__Index1	B cells (CD19+)_GrandParentalPercentage	-0.00174167	0.131079
rs12927355	C	BCell(CD19+)_LMI1_grandparentPerc__Index1	B cells (CD19+)_GrandParentalPercentage	0.00143606	0.14784
rs1052553	A	BCell(CD19+)_LMI1_grandparentPerc__Index1	B cells (CD19+)_GrandParentalPercentage	-0.00163378	0.149604
rs425105	T	BCell(CD19+)_LMI1_grandparentPerc__Index1	B cells (CD19+)_GrandParentalPercentage	-0.00190279	0.150597
rs2269241	C	BCell(CD19+)_LMI1_grandparentPerc__Index1	B cells (CD19+)_GrandParentalPercentage	0.00195114	0.158728
rs1534422	G	BCell(CD19+)_LMI1_grandparentPerc__Index1	B cells (CD19+)_GrandParentalPercentage	-0.00133462	0.187471
rs4763879	A	BCell(CD19+)_LMI1_grandparentPerc__Index1	B cells (CD19+)_GrandParentalPercentage	0.00117569	0.198128
rs10517086	A	BCell(CD19+)_LMI1_grandparentPerc__Index1	B cells (CD19+)_GrandParentalPercentage	-0.00118859	0.221697
rs2476601	A	BCell(CD19+)_LMI1_grandparentPerc__Index1	B cells (CD19+)_GrandParentalPercentage	0.00142463	0.232048
rs947474	A	BCell(CD19+)_LMI1_grandparentPerc__Index1	B cells (CD19+)_GrandParentalPercentage	0.00129825	0.239964
rs10786436	T	BCell(CD19+)_LMI1_grandparentPerc__Index1	B cells (CD19+)_GrandParentalPercentage	0.00120077	0.245352
rs193778	G	BCell(CD19+)_LMI1_grandparentPerc__Index1	B cells (CD19+)_GrandParentalPercentage	-0.00115437	0.256667
rs10137082	C	BCell(CD19+)_LMI1_grandparentPerc__Index1	B cells (CD19+)_GrandParentalPercentage	-0.00112728	0.288304
rs4788084	C	BCell(CD19+)_LMI1_grandparentPerc__Index1	B cells (CD19+)_GrandParentalPercentage	0.000994667	0.292612
rs4849135	G	BCell(CD19+)_LMI1_grandparentPerc__Index1	B cells (CD19+)_GrandParentalPercentage	-0.00109019	0.294669
rs72727394	T	BCell(CD19+)_LMI1_grandparentPerc__Index1	B cells (CD19+)_GrandParentalPercentage	-0.001177	0.297014
rs539514	T	BCell(CD19+)_LMI1_grandparentPerc__Index1	B cells (CD19+)_GrandParentalPercentage	-0.000961332	0.302466
rs9585056	C	BCell(CD19+)_LMI1_grandparentPerc__Index1	B cells (CD19+)_GrandParentalPercentage	-0.00107446	0.332027
rs3825932	T	BCell(CD19+)_LMI1_grandparentPerc__Index1	B cells (CD19+)_GrandParentalPercentage	-0.000951705	0.332129
rs16956936	C	BCell(CD19+)_LMI1_grandparentPerc__Index1	B cells (CD19+)_GrandParentalPercentage	0.00142353	0.33902
rs11954020	G	BCell(CD19+)_LMI1_grandparentPerc__Index1	B cells (CD19+)_GrandParentalPercentage	-0.000849313	0.362369
rs12679857	A	BCell(CD19+)_LMI1_grandparentPerc__Index1	B cells (CD19+)_GrandParentalPercentage	0.00088749	0.376862
rs9388489	G	BCell(CD19+)_LMI1_grandparentPerc__Index1	B cells (CD19+)_GrandParentalPercentage	0.000791936	0.378551
rs6547853	G	BCell(CD19+)_LMI1_grandparentPerc__Index1	B cells (CD19+)_GrandParentalPercentage	-0.000762319	0.40125
rs3087243	G	BCell(CD19+)_LMI1_grandparentPerc__Index1	B cells (CD19+)_GrandParentalPercentage	0.00080082	0.408726
rs229533	C	BCell(CD19+)_LMI1_grandparentPerc__Index1	B cells (CD19+)_GrandParentalPercentage	0.000781277	0.420785
rs1983853	C	BCell(CD19+)_LMI1_grandparentPerc__Index1	B cells (CD19+)_GrandParentalPercentage	-0.00143188	0.424546
rs11574435	C	BCell(CD19+)_LMI1_grandparentPerc__Index1	B cells (CD19+)_GrandParentalPercentage	-0.00115404	0.519272
rs1615504	T	BCell(CD19+)_LMI1_grandparentPerc__Index1	B cells (CD19+)_GrandParentalPercentage	0.000640274	0.529098
rs1893217	G	BCell(CD19+)_LMI1_grandparentPerc__Index1	B cells (CD19+)_GrandParentalPercentage	0.000701657	0.54307
rs10509540	T	BCell(CD19+)_LMI1_grandparentPerc__Index1	B cells (CD19+)_GrandParentalPercentage	0.00053232	0.585357
rs5753037	T	BCell(CD19+)_LMI1_grandparentPerc__Index1	B cells (CD19+)_GrandParentalPercentage	-0.000525815	0.586552
rs10795791	G	BCell(CD19+)_LMI1_grandparentPerc__Index1	B cells (CD19+)_GrandParentalPercentage	-0.0005262	0.589204
rs6518350	A	BCell(CD19+)_LMI1_grandparentPerc__Index1	B cells (CD19+)_GrandParentalPercentage	-0.000715667	0.58973
rs7202877	G	BCell(CD19+)_LMI1_grandparentPerc__Index1	B cells (CD19+)_GrandParentalPercentage	0.000707662	0.626187
rs1990760	T	BCell(CD19+)_LMI1_grandparentPerc__Index1	B cells (CD19+)_GrandParentalPercentage	0.00045694	0.643507
rs11258747	T	BCell(CD19+)_LMI1_grandparentPerc__Index1	B cells (CD19+)_GrandParentalPercentage	0.000477612	0.650884
rs1465788	C	BCell(CD19+)_LMI1_grandparentPerc__Index1	B cells (CD19+)_GrandParentalPercentage	0.000452166	0.67348
rs12444268	A	BCell(CD19+)_LMI1_grandparentPerc__Index1	B cells (CD19+)_GrandParentalPercentage	0.000512965	0.676684
rs6691977	C	BCell(CD19+)_LMI1_grandparentPerc__Index1	B cells (CD19+)_GrandParentalPercentage	-0.000460315	0.686194
rs2165738	C	BCell(CD19+)_LMI1_grandparentPerc__Index1	B cells (CD19+)_GrandParentalPercentage	0.000425092	0.706131
rs689	T	BCell(CD19+)_LMI1_grandparentPerc__Index1	B cells (CD19+)_GrandParentalPercentage	0.000472731	0.722205
rs550448	A	BCell(CD19+)_LMI1_grandparentPerc__Index1	B cells (CD19+)_GrandParentalPercentage	0.000511631	0.727923
rs17166496	G	BCell(CD19+)_LMI1_grandparentPerc__Index1	B cells (CD19+)_GrandParentalPercentage	-0.000262205	0.804936
rs2292239	T	BCell(CD19+)_LMI1_grandparentPerc__Index1	B cells (CD19+)_GrandParentalPercentage	0.000198842	0.832591
rs13415583	T	BCell(CD19+)_LMI1_grandparentPerc__Index1	B cells (CD19+)_GrandParentalPercentage	0.000210111	0.844701
rs62447205	A	BCell(CD19+)_LMI1_grandparentPerc__Index1	B cells (CD19+)_GrandParentalPercentage	-0.000199529	0.848404
rs9272346	G	BCell(CD19+)_LMI1_grandparentPerc__Index1	B cells (CD19+)_GrandParentalPercentage	-0.000148855	0.906089
rs7020673	G	BCell(CD19+)_LMI1_grandparentPerc__Index1	B cells (CD19+)_GrandParentalPercentage	9.64678e-05	0.917225
rs653178	C	BCell(CD19+)_LMI1_grandparentPerc__Index1	B cells (CD19+)_GrandParentalPercentage	9.08105e-05	0.919189
rs2290400	C	BCell(CD19+)_LMI1_grandparentPerc__Index1	B cells (CD19+)_GrandParentalPercentage	9.5584e-05	0.923891
rs2304256	C	BCell(CD19+)_LMI1_grandparentPerc__Index1	B cells (CD19+)_GrandParentalPercentage	-5.79954e-05	0.956491
rs3024505	G	BCell(CD19+)_LMI1_grandparentPerc__Index1	B cells (CD19+)_GrandParentalPercentage	-3.57556e-05	0.978798
rs478222	A	BCell(CD19+)_LMI1_grandparentPerc__Index1	B cells (CD19+)_GrandParentalPercentage	9.52123e-06	0.991276
rs56994090	T	BCell(CD19+)_LMI1_parentPerc__Index7	B cells (CD19+)_ParentalPercentage	0.0153958	0.000643383
rs11203203	A	BCell(CD19+)_LMI1_parentPerc__Index7	B cells (CD19+)_ParentalPercentage	0.0109634	0.00374097
rs193778	G	BCell(CD19+)_LMI1_parentPerc__Index7	B cells (CD19+)_ParentalPercentage	-0.00835972	0.0399611
rs924043	C	BCell(CD19+)_LMI1_parentPerc__Index7	B cells (CD19+)_ParentalPercentage	-0.0109531	0.0462421
rs3087243	G	BCell(CD19+)_LMI1_parentPerc__Index7	B cells (CD19+)_ParentalPercentage	0.00763194	0.0489006
rs12927355	C	BCell(CD19+)_LMI1_parentPerc__Index7	B cells (CD19+)_ParentalPercentage	0.00762454	0.0550713
rs2476601	A	BCell(CD19+)_LMI1_parentPerc__Index7	B cells (CD19+)_ParentalPercentage	0.00819274	0.086216
rs4900384	G	BCell(CD19+)_LMI1_parentPerc__Index7	B cells (CD19+)_ParentalPercentage	0.00696467	0.0949836
rs72727394	T	BCell(CD19+)_LMI1_parentPerc__Index7	B cells (CD19+)_ParentalPercentage	-0.00728415	0.107146
rs516246	T	BCell(CD19+)_LMI1_parentPerc__Index7	B cells (CD19+)_ParentalPercentage	0.00566266	0.114539
rs689	T	BCell(CD19+)_LMI1_parentPerc__Index7	B cells (CD19+)_ParentalPercentage	0.00819554	0.123564
rs425105	T	BCell(CD19+)_LMI1_parentPerc__Index7	B cells (CD19+)_ParentalPercentage	-0.00760511	0.152271
rs11258747	T	BCell(CD19+)_LMI1_parentPerc__Index7	B cells (CD19+)_ParentalPercentage	0.00593287	0.160398
rs11574435	C	BCell(CD19+)_LMI1_parentPerc__Index7	B cells (CD19+)_ParentalPercentage	-0.00980906	0.171505
rs539514	T	BCell(CD19+)_LMI1_parentPerc__Index7	B cells (CD19+)_ParentalPercentage	-0.00500936	0.180214
rs7804356	T	BCell(CD19+)_LMI1_parentPerc__Index7	B cells (CD19+)_ParentalPercentage	-0.00567388	0.196334
rs4505848	G	BCell(CD19+)_LMI1_parentPerc__Index7	B cells (CD19+)_ParentalPercentage	0.00417079	0.253148
rs2165738	C	BCell(CD19+)_LMI1_parentPerc__Index7	B cells (CD19+)_ParentalPercentage	-0.00445563	0.324234
rs1052553	A	BCell(CD19+)_LMI1_parentPerc__Index7	B cells (CD19+)_ParentalPercentage	-0.00437877	0.336563
rs229533	C	BCell(CD19+)_LMI1_parentPerc__Index7	B cells (CD19+)_ParentalPercentage	0.00349977	0.368759
rs4763879	A	BCell(CD19+)_LMI1_parentPerc__Index7	B cells (CD19+)_ParentalPercentage	0.0031393	0.392387
rs947474	A	BCell(CD19+)_LMI1_parentPerc__Index7	B cells (CD19+)_ParentalPercentage	0.00377673	0.394697
rs2304256	C	BCell(CD19+)_LMI1_parentPerc__Index7	B cells (CD19+)_ParentalPercentage	-0.0035455	0.405522
rs2269241	C	BCell(CD19+)_LMI1_parentPerc__Index7	B cells (CD19+)_ParentalPercentage	0.00460505	0.407918
rs3825932	T	BCell(CD19+)_LMI1_parentPerc__Index7	B cells (CD19+)_ParentalPercentage	-0.00324611	0.409928
rs13415583	T	BCell(CD19+)_LMI1_parentPerc__Index7	B cells (CD19+)_ParentalPercentage	-0.00333576	0.438069
rs2292239	T	BCell(CD19+)_LMI1_parentPerc__Index7	B cells (CD19+)_ParentalPercentage	0.00290384	0.441467
rs10137082	C	BCell(CD19+)_LMI1_parentPerc__Index7	B cells (CD19+)_ParentalPercentage	-0.00319572	0.453507
rs4849135	G	BCell(CD19+)_LMI1_parentPerc__Index7	B cells (CD19+)_ParentalPercentage	-0.00308986	0.459541
rs3024505	G	BCell(CD19+)_LMI1_parentPerc__Index7	B cells (CD19+)_ParentalPercentage	0.00393473	0.465869
rs7202877	G	BCell(CD19+)_LMI1_parentPerc__Index7	B cells (CD19+)_ParentalPercentage	0.00419209	0.47198
rs9388489	G	BCell(CD19+)_LMI1_parentPerc__Index7	B cells (CD19+)_ParentalPercentage	0.00256961	0.476631
rs6547853	G	BCell(CD19+)_LMI1_parentPerc__Index7	B cells (CD19+)_ParentalPercentage	-0.00254116	0.485774
rs6518350	A	BCell(CD19+)_LMI1_parentPerc__Index7	B cells (CD19+)_ParentalPercentage	0.00363053	0.495383
rs5753037	T	BCell(CD19+)_LMI1_parentPerc__Index7	B cells (CD19+)_ParentalPercentage	-0.00253058	0.514213
rs550448	A	BCell(CD19+)_LMI1_parentPerc__Index7	B cells (CD19+)_ParentalPercentage	0.00346226	0.557347
rs2281808	C	BCell(CD19+)_LMI1_parentPerc__Index7	B cells (CD19+)_ParentalPercentage	0.0023121	0.564364
rs10517086	A	BCell(CD19+)_LMI1_parentPerc__Index7	B cells (CD19+)_ParentalPercentage	0.00220168	0.573263
rs1465788	C	BCell(CD19+)_LMI1_parentPerc__Index7	B cells (CD19+)_ParentalPercentage	-0.0023252	0.589183
rs16956936	C	BCell(CD19+)_LMI1_parentPerc__Index7	B cells (CD19+)_ParentalPercentage	0.00288972	0.628933
rs2290400	C	BCell(CD19+)_LMI1_parentPerc__Index7	B cells (CD19+)_ParentalPercentage	0.00187456	0.640515
rs12444268	A	BCell(CD19+)_LMI1_parentPerc__Index7	B cells (CD19+)_ParentalPercentage	0.00228337	0.643691
rs1990760	T	BCell(CD19+)_LMI1_parentPerc__Index7	B cells (CD19+)_ParentalPercentage	-0.00174996	0.658748
rs1534422	G	BCell(CD19+)_LMI1_parentPerc__Index7	B cells (CD19+)_ParentalPercentage	-0.00160928	0.692636
rs9272346	G	BCell(CD19+)_LMI1_parentPerc__Index7	B cells (CD19+)_ParentalPercentage	0.00186035	0.713283
rs10509540	T	BCell(CD19+)_LMI1_parentPerc__Index7	B cells (CD19+)_ParentalPercentage	0.00143811	0.713467
rs653178	C	BCell(CD19+)_LMI1_parentPerc__Index7	B cells (CD19+)_ParentalPercentage	-0.00121675	0.73478
rs12679857	A	BCell(CD19+)_LMI1_parentPerc__Index7	B cells (CD19+)_ParentalPercentage	0.00135964	0.736059
rs2611215	A	BCell(CD19+)_LMI1_parentPerc__Index7	B cells (CD19+)_ParentalPercentage	0.00149627	0.747172
rs10786436	T	BCell(CD19+)_LMI1_parentPerc__Index7	B cells (CD19+)_ParentalPercentage	0.0013066	0.753131
rs6691977	C	BCell(CD19+)_LMI1_parentPerc__Index7	B cells (CD19+)_ParentalPercentage	0.00135085	0.767674
rs72928038	A	BCell(CD19+)_LMI1_parentPerc__Index7	B cells (CD19+)_ParentalPercentage	0.0012375	0.810044
rs1983853	C	BCell(CD19+)_LMI1_parentPerc__Index7	B cells (CD19+)_ParentalPercentage	0.00159305	0.824916
rs17166496	G	BCell(CD19+)_LMI1_parentPerc__Index7	B cells (CD19+)_ParentalPercentage	0.000598754	0.888249
rs1893217	G	BCell(CD19+)_LMI1_parentPerc__Index7	B cells (CD19+)_ParentalPercentage	0.000642172	0.889734
rs9585056	C	BCell(CD19+)_LMI1_parentPerc__Index7	B cells (CD19+)_ParentalPercentage	-0.00061473	0.890131
rs62447205	A	BCell(CD19+)_LMI1_parentPerc__Index7	B cells (CD19+)_ParentalPercentage	0.000556067	0.894396
rs10795791	G	BCell(CD19+)_LMI1_parentPerc__Index7	B cells (CD19+)_ParentalPercentage	-0.000490827	0.900153
rs11954020	G	BCell(CD19+)_LMI1_parentPerc__Index7	B cells (CD19+)_ParentalPercentage	-0.000426495	0.909346
rs478222	A	BCell(CD19+)_LMI1_parentPerc__Index7	B cells (CD19+)_ParentalPercentage	0.00036978	0.915729
rs7020673	G	BCell(CD19+)_LMI1_parentPerc__Index7	B cells (CD19+)_ParentalPercentage	-0.000376677	0.919454
rs4788084	C	BCell(CD19+)_LMI1_parentPerc__Index7	B cells (CD19+)_ParentalPercentage	0.000173786	0.963504
rs1615504	T	BCell(CD19+)_LMI1_parentPerc__Index7	B cells (CD19+)_ParentalPercentage	-6.31199e-05	0.98767
rs10137082	C	CCR6+Th1_T4RA-CD25-CCR6+183+194-_LMI6_grandparentPerc__Index115	Thelper1 CCR6+CXCR3+CCR4-_GrandParentalPercentage	-0.0095092	0.0407132
rs550448	A	CCR6+Th1_T4RA-CD25-CCR6+183+194-_LMI6_grandparentPerc__Index115	Thelper1 CCR6+CXCR3+CCR4-_GrandParentalPercentage	-0.012156	0.0588487
rs7202877	G	CCR6+Th1_T4RA-CD25-CCR6+183+194-_LMI6_grandparentPerc__Index115	Thelper1 CCR6+CXCR3+CCR4-_GrandParentalPercentage	-0.011102	0.0809196
rs11203203	A	CCR6+Th1_T4RA-CD25-CCR6+183+194-_LMI6_grandparentPerc__Index115	Thelper1 CCR6+CXCR3+CCR4-_GrandParentalPercentage	-0.00697154	0.0943783
rs4505848	G	CCR6+Th1_T4RA-CD25-CCR6+183+194-_LMI6_grandparentPerc__Index115	Thelper1 CCR6+CXCR3+CCR4-_GrandParentalPercentage	0.00658456	0.0987747
rs10795791	G	CCR6+Th1_T4RA-CD25-CCR6+183+194-_LMI6_grandparentPerc__Index115	Thelper1 CCR6+CXCR3+CCR4-_GrandParentalPercentage	0.00697977	0.102028
rs3825932	T	CCR6+Th1_T4RA-CD25-CCR6+183+194-_LMI6_grandparentPerc__Index115	Thelper1 CCR6+CXCR3+CCR4-_GrandParentalPercentage	0.00663518	0.123128
rs72928038	A	CCR6+Th1_T4RA-CD25-CCR6+183+194-_LMI6_grandparentPerc__Index115	Thelper1 CCR6+CXCR3+CCR4-_GrandParentalPercentage	0.00843253	0.133567
rs2269241	C	CCR6+Th1_T4RA-CD25-CCR6+183+194-_LMI6_grandparentPerc__Index115	Thelper1 CCR6+CXCR3+CCR4-_GrandParentalPercentage	-0.0088263	0.146663
rs9388489	G	CCR6+Th1_T4RA-CD25-CCR6+183+194-_LMI6_grandparentPerc__Index115	Thelper1 CCR6+CXCR3+CCR4-_GrandParentalPercentage	-0.00565158	0.151966
rs1983853	C	CCR6+Th1_T4RA-CD25-CCR6+183+194-_LMI6_grandparentPerc__Index115	Thelper1 CCR6+CXCR3+CCR4-_GrandParentalPercentage	-0.0110806	0.158854
rs1893217	G	CCR6+Th1_T4RA-CD25-CCR6+183+194-_LMI6_grandparentPerc__Index115	Thelper1 CCR6+CXCR3+CCR4-_GrandParentalPercentage	-0.00689569	0.172895
rs193778	G	CCR6+Th1_T4RA-CD25-CCR6+183+194-_LMI6_grandparentPerc__Index115	Thelper1 CCR6+CXCR3+CCR4-_GrandParentalPercentage	-0.00597763	0.180957
rs6547853	G	CCR6+Th1_T4RA-CD25-CCR6+183+194-_LMI6_grandparentPerc__Index115	Thelper1 CCR6+CXCR3+CCR4-_GrandParentalPercentage	0.00485895	0.222849
rs653178	C	CCR6+Th1_T4RA-CD25-CCR6+183+194-_LMI6_grandparentPerc__Index115	Thelper1 CCR6+CXCR3+CCR4-_GrandParentalPercentage	-0.00475508	0.225752
rs12444268	A	CCR6+Th1_T4RA-CD25-CCR6+183+194-_LMI6_grandparentPerc__Index115	Thelper1 CCR6+CXCR3+CCR4-_GrandParentalPercentage	-0.00650198	0.228216
rs4900384	G	CCR6+Th1_T4RA-CD25-CCR6+183+194-_LMI6_grandparentPerc__Index115	Thelper1 CCR6+CXCR3+CCR4-_GrandParentalPercentage	0.00484862	0.289288
rs11954020	G	CCR6+Th1_T4RA-CD25-CCR6+183+194-_LMI6_grandparentPerc__Index115	Thelper1 CCR6+CXCR3+CCR4-_GrandParentalPercentage	0.00429304	0.294475
rs229533	C	CCR6+Th1_T4RA-CD25-CCR6+183+194-_LMI6_grandparentPerc__Index115	Thelper1 CCR6+CXCR3+CCR4-_GrandParentalPercentage	-0.00403022	0.344361
rs7020673	G	CCR6+Th1_T4RA-CD25-CCR6+183+194-_LMI6_grandparentPerc__Index115	Thelper1 CCR6+CXCR3+CCR4-_GrandParentalPercentage	0.00378462	0.352858
rs4849135	G	CCR6+Th1_T4RA-CD25-CCR6+183+194-_LMI6_grandparentPerc__Index115	Thelper1 CCR6+CXCR3+CCR4-_GrandParentalPercentage	-0.00414389	0.364731
rs2304256	C	CCR6+Th1_T4RA-CD25-CCR6+183+194-_LMI6_grandparentPerc__Index115	Thelper1 CCR6+CXCR3+CCR4-_GrandParentalPercentage	0.00416587	0.371909
rs1052553	A	CCR6+Th1_T4RA-CD25-CCR6+183+194-_LMI6_grandparentPerc__Index115	Thelper1 CCR6+CXCR3+CCR4-_GrandParentalPercentage	0.00431824	0.386754
rs10509540	T	CCR6+Th1_T4RA-CD25-CCR6+183+194-_LMI6_grandparentPerc__Index115	Thelper1 CCR6+CXCR3+CCR4-_GrandParentalPercentage	0.00369155	0.388866
rs5753037	T	CCR6+Th1_T4RA-CD25-CCR6+183+194-_LMI6_grandparentPerc__Index115	Thelper1 CCR6+CXCR3+CCR4-_GrandParentalPercentage	0.00348109	0.412265
rs1465788	C	CCR6+Th1_T4RA-CD25-CCR6+183+194-_LMI6_grandparentPerc__Index115	Thelper1 CCR6+CXCR3+CCR4-_GrandParentalPercentage	-0.00366101	0.437165
rs9585056	C	CCR6+Th1_T4RA-CD25-CCR6+183+194-_LMI6_grandparentPerc__Index115	Thelper1 CCR6+CXCR3+CCR4-_GrandParentalPercentage	-0.00368347	0.449277
rs6518350	A	CCR6+Th1_T4RA-CD25-CCR6+183+194-_LMI6_grandparentPerc__Index115	Thelper1 CCR6+CXCR3+CCR4-_GrandParentalPercentage	-0.00437094	0.453322
rs16956936	C	CCR6+Th1_T4RA-CD25-CCR6+183+194-_LMI6_grandparentPerc__Index115	Thelper1 CCR6+CXCR3+CCR4-_GrandParentalPercentage	0.0048784	0.455973
rs3087243	G	CCR6+Th1_T4RA-CD25-CCR6+183+194-_LMI6_grandparentPerc__Index115	Thelper1 CCR6+CXCR3+CCR4-_GrandParentalPercentage	0.00315438	0.458941
rs1534422	G	CCR6+Th1_T4RA-CD25-CCR6+183+194-_LMI6_grandparentPerc__Index115	Thelper1 CCR6+CXCR3+CCR4-_GrandParentalPercentage	0.00325176	0.465421
rs17166496	G	CCR6+Th1_T4RA-CD25-CCR6+183+194-_LMI6_grandparentPerc__Index115	Thelper1 CCR6+CXCR3+CCR4-_GrandParentalPercentage	0.00332109	0.476215
rs2281808	C	CCR6+Th1_T4RA-CD25-CCR6+183+194-_LMI6_grandparentPerc__Index115	Thelper1 CCR6+CXCR3+CCR4-_GrandParentalPercentage	0.00308686	0.482011
rs539514	T	CCR6+Th1_T4RA-CD25-CCR6+183+194-_LMI6_grandparentPerc__Index115	Thelper1 CCR6+CXCR3+CCR4-_GrandParentalPercentage	-0.00270415	0.509422
rs2292239	T	CCR6+Th1_T4RA-CD25-CCR6+183+194-_LMI6_grandparentPerc__Index115	Thelper1 CCR6+CXCR3+CCR4-_GrandParentalPercentage	-0.00269128	0.514709
rs2165738	C	CCR6+Th1_T4RA-CD25-CCR6+183+194-_LMI6_grandparentPerc__Index115	Thelper1 CCR6+CXCR3+CCR4-_GrandParentalPercentage	0.00281573	0.569608
rs4788084	C	CCR6+Th1_T4RA-CD25-CCR6+183+194-_LMI6_grandparentPerc__Index115	Thelper1 CCR6+CXCR3+CCR4-_GrandParentalPercentage	-0.00226849	0.585202
rs10517086	A	CCR6+Th1_T4RA-CD25-CCR6+183+194-_LMI6_grandparentPerc__Index115	Thelper1 CCR6+CXCR3+CCR4-_GrandParentalPercentage	0.00230694	0.589815
rs3024505	G	CCR6+Th1_T4RA-CD25-CCR6+183+194-_LMI6_grandparentPerc__Index115	Thelper1 CCR6+CXCR3+CCR4-_GrandParentalPercentage	-0.00308912	0.601108
rs11574435	C	CCR6+Th1_T4RA-CD25-CCR6+183+194-_LMI6_grandparentPerc__Index115	Thelper1 CCR6+CXCR3+CCR4-_GrandParentalPercentage	0.00336475	0.668947
rs478222	A	CCR6+Th1_T4RA-CD25-CCR6+183+194-_LMI6_grandparentPerc__Index115	Thelper1 CCR6+CXCR3+CCR4-_GrandParentalPercentage	0.00146906	0.700924
rs2290400	C	CCR6+Th1_T4RA-CD25-CCR6+183+194-_LMI6_grandparentPerc__Index115	Thelper1 CCR6+CXCR3+CCR4-_GrandParentalPercentage	-0.00156563	0.721662
rs924043	C	CCR6+Th1_T4RA-CD25-CCR6+183+194-_LMI6_grandparentPerc__Index115	Thelper1 CCR6+CXCR3+CCR4-_GrandParentalPercentage	0.00202211	0.737948
rs62447205	A	CCR6+Th1_T4RA-CD25-CCR6+183+194-_LMI6_grandparentPerc__Index115	Thelper1 CCR6+CXCR3+CCR4-_GrandParentalPercentage	0.00147346	0.747949
rs10786436	T	CCR6+Th1_T4RA-CD25-CCR6+183+194-_LMI6_grandparentPerc__Index115	Thelper1 CCR6+CXCR3+CCR4-_GrandParentalPercentage	0.00136889	0.763416
rs7804356	T	CCR6+Th1_T4RA-CD25-CCR6+183+194-_LMI6_grandparentPerc__Index115	Thelper1 CCR6+CXCR3+CCR4-_GrandParentalPercentage	-0.00137312	0.775577
rs689	T	CCR6+Th1_T4RA-CD25-CCR6+183+194-_LMI6_grandparentPerc__Index115	Thelper1 CCR6+CXCR3+CCR4-_GrandParentalPercentage	0.0015811	0.786668
rs947474	A	CCR6+Th1_T4RA-CD25-CCR6+183+194-_LMI6_grandparentPerc__Index115	Thelper1 CCR6+CXCR3+CCR4-_GrandParentalPercentage	-0.00113597	0.815244
rs11258747	T	CCR6+Th1_T4RA-CD25-CCR6+183+194-_LMI6_grandparentPerc__Index115	Thelper1 CCR6+CXCR3+CCR4-_GrandParentalPercentage	0.00096379	0.835368
rs4763879	A	CCR6+Th1_T4RA-CD25-CCR6+183+194-_LMI6_grandparentPerc__Index115	Thelper1 CCR6+CXCR3+CCR4-_GrandParentalPercentage	0.000786071	0.845024
rs516246	T	CCR6+Th1_T4RA-CD25-CCR6+183+194-_LMI6_grandparentPerc__Index115	Thelper1 CCR6+CXCR3+CCR4-_GrandParentalPercentage	0.000760012	0.84703
rs425105	T	CCR6+Th1_T4RA-CD25-CCR6+183+194-_LMI6_grandparentPerc__Index115	Thelper1 CCR6+CXCR3+CCR4-_GrandParentalPercentage	0.00109797	0.850612
rs72727394	T	CCR6+Th1_T4RA-CD25-CCR6+183+194-_LMI6_grandparentPerc__Index115	Thelper1 CCR6+CXCR3+CCR4-_GrandParentalPercentage	0.00083738	0.866058
rs9272346	G	CCR6+Th1_T4RA-CD25-CCR6+183+194-_LMI6_grandparentPerc__Index115	Thelper1 CCR6+CXCR3+CCR4-_GrandParentalPercentage	0.000922742	0.86779
rs13415583	T	CCR6+Th1_T4RA-CD25-CCR6+183+194-_LMI6_grandparentPerc__Index115	Thelper1 CCR6+CXCR3+CCR4-_GrandParentalPercentage	-0.000752987	0.873046
rs1990760	T	CCR6+Th1_T4RA-CD25-CCR6+183+194-_LMI6_grandparentPerc__Index115	Thelper1 CCR6+CXCR3+CCR4-_GrandParentalPercentage	0.000621009	0.886183
rs2611215	A	CCR6+Th1_T4RA-CD25-CCR6+183+194-_LMI6_grandparentPerc__Index115	Thelper1 CCR6+CXCR3+CCR4-_GrandParentalPercentage	-0.000534075	0.916297
rs12679857	A	CCR6+Th1_T4RA-CD25-CCR6+183+194-_LMI6_grandparentPerc__Index115	Thelper1 CCR6+CXCR3+CCR4-_GrandParentalPercentage	-0.000414402	0.925239
rs1615504	T	CCR6+Th1_T4RA-CD25-CCR6+183+194-_LMI6_grandparentPerc__Index115	Thelper1 CCR6+CXCR3+CCR4-_GrandParentalPercentage	-0.000417436	0.925619
rs2476601	A	CCR6+Th1_T4RA-CD25-CCR6+183+194-_LMI6_grandparentPerc__Index115	Thelper1 CCR6+CXCR3+CCR4-_GrandParentalPercentage	-0.000370937	0.94363
rs12927355	C	CCR6+Th1_T4RA-CD25-CCR6+183+194-_LMI6_grandparentPerc__Index115	Thelper1 CCR6+CXCR3+CCR4-_GrandParentalPercentage	-0.000265197	0.951614
rs56994090	T	CCR6+Th1_T4RA-CD25-CCR6+183+194-_LMI6_grandparentPerc__Index115	Thelper1 CCR6+CXCR3+CCR4-_GrandParentalPercentage	0.000218951	0.965131
rs6691977	C	CCR6+Th1_T4RA-CD25-CCR6+183+194-_LMI6_grandparentPerc__Index115	Thelper1 CCR6+CXCR3+CCR4-_GrandParentalPercentage	0.0001081	0.982773
rs550448	A	CCR6+Th1_T4RA-CD25-CCR6+183+194-_LMI6_parentPerc__Index120	Thelper1 CCR6+CXCR3+CCR4-_ParentalPercentage	-0.034451	0.00877871
rs193778	G	CCR6+Th1_T4RA-CD25-CCR6+183+194-_LMI6_parentPerc__Index120	Thelper1 CCR6+CXCR3+CCR4-_ParentalPercentage	-0.0174849	0.0558927
rs11203203	A	CCR6+Th1_T4RA-CD25-CCR6+183+194-_LMI6_parentPerc__Index120	Thelper1 CCR6+CXCR3+CCR4-_ParentalPercentage	-0.0152818	0.0737315
rs10137082	C	CCR6+Th1_T4RA-CD25-CCR6+183+194-_LMI6_parentPerc__Index120	Thelper1 CCR6+CXCR3+CCR4-_ParentalPercentage	-0.0160305	0.093166
rs3825932	T	CCR6+Th1_T4RA-CD25-CCR6+183+194-_LMI6_parentPerc__Index120	Thelper1 CCR6+CXCR3+CCR4-_ParentalPercentage	0.0135927	0.123648
rs12444268	A	CCR6+Th1_T4RA-CD25-CCR6+183+194-_LMI6_parentPerc__Index120	Thelper1 CCR6+CXCR3+CCR4-_ParentalPercentage	-0.016843	0.127711
rs62447205	A	CCR6+Th1_T4RA-CD25-CCR6+183+194-_LMI6_parentPerc__Index120	Thelper1 CCR6+CXCR3+CCR4-_ParentalPercentage	0.0128768	0.170093
rs653178	C	CCR6+Th1_T4RA-CD25-CCR6+183+194-_LMI6_parentPerc__Index120	Thelper1 CCR6+CXCR3+CCR4-_ParentalPercentage	-0.0108188	0.178922
rs7020673	G	CCR6+Th1_T4RA-CD25-CCR6+183+194-_LMI6_parentPerc__Index120	Thelper1 CCR6+CXCR3+CCR4-_ParentalPercentage	0.0107988	0.195834
rs2165738	C	CCR6+Th1_T4RA-CD25-CCR6+183+194-_LMI6_parentPerc__Index120	Thelper1 CCR6+CXCR3+CCR4-_ParentalPercentage	0.0130489	0.198215
rs4849135	G	CCR6+Th1_T4RA-CD25-CCR6+183+194-_LMI6_parentPerc__Index120	Thelper1 CCR6+CXCR3+CCR4-_ParentalPercentage	-0.0115939	0.215995
rs4505848	G	CCR6+Th1_T4RA-CD25-CCR6+183+194-_LMI6_parentPerc__Index120	Thelper1 CCR6+CXCR3+CCR4-_ParentalPercentage	0.00982052	0.230784
rs6547853	G	CCR6+Th1_T4RA-CD25-CCR6+183+194-_LMI6_parentPerc__Index120	Thelper1 CCR6+CXCR3+CCR4-_ParentalPercentage	0.00968844	0.236128
rs6518350	A	CCR6+Th1_T4RA-CD25-CCR6+183+194-_LMI6_parentPerc__Index120	Thelper1 CCR6+CXCR3+CCR4-_ParentalPercentage	-0.0141382	0.236572
rs16956936	C	CCR6+Th1_T4RA-CD25-CCR6+183+194-_LMI6_parentPerc__Index120	Thelper1 CCR6+CXCR3+CCR4-_ParentalPercentage	0.014953	0.264925
rs2611215	A	CCR6+Th1_T4RA-CD25-CCR6+183+194-_LMI6_parentPerc__Index120	Thelper1 CCR6+CXCR3+CCR4-_ParentalPercentage	-0.0115588	0.266804
rs11954020	G	CCR6+Th1_T4RA-CD25-CCR6+183+194-_LMI6_parentPerc__Index120	Thelper1 CCR6+CXCR3+CCR4-_ParentalPercentage	0.00900925	0.283484
rs72928038	A	CCR6+Th1_T4RA-CD25-CCR6+183+194-_LMI6_parentPerc__Index120	Thelper1 CCR6+CXCR3+CCR4-_ParentalPercentage	0.0118595	0.304417
rs7202877	G	CCR6+Th1_T4RA-CD25-CCR6+183+194-_LMI6_parentPerc__Index120	Thelper1 CCR6+CXCR3+CCR4-_ParentalPercentage	-0.0134097	0.30527
rs2281808	C	CCR6+Th1_T4RA-CD25-CCR6+183+194-_LMI6_parentPerc__Index120	Thelper1 CCR6+CXCR3+CCR4-_ParentalPercentage	0.00910418	0.311794
rs4763879	A	CCR6+Th1_T4RA-CD25-CCR6+183+194-_LMI6_parentPerc__Index120	Thelper1 CCR6+CXCR3+CCR4-_ParentalPercentage	0.00820412	0.319425
rs229533	C	CCR6+Th1_T4RA-CD25-CCR6+183+194-_LMI6_parentPerc__Index120	Thelper1 CCR6+CXCR3+CCR4-_ParentalPercentage	-0.00847656	0.332278
rs1983853	C	CCR6+Th1_T4RA-CD25-CCR6+183+194-_LMI6_parentPerc__Index120	Thelper1 CCR6+CXCR3+CCR4-_ParentalPercentage	-0.015617	0.333661
rs10795791	G	CCR6+Th1_T4RA-CD25-CCR6+183+194-_LMI6_parentPerc__Index120	Thelper1 CCR6+CXCR3+CCR4-_ParentalPercentage	0.00802475	0.360525
rs4900384	G	CCR6+Th1_T4RA-CD25-CCR6+183+194-_LMI6_parentPerc__Index120	Thelper1 CCR6+CXCR3+CCR4-_ParentalPercentage	0.00787372	0.401789
rs1893217	G	CCR6+Th1_T4RA-CD25-CCR6+183+194-_LMI6_parentPerc__Index120	Thelper1 CCR6+CXCR3+CCR4-_ParentalPercentage	-0.00699528	0.50104
rs10786436	T	CCR6+Th1_T4RA-CD25-CCR6+183+194-_LMI6_parentPerc__Index120	Thelper1 CCR6+CXCR3+CCR4-_ParentalPercentage	0.00622963	0.504118
rs2476601	A	CCR6+Th1_T4RA-CD25-CCR6+183+194-_LMI6_parentPerc__Index120	Thelper1 CCR6+CXCR3+CCR4-_ParentalPercentage	-0.00714212	0.506682
rs478222	A	CCR6+Th1_T4RA-CD25-CCR6+183+194-_LMI6_parentPerc__Index120	Thelper1 CCR6+CXCR3+CCR4-_ParentalPercentage	0.00514784	0.511636
rs1052553	A	CCR6+Th1_T4RA-CD25-CCR6+183+194-_LMI6_parentPerc__Index120	Thelper1 CCR6+CXCR3+CCR4-_ParentalPercentage	0.00658108	0.520388
rs2304256	C	CCR6+Th1_T4RA-CD25-CCR6+183+194-_LMI6_parentPerc__Index120	Thelper1 CCR6+CXCR3+CCR4-_ParentalPercentage	0.00607594	0.525734
rs3024505	G	CCR6+Th1_T4RA-CD25-CCR6+183+194-_LMI6_parentPerc__Index120	Thelper1 CCR6+CXCR3+CCR4-_ParentalPercentage	-0.00726259	0.54902
rs425105	T	CCR6+Th1_T4RA-CD25-CCR6+183+194-_LMI6_parentPerc__Index120	Thelper1 CCR6+CXCR3+CCR4-_ParentalPercentage	0.00711371	0.551806
rs3087243	G	CCR6+Th1_T4RA-CD25-CCR6+183+194-_LMI6_parentPerc__Index120	Thelper1 CCR6+CXCR3+CCR4-_ParentalPercentage	0.00493624	0.572214
rs924043	C	CCR6+Th1_T4RA-CD25-CCR6+183+194-_LMI6_parentPerc__Index120	Thelper1 CCR6+CXCR3+CCR4-_ParentalPercentage	0.00641021	0.605076
rs11258747	T	CCR6+Th1_T4RA-CD25-CCR6+183+194-_LMI6_parentPerc__Index120	Thelper1 CCR6+CXCR3+CCR4-_ParentalPercentage	-0.00465489	0.624554
rs2269241	C	CCR6+Th1_T4RA-CD25-CCR6+183+194-_LMI6_parentPerc__Index120	Thelper1 CCR6+CXCR3+CCR4-_ParentalPercentage	-0.00591032	0.636428
rs9585056	C	CCR6+Th1_T4RA-CD25-CCR6+183+194-_LMI6_parentPerc__Index120	Thelper1 CCR6+CXCR3+CCR4-_ParentalPercentage	-0.00459729	0.645421
rs947474	A	CCR6+Th1_T4RA-CD25-CCR6+183+194-_LMI6_parentPerc__Index120	Thelper1 CCR6+CXCR3+CCR4-_ParentalPercentage	0.00449831	0.651892
rs9388489	G	CCR6+Th1_T4RA-CD25-CCR6+183+194-_LMI6_parentPerc__Index120	Thelper1 CCR6+CXCR3+CCR4-_ParentalPercentage	-0.00353484	0.662971
rs7804356	T	CCR6+Th1_T4RA-CD25-CCR6+183+194-_LMI6_parentPerc__Index120	Thelper1 CCR6+CXCR3+CCR4-_ParentalPercentage	-0.00419839	0.67086
rs689	T	CCR6+Th1_T4RA-CD25-CCR6+183+194-_LMI6_parentPerc__Index120	Thelper1 CCR6+CXCR3+CCR4-_ParentalPercentage	0.00496726	0.67849
rs539514	T	CCR6+Th1_T4RA-CD25-CCR6+183+194-_LMI6_parentPerc__Index120	Thelper1 CCR6+CXCR3+CCR4-_ParentalPercentage	0.00347728	0.6793
rs11574435	C	CCR6+Th1_T4RA-CD25-CCR6+183+194-_LMI6_parentPerc__Index120	Thelper1 CCR6+CXCR3+CCR4-_ParentalPercentage	0.0065859	0.683292
rs9272346	G	CCR6+Th1_T4RA-CD25-CCR6+183+194-_LMI6_parentPerc__Index120	Thelper1 CCR6+CXCR3+CCR4-_ParentalPercentage	-0.0045853	0.686723
rs6691977	C	CCR6+Th1_T4RA-CD25-CCR6+183+194-_LMI6_parentPerc__Index120	Thelper1 CCR6+CXCR3+CCR4-_ParentalPercentage	0.00409385	0.690111
rs10517086	A	CCR6+Th1_T4RA-CD25-CCR6+183+194-_LMI6_parentPerc__Index120	Thelper1 CCR6+CXCR3+CCR4-_ParentalPercentage	-0.00324589	0.711613
rs1465788	C	CCR6+Th1_T4RA-CD25-CCR6+183+194-_LMI6_parentPerc__Index120	Thelper1 CCR6+CXCR3+CCR4-_ParentalPercentage	-0.00318644	0.741804
rs5753037	T	CCR6+Th1_T4RA-CD25-CCR6+183+194-_LMI6_parentPerc__Index120	Thelper1 CCR6+CXCR3+CCR4-_ParentalPercentage	0.0028468	0.743944
rs516246	T	CCR6+Th1_T4RA-CD25-CCR6+183+194-_LMI6_parentPerc__Index120	Thelper1 CCR6+CXCR3+CCR4-_ParentalPercentage	-0.00257853	0.749674
rs17166496	G	CCR6+Th1_T4RA-CD25-CCR6+183+194-_LMI6_parentPerc__Index120	Thelper1 CCR6+CXCR3+CCR4-_ParentalPercentage	0.00300114	0.753776
rs13415583	T	CCR6+Th1_T4RA-CD25-CCR6+183+194-_LMI6_parentPerc__Index120	Thelper1 CCR6+CXCR3+CCR4-_ParentalPercentage	-0.00298608	0.757381
rs10509540	T	CCR6+Th1_T4RA-CD25-CCR6+183+194-_LMI6_parentPerc__Index120	Thelper1 CCR6+CXCR3+CCR4-_ParentalPercentage	0.00238271	0.78647
rs1534422	G	CCR6+Th1_T4RA-CD25-CCR6+183+194-_LMI6_parentPerc__Index120	Thelper1 CCR6+CXCR3+CCR4-_ParentalPercentage	0.00233758	0.798222
rs56994090	T	CCR6+Th1_T4RA-CD25-CCR6+183+194-_LMI6_parentPerc__Index120	Thelper1 CCR6+CXCR3+CCR4-_ParentalPercentage	-0.00237216	0.817398
rs1615504	T	CCR6+Th1_T4RA-CD25-CCR6+183+194-_LMI6_parentPerc__Index120	Thelper1 CCR6+CXCR3+CCR4-_ParentalPercentage	-0.00199051	0.828194
rs12927355	C	CCR6+Th1_T4RA-CD25-CCR6+183+194-_LMI6_parentPerc__Index120	Thelper1 CCR6+CXCR3+CCR4-_ParentalPercentage	-0.00159436	0.85885
rs72727394	T	CCR6+Th1_T4RA-CD25-CCR6+183+194-_LMI6_parentPerc__Index120	Thelper1 CCR6+CXCR3+CCR4-_ParentalPercentage	0.001062	0.916952
rs1990760	T	CCR6+Th1_T4RA-CD25-CCR6+183+194-_LMI6_parentPerc__Index120	Thelper1 CCR6+CXCR3+CCR4-_ParentalPercentage	-0.000576648	0.948342
rs12679857	A	CCR6+Th1_T4RA-CD25-CCR6+183+194-_LMI6_parentPerc__Index120	Thelper1 CCR6+CXCR3+CCR4-_ParentalPercentage	-0.000314762	0.972284
rs2292239	T	CCR6+Th1_T4RA-CD25-CCR6+183+194-_LMI6_parentPerc__Index120	Thelper1 CCR6+CXCR3+CCR4-_ParentalPercentage	-0.000218192	0.979468
rs4788084	C	CCR6+Th1_T4RA-CD25-CCR6+183+194-_LMI6_parentPerc__Index120	Thelper1 CCR6+CXCR3+CCR4-_ParentalPercentage	-0.00011185	0.989537
rs2290400	C	CCR6+Th1_T4RA-CD25-CCR6+183+194-_LMI6_parentPerc__Index120	Thelper1 CCR6+CXCR3+CCR4-_ParentalPercentage	8.43837e-05	0.992533
rs11574435	C	CD14++CD16-_LMI1_grandparentPerc__Index1	Classical monocytes (CD14++CD16-)_GrandParentalPercentage	0.00741156	0.0230536
rs193778	G	CD14++CD16-_LMI1_grandparentPerc__Index1	Classical monocytes (CD14++CD16-)_GrandParentalPercentage	0.0036252	0.0511054
rs539514	T	CD14++CD16-_LMI1_grandparentPerc__Index1	Classical monocytes (CD14++CD16-)_GrandParentalPercentage	0.00311923	0.0670107
rs1615504	T	CD14++CD16-_LMI1_grandparentPerc__Index1	Classical monocytes (CD14++CD16-)_GrandParentalPercentage	-0.00296426	0.110744
rs6547853	G	CD14++CD16-_LMI1_grandparentPerc__Index1	Classical monocytes (CD14++CD16-)_GrandParentalPercentage	-0.00263527	0.112381
rs4763879	A	CD14++CD16-_LMI1_grandparentPerc__Index1	Classical monocytes (CD14++CD16-)_GrandParentalPercentage	-0.0023645	0.157505
rs56994090	T	CD14++CD16-_LMI1_grandparentPerc__Index1	Classical monocytes (CD14++CD16-)_GrandParentalPercentage	0.00291773	0.16137
rs425105	T	CD14++CD16-_LMI1_grandparentPerc__Index1	Classical monocytes (CD14++CD16-)_GrandParentalPercentage	-0.00336905	0.164778
rs7020673	G	CD14++CD16-_LMI1_grandparentPerc__Index1	Classical monocytes (CD14++CD16-)_GrandParentalPercentage	-0.00235489	0.165066
rs11203203	A	CD14++CD16-_LMI1_grandparentPerc__Index1	Classical monocytes (CD14++CD16-)_GrandParentalPercentage	0.00228188	0.189721
rs478222	A	CD14++CD16-_LMI1_grandparentPerc__Index1	Classical monocytes (CD14++CD16-)_GrandParentalPercentage	-0.00189764	0.233378
rs13415583	T	CD14++CD16-_LMI1_grandparentPerc__Index1	Classical monocytes (CD14++CD16-)_GrandParentalPercentage	0.00230721	0.239523
rs11258747	T	CD14++CD16-_LMI1_grandparentPerc__Index1	Classical monocytes (CD14++CD16-)_GrandParentalPercentage	-0.00222214	0.249744
rs1052553	A	CD14++CD16-_LMI1_grandparentPerc__Index1	Classical monocytes (CD14++CD16-)_GrandParentalPercentage	-0.00237732	0.252803
rs4788084	C	CD14++CD16-_LMI1_grandparentPerc__Index1	Classical monocytes (CD14++CD16-)_GrandParentalPercentage	0.00194753	0.260535
rs2304256	C	CD14++CD16-_LMI1_grandparentPerc__Index1	Classical monocytes (CD14++CD16-)_GrandParentalPercentage	0.00213594	0.271972
rs4849135	G	CD14++CD16-_LMI1_grandparentPerc__Index1	Classical monocytes (CD14++CD16-)_GrandParentalPercentage	0.00193032	0.311125
rs72727394	T	CD14++CD16-_LMI1_grandparentPerc__Index1	Classical monocytes (CD14++CD16-)_GrandParentalPercentage	-0.00201402	0.330046
rs3825932	T	CD14++CD16-_LMI1_grandparentPerc__Index1	Classical monocytes (CD14++CD16-)_GrandParentalPercentage	0.00174473	0.331733
rs947474	A	CD14++CD16-_LMI1_grandparentPerc__Index1	Classical monocytes (CD14++CD16-)_GrandParentalPercentage	0.00195662	0.333899
rs9585056	C	CD14++CD16-_LMI1_grandparentPerc__Index1	Classical monocytes (CD14++CD16-)_GrandParentalPercentage	0.00189086	0.351413
rs6518350	A	CD14++CD16-_LMI1_grandparentPerc__Index1	Classical monocytes (CD14++CD16-)_GrandParentalPercentage	-0.00216853	0.37211
rs2292239	T	CD14++CD16-_LMI1_grandparentPerc__Index1	Classical monocytes (CD14++CD16-)_GrandParentalPercentage	0.0014606	0.396249
rs10509540	T	CD14++CD16-_LMI1_grandparentPerc__Index1	Classical monocytes (CD14++CD16-)_GrandParentalPercentage	-0.00149518	0.402601
rs1990760	T	CD14++CD16-_LMI1_grandparentPerc__Index1	Classical monocytes (CD14++CD16-)_GrandParentalPercentage	-0.00147408	0.414787
rs2269241	C	CD14++CD16-_LMI1_grandparentPerc__Index1	Classical monocytes (CD14++CD16-)_GrandParentalPercentage	-0.00203153	0.423831
rs10795791	G	CD14++CD16-_LMI1_grandparentPerc__Index1	Classical monocytes (CD14++CD16-)_GrandParentalPercentage	0.00142005	0.426102
rs3024505	G	CD14++CD16-_LMI1_grandparentPerc__Index1	Classical monocytes (CD14++CD16-)_GrandParentalPercentage	0.00191536	0.436713
rs4900384	G	CD14++CD16-_LMI1_grandparentPerc__Index1	Classical monocytes (CD14++CD16-)_GrandParentalPercentage	0.00147674	0.439186
rs924043	C	CD14++CD16-_LMI1_grandparentPerc__Index1	Classical monocytes (CD14++CD16-)_GrandParentalPercentage	0.00193267	0.442864
rs16956936	C	CD14++CD16-_LMI1_grandparentPerc__Index1	Classical monocytes (CD14++CD16-)_GrandParentalPercentage	0.00204092	0.454456
rs62447205	A	CD14++CD16-_LMI1_grandparentPerc__Index1	Classical monocytes (CD14++CD16-)_GrandParentalPercentage	0.00136702	0.474378
rs17166496	G	CD14++CD16-_LMI1_grandparentPerc__Index1	Classical monocytes (CD14++CD16-)_GrandParentalPercentage	-0.00131127	0.499955
rs12444268	A	CD14++CD16-_LMI1_grandparentPerc__Index1	Classical monocytes (CD14++CD16-)_GrandParentalPercentage	-0.00151513	0.501194
rs11954020	G	CD14++CD16-_LMI1_grandparentPerc__Index1	Classical monocytes (CD14++CD16-)_GrandParentalPercentage	-0.00105109	0.538516
rs12927355	C	CD14++CD16-_LMI1_grandparentPerc__Index1	Classical monocytes (CD14++CD16-)_GrandParentalPercentage	0.00104672	0.56554
rs2611215	A	CD14++CD16-_LMI1_grandparentPerc__Index1	Classical monocytes (CD14++CD16-)_GrandParentalPercentage	-0.00118417	0.576102
rs72928038	A	CD14++CD16-_LMI1_grandparentPerc__Index1	Classical monocytes (CD14++CD16-)_GrandParentalPercentage	-0.00130507	0.578528
rs7202877	G	CD14++CD16-_LMI1_grandparentPerc__Index1	Classical monocytes (CD14++CD16-)_GrandParentalPercentage	-0.00143891	0.588692
rs4505848	G	CD14++CD16-_LMI1_grandparentPerc__Index1	Classical monocytes (CD14++CD16-)_GrandParentalPercentage	-0.000871453	0.601361
rs550448	A	CD14++CD16-_LMI1_grandparentPerc__Index1	Classical monocytes (CD14++CD16-)_GrandParentalPercentage	0.00131429	0.625592
rs1893217	G	CD14++CD16-_LMI1_grandparentPerc__Index1	Classical monocytes (CD14++CD16-)_GrandParentalPercentage	0.00102218	0.628667
rs10786436	T	CD14++CD16-_LMI1_grandparentPerc__Index1	Classical monocytes (CD14++CD16-)_GrandParentalPercentage	0.00083653	0.659064
rs2281808	C	CD14++CD16-_LMI1_grandparentPerc__Index1	Classical monocytes (CD14++CD16-)_GrandParentalPercentage	0.000796828	0.663484
rs653178	C	CD14++CD16-_LMI1_grandparentPerc__Index1	Classical monocytes (CD14++CD16-)_GrandParentalPercentage	0.00070316	0.667957
rs229533	C	CD14++CD16-_LMI1_grandparentPerc__Index1	Classical monocytes (CD14++CD16-)_GrandParentalPercentage	0.000746605	0.674665
rs7804356	T	CD14++CD16-_LMI1_grandparentPerc__Index1	Classical monocytes (CD14++CD16-)_GrandParentalPercentage	-0.000826403	0.680671
rs1465788	C	CD14++CD16-_LMI1_grandparentPerc__Index1	Classical monocytes (CD14++CD16-)_GrandParentalPercentage	-0.000758763	0.699493
rs10517086	A	CD14++CD16-_LMI1_grandparentPerc__Index1	Classical monocytes (CD14++CD16-)_GrandParentalPercentage	-0.00062313	0.726962
rs1983853	C	CD14++CD16-_LMI1_grandparentPerc__Index1	Classical monocytes (CD14++CD16-)_GrandParentalPercentage	-0.00103599	0.752601
rs2476601	A	CD14++CD16-_LMI1_grandparentPerc__Index1	Classical monocytes (CD14++CD16-)_GrandParentalPercentage	0.000670897	0.759034
rs3087243	G	CD14++CD16-_LMI1_grandparentPerc__Index1	Classical monocytes (CD14++CD16-)_GrandParentalPercentage	0.0005217	0.769065
rs6691977	C	CD14++CD16-_LMI1_grandparentPerc__Index1	Classical monocytes (CD14++CD16-)_GrandParentalPercentage	-0.000589163	0.777732
rs5753037	T	CD14++CD16-_LMI1_grandparentPerc__Index1	Classical monocytes (CD14++CD16-)_GrandParentalPercentage	0.000493839	0.780426
rs1534422	G	CD14++CD16-_LMI1_grandparentPerc__Index1	Classical monocytes (CD14++CD16-)_GrandParentalPercentage	0.00047957	0.796374
rs10137082	C	CD14++CD16-_LMI1_grandparentPerc__Index1	Classical monocytes (CD14++CD16-)_GrandParentalPercentage	-0.000441613	0.820583
rs9388489	G	CD14++CD16-_LMI1_grandparentPerc__Index1	Classical monocytes (CD14++CD16-)_GrandParentalPercentage	-0.000300569	0.855358
rs689	T	CD14++CD16-_LMI1_grandparentPerc__Index1	Classical monocytes (CD14++CD16-)_GrandParentalPercentage	-0.000257899	0.915688
rs2165738	C	CD14++CD16-_LMI1_grandparentPerc__Index1	Classical monocytes (CD14++CD16-)_GrandParentalPercentage	0.000174052	0.932844
rs516246	T	CD14++CD16-_LMI1_grandparentPerc__Index1	Classical monocytes (CD14++CD16-)_GrandParentalPercentage	-0.000126714	0.938517
rs2290400	C	CD14++CD16-_LMI1_grandparentPerc__Index1	Classical monocytes (CD14++CD16-)_GrandParentalPercentage	0.000130282	0.943329
rs12679857	A	CD14++CD16-_LMI1_grandparentPerc__Index1	Classical monocytes (CD14++CD16-)_GrandParentalPercentage	-0.000109019	0.952789
rs9272346	G	CD14++CD16-_LMI1_grandparentPerc__Index1	Classical monocytes (CD14++CD16-)_GrandParentalPercentage	-7.9178e-05	0.972672
rs193778	G	CD14++CD16-_LMI1_parentPerc__Index3	Classical monocytes (CD14++CD16-)_ParentalPercentage	0.0293626	0.00240821
rs4849135	G	CD14++CD16-_LMI1_parentPerc__Index3	Classical monocytes (CD14++CD16-)_ParentalPercentage	0.025685	0.00960894
rs4505848	G	CD14++CD16-_LMI1_parentPerc__Index3	Classical monocytes (CD14++CD16-)_ParentalPercentage	-0.0196061	0.0240619
rs7020673	G	CD14++CD16-_LMI1_parentPerc__Index3	Classical monocytes (CD14++CD16-)_ParentalPercentage	-0.0168489	0.057525
rs11203203	A	CD14++CD16-_LMI1_parentPerc__Index3	Classical monocytes (CD14++CD16-)_ParentalPercentage	0.0141877	0.119397
rs7202877	G	CD14++CD16-_LMI1_parentPerc__Index3	Classical monocytes (CD14++CD16-)_ParentalPercentage	-0.0215471	0.121344
rs425105	T	CD14++CD16-_LMI1_parentPerc__Index3	Classical monocytes (CD14++CD16-)_ParentalPercentage	-0.0196012	0.122783
rs11574435	C	CD14++CD16-_LMI1_parentPerc__Index3	Classical monocytes (CD14++CD16-)_ParentalPercentage	0.02577	0.132943
rs2304256	C	CD14++CD16-_LMI1_parentPerc__Index3	Classical monocytes (CD14++CD16-)_ParentalPercentage	0.0131328	0.197175
rs539514	T	CD14++CD16-_LMI1_parentPerc__Index3	Classical monocytes (CD14++CD16-)_ParentalPercentage	0.0108085	0.226898
rs10786436	T	CD14++CD16-_LMI1_parentPerc__Index3	Classical monocytes (CD14++CD16-)_ParentalPercentage	0.0119604	0.227959
rs9585056	C	CD14++CD16-_LMI1_parentPerc__Index3	Classical monocytes (CD14++CD16-)_ParentalPercentage	0.0123652	0.244597
rs478222	A	CD14++CD16-_LMI1_parentPerc__Index3	Classical monocytes (CD14++CD16-)_ParentalPercentage	-0.00931031	0.264629
rs924043	C	CD14++CD16-_LMI1_parentPerc__Index3	Classical monocytes (CD14++CD16-)_ParentalPercentage	0.0146731	0.265859
rs689	T	CD14++CD16-_LMI1_parentPerc__Index3	Classical monocytes (CD14++CD16-)_ParentalPercentage	0.0134672	0.290799
rs10509540	T	CD14++CD16-_LMI1_parentPerc__Index3	Classical monocytes (CD14++CD16-)_ParentalPercentage	-0.00963762	0.303015
rs653178	C	CD14++CD16-_LMI1_parentPerc__Index3	Classical monocytes (CD14++CD16-)_ParentalPercentage	0.00823794	0.33712
rs1983853	C	CD14++CD16-_LMI1_parentPerc__Index3	Classical monocytes (CD14++CD16-)_ParentalPercentage	0.0165111	0.337243
rs2165738	C	CD14++CD16-_LMI1_parentPerc__Index3	Classical monocytes (CD14++CD16-)_ParentalPercentage	-0.0101947	0.345725
rs11954020	G	CD14++CD16-_LMI1_parentPerc__Index3	Classical monocytes (CD14++CD16-)_ParentalPercentage	-0.00842777	0.346355
rs2269241	C	CD14++CD16-_LMI1_parentPerc__Index3	Classical monocytes (CD14++CD16-)_ParentalPercentage	-0.0121004	0.363198
rs10517086	A	CD14++CD16-_LMI1_parentPerc__Index3	Classical monocytes (CD14++CD16-)_ParentalPercentage	0.00845124	0.365745
rs72727394	T	CD14++CD16-_LMI1_parentPerc__Index3	Classical monocytes (CD14++CD16-)_ParentalPercentage	-0.00948779	0.381337
rs6547853	G	CD14++CD16-_LMI1_parentPerc__Index3	Classical monocytes (CD14++CD16-)_ParentalPercentage	-0.00713179	0.413322
rs1893217	G	CD14++CD16-_LMI1_parentPerc__Index3	Classical monocytes (CD14++CD16-)_ParentalPercentage	0.00876902	0.428313
rs1990760	T	CD14++CD16-_LMI1_parentPerc__Index3	Classical monocytes (CD14++CD16-)_ParentalPercentage	-0.00699122	0.46053
rs12927355	C	CD14++CD16-_LMI1_parentPerc__Index3	Classical monocytes (CD14++CD16-)_ParentalPercentage	0.00699477	0.463573
rs2292239	T	CD14++CD16-_LMI1_parentPerc__Index3	Classical monocytes (CD14++CD16-)_ParentalPercentage	0.00641682	0.477058
rs10795791	G	CD14++CD16-_LMI1_parentPerc__Index3	Classical monocytes (CD14++CD16-)_ParentalPercentage	0.00645624	0.489954
rs13415583	T	CD14++CD16-_LMI1_parentPerc__Index3	Classical monocytes (CD14++CD16-)_ParentalPercentage	0.0070883	0.490941
rs2281808	C	CD14++CD16-_LMI1_parentPerc__Index3	Classical monocytes (CD14++CD16-)_ParentalPercentage	-0.00617002	0.520151
rs7804356	T	CD14++CD16-_LMI1_parentPerc__Index3	Classical monocytes (CD14++CD16-)_ParentalPercentage	0.00599471	0.568809
rs4763879	A	CD14++CD16-_LMI1_parentPerc__Index3	Classical monocytes (CD14++CD16-)_ParentalPercentage	-0.00497803	0.570888
rs1534422	G	CD14++CD16-_LMI1_parentPerc__Index3	Classical monocytes (CD14++CD16-)_ParentalPercentage	0.00530531	0.585818
rs3825932	T	CD14++CD16-_LMI1_parentPerc__Index3	Classical monocytes (CD14++CD16-)_ParentalPercentage	0.00504871	0.59226
rs62447205	A	CD14++CD16-_LMI1_parentPerc__Index3	Classical monocytes (CD14++CD16-)_ParentalPercentage	0.00503294	0.615351
rs9388489	G	CD14++CD16-_LMI1_parentPerc__Index3	Classical monocytes (CD14++CD16-)_ParentalPercentage	-0.00398478	0.644601
rs5753037	T	CD14++CD16-_LMI1_parentPerc__Index3	Classical monocytes (CD14++CD16-)_ParentalPercentage	-0.00416062	0.65397
rs10137082	C	CD14++CD16-_LMI1_parentPerc__Index3	Classical monocytes (CD14++CD16-)_ParentalPercentage	0.00441547	0.665157
rs16956936	C	CD14++CD16-_LMI1_parentPerc__Index3	Classical monocytes (CD14++CD16-)_ParentalPercentage	0.00563295	0.693744
rs4900384	G	CD14++CD16-_LMI1_parentPerc__Index3	Classical monocytes (CD14++CD16-)_ParentalPercentage	-0.00389837	0.696917
rs4788084	C	CD14++CD16-_LMI1_parentPerc__Index3	Classical monocytes (CD14++CD16-)_ParentalPercentage	-0.00352567	0.697889
rs3024505	G	CD14++CD16-_LMI1_parentPerc__Index3	Classical monocytes (CD14++CD16-)_ParentalPercentage	0.00494129	0.701953
rs1465788	C	CD14++CD16-_LMI1_parentPerc__Index3	Classical monocytes (CD14++CD16-)_ParentalPercentage	0.00365385	0.722806
rs56994090	T	CD14++CD16-_LMI1_parentPerc__Index3	Classical monocytes (CD14++CD16-)_ParentalPercentage	-0.00361933	0.740812
rs6518350	A	CD14++CD16-_LMI1_parentPerc__Index3	Classical monocytes (CD14++CD16-)_ParentalPercentage	0.00372217	0.770212
rs229533	C	CD14++CD16-_LMI1_parentPerc__Index3	Classical monocytes (CD14++CD16-)_ParentalPercentage	-0.00268274	0.773504
rs2611215	A	CD14++CD16-_LMI1_parentPerc__Index3	Classical monocytes (CD14++CD16-)_ParentalPercentage	-0.00304911	0.783593
rs72928038	A	CD14++CD16-_LMI1_parentPerc__Index3	Classical monocytes (CD14++CD16-)_ParentalPercentage	0.00299352	0.807931
rs550448	A	CD14++CD16-_LMI1_parentPerc__Index3	Classical monocytes (CD14++CD16-)_ParentalPercentage	0.00329291	0.815573
rs12444268	A	CD14++CD16-_LMI1_parentPerc__Index3	Classical monocytes (CD14++CD16-)_ParentalPercentage	0.00265146	0.822359
rs947474	A	CD14++CD16-_LMI1_parentPerc__Index3	Classical monocytes (CD14++CD16-)_ParentalPercentage	-0.0019888	0.851482
rs2290400	C	CD14++CD16-_LMI1_parentPerc__Index3	Classical monocytes (CD14++CD16-)_ParentalPercentage	0.00173681	0.856487
rs12679857	A	CD14++CD16-_LMI1_parentPerc__Index3	Classical monocytes (CD14++CD16-)_ParentalPercentage	-0.00171674	0.858785
rs516246	T	CD14++CD16-_LMI1_parentPerc__Index3	Classical monocytes (CD14++CD16-)_ParentalPercentage	0.00147972	0.863519
rs2476601	A	CD14++CD16-_LMI1_parentPerc__Index3	Classical monocytes (CD14++CD16-)_ParentalPercentage	-0.0019521	0.864764
rs1615504	T	CD14++CD16-_LMI1_parentPerc__Index3	Classical monocytes (CD14++CD16-)_ParentalPercentage	-0.00158643	0.871001
rs1052553	A	CD14++CD16-_LMI1_parentPerc__Index3	Classical monocytes (CD14++CD16-)_ParentalPercentage	-0.0017136	0.8752
rs6691977	C	CD14++CD16-_LMI1_parentPerc__Index3	Classical monocytes (CD14++CD16-)_ParentalPercentage	-0.00167932	0.877981
rs3087243	G	CD14++CD16-_LMI1_parentPerc__Index3	Classical monocytes (CD14++CD16-)_ParentalPercentage	0.000513826	0.955998
rs17166496	G	CD14++CD16-_LMI1_parentPerc__Index3	Classical monocytes (CD14++CD16-)_ParentalPercentage	0.00051781	0.95948
rs11258747	T	CD14++CD16-_LMI1_parentPerc__Index3	Classical monocytes (CD14++CD16-)_ParentalPercentage	0.000387591	0.969489
rs9272346	G	CD14++CD16-_LMI1_parentPerc__Index3	Classical monocytes (CD14++CD16-)_ParentalPercentage	-0.000349218	0.976998
rs6518350	A	CD14++CD16+_LMI1_grandparentPerc__Index1	Non-classical monocytes (CD14++CD16+)_GrandParentalPercentage	-0.00150947	0.0124874
rs10509540	T	CD14++CD16+_LMI1_grandparentPerc__Index1	Non-classical monocytes (CD14++CD16+)_GrandParentalPercentage	0.0010046	0.0239233
rs5753037	T	CD14++CD16+_LMI1_grandparentPerc__Index1	Non-classical monocytes (CD14++CD16+)_GrandParentalPercentage	0.000992712	0.0243238
rs72928038	A	CD14++CD16+_LMI1_grandparentPerc__Index1	Non-classical monocytes (CD14++CD16+)_GrandParentalPercentage	-0.0012823	0.0283594
rs17166496	G	CD14++CD16+_LMI1_grandparentPerc__Index1	Non-classical monocytes (CD14++CD16+)_GrandParentalPercentage	-0.000993641	0.0402525
rs2269241	C	CD14++CD16+_LMI1_grandparentPerc__Index1	Non-classical monocytes (CD14++CD16+)_GrandParentalPercentage	0.001285	0.0424248
rs62447205	A	CD14++CD16+_LMI1_grandparentPerc__Index1	Non-classical monocytes (CD14++CD16+)_GrandParentalPercentage	0.000939816	0.0485385
rs4788084	C	CD14++CD16+_LMI1_grandparentPerc__Index1	Non-classical monocytes (CD14++CD16+)_GrandParentalPercentage	0.000840818	0.051617
rs10517086	A	CD14++CD16+_LMI1_grandparentPerc__Index1	Non-classical monocytes (CD14++CD16+)_GrandParentalPercentage	-0.000862628	0.0524556
rs11258747	T	CD14++CD16+_LMI1_grandparentPerc__Index1	Non-classical monocytes (CD14++CD16+)_GrandParentalPercentage	-0.000931791	0.0531728
rs11203203	A	CD14++CD16+_LMI1_grandparentPerc__Index1	Non-classical monocytes (CD14++CD16+)_GrandParentalPercentage	-0.000772214	0.0757595
rs1052553	A	CD14++CD16+_LMI1_grandparentPerc__Index1	Non-classical monocytes (CD14++CD16+)_GrandParentalPercentage	-0.000917707	0.0771844
rs653178	C	CD14++CD16+_LMI1_grandparentPerc__Index1	Non-classical monocytes (CD14++CD16+)_GrandParentalPercentage	-0.000680985	0.0959833
rs1983853	C	CD14++CD16+_LMI1_grandparentPerc__Index1	Non-classical monocytes (CD14++CD16+)_GrandParentalPercentage	-0.00132412	0.106484
rs12444268	A	CD14++CD16+_LMI1_grandparentPerc__Index1	Non-classical monocytes (CD14++CD16+)_GrandParentalPercentage	-0.00084595	0.132733
rs4505848	G	CD14++CD16+_LMI1_grandparentPerc__Index1	Non-classical monocytes (CD14++CD16+)_GrandParentalPercentage	0.000603179	0.14771
rs229533	C	CD14++CD16+_LMI1_grandparentPerc__Index1	Non-classical monocytes (CD14++CD16+)_GrandParentalPercentage	0.000629411	0.156579
rs13415583	T	CD14++CD16+_LMI1_grandparentPerc__Index1	Non-classical monocytes (CD14++CD16+)_GrandParentalPercentage	0.000606283	0.216896
rs689	T	CD14++CD16+_LMI1_grandparentPerc__Index1	Non-classical monocytes (CD14++CD16+)_GrandParentalPercentage	-0.000742376	0.222658
rs4849135	G	CD14++CD16+_LMI1_grandparentPerc__Index1	Non-classical monocytes (CD14++CD16+)_GrandParentalPercentage	-0.000570626	0.231454
rs3087243	G	CD14++CD16+_LMI1_grandparentPerc__Index1	Non-classical monocytes (CD14++CD16+)_GrandParentalPercentage	-0.000530573	0.232213
rs9388489	G	CD14++CD16+_LMI1_grandparentPerc__Index1	Non-classical monocytes (CD14++CD16+)_GrandParentalPercentage	0.000484151	0.240069
rs11954020	G	CD14++CD16+_LMI1_grandparentPerc__Index1	Non-classical monocytes (CD14++CD16+)_GrandParentalPercentage	-0.000474312	0.267072
rs7804356	T	CD14++CD16+_LMI1_grandparentPerc__Index1	Non-classical monocytes (CD14++CD16+)_GrandParentalPercentage	-0.000556309	0.267829
rs9585056	C	CD14++CD16+_LMI1_grandparentPerc__Index1	Non-classical monocytes (CD14++CD16+)_GrandParentalPercentage	-0.000560805	0.26939
rs1534422	G	CD14++CD16+_LMI1_grandparentPerc__Index1	Non-classical monocytes (CD14++CD16+)_GrandParentalPercentage	-0.00050378	0.278251
rs516246	T	CD14++CD16+_LMI1_grandparentPerc__Index1	Non-classical monocytes (CD14++CD16+)_GrandParentalPercentage	-0.000443742	0.279908
rs12927355	C	CD14++CD16+_LMI1_grandparentPerc__Index1	Non-classical monocytes (CD14++CD16+)_GrandParentalPercentage	0.000489216	0.282872
rs2290400	C	CD14++CD16+_LMI1_grandparentPerc__Index1	Non-classical monocytes (CD14++CD16+)_GrandParentalPercentage	0.000450941	0.325118
rs7202877	G	CD14++CD16+_LMI1_grandparentPerc__Index1	Non-classical monocytes (CD14++CD16+)_GrandParentalPercentage	0.000635992	0.339363
rs56994090	T	CD14++CD16+_LMI1_grandparentPerc__Index1	Non-classical monocytes (CD14++CD16+)_GrandParentalPercentage	0.000480314	0.357736
rs1893217	G	CD14++CD16+_LMI1_grandparentPerc__Index1	Non-classical monocytes (CD14++CD16+)_GrandParentalPercentage	0.000473856	0.370176
rs2611215	A	CD14++CD16+_LMI1_grandparentPerc__Index1	Non-classical monocytes (CD14++CD16+)_GrandParentalPercentage	-0.0004738	0.37127
rs4900384	G	CD14++CD16+_LMI1_grandparentPerc__Index1	Non-classical monocytes (CD14++CD16+)_GrandParentalPercentage	0.0003868	0.418269
rs6691977	C	CD14++CD16+_LMI1_grandparentPerc__Index1	Non-classical monocytes (CD14++CD16+)_GrandParentalPercentage	0.000337561	0.518081
rs6547853	G	CD14++CD16+_LMI1_grandparentPerc__Index1	Non-classical monocytes (CD14++CD16+)_GrandParentalPercentage	0.000267434	0.520918
rs2304256	C	CD14++CD16+_LMI1_grandparentPerc__Index1	Non-classical monocytes (CD14++CD16+)_GrandParentalPercentage	0.000306036	0.529929
rs1990760	T	CD14++CD16+_LMI1_grandparentPerc__Index1	Non-classical monocytes (CD14++CD16+)_GrandParentalPercentage	0.00025329	0.575819
rs478222	A	CD14++CD16+_LMI1_grandparentPerc__Index1	Non-classical monocytes (CD14++CD16+)_GrandParentalPercentage	-0.000219706	0.582045
rs425105	T	CD14++CD16+_LMI1_grandparentPerc__Index1	Non-classical monocytes (CD14++CD16+)_GrandParentalPercentage	0.000328608	0.589073
rs2476601	A	CD14++CD16+_LMI1_grandparentPerc__Index1	Non-classical monocytes (CD14++CD16+)_GrandParentalPercentage	-0.000294404	0.590695
rs10786436	T	CD14++CD16+_LMI1_grandparentPerc__Index1	Non-classical monocytes (CD14++CD16+)_GrandParentalPercentage	-0.000248199	0.601
rs193778	G	CD14++CD16+_LMI1_grandparentPerc__Index1	Non-classical monocytes (CD14++CD16+)_GrandParentalPercentage	-0.000229593	0.623179
rs539514	T	CD14++CD16+_LMI1_grandparentPerc__Index1	Non-classical monocytes (CD14++CD16+)_GrandParentalPercentage	-0.000208155	0.626676
rs16956936	C	CD14++CD16+_LMI1_grandparentPerc__Index1	Non-classical monocytes (CD14++CD16+)_GrandParentalPercentage	0.000312744	0.647189
rs2281808	C	CD14++CD16+_LMI1_grandparentPerc__Index1	Non-classical monocytes (CD14++CD16+)_GrandParentalPercentage	0.000204021	0.656304
rs924043	C	CD14++CD16+_LMI1_grandparentPerc__Index1	Non-classical monocytes (CD14++CD16+)_GrandParentalPercentage	0.000270616	0.667926
rs10137082	C	CD14++CD16+_LMI1_grandparentPerc__Index1	Non-classical monocytes (CD14++CD16+)_GrandParentalPercentage	-0.000200984	0.680068
rs1615504	T	CD14++CD16+_LMI1_grandparentPerc__Index1	Non-classical monocytes (CD14++CD16+)_GrandParentalPercentage	-0.0001847	0.692245
rs1465788	C	CD14++CD16+_LMI1_grandparentPerc__Index1	Non-classical monocytes (CD14++CD16+)_GrandParentalPercentage	0.000182291	0.711056
rs3825932	T	CD14++CD16+_LMI1_grandparentPerc__Index1	Non-classical monocytes (CD14++CD16+)_GrandParentalPercentage	0.000166144	0.712237
rs3024505	G	CD14++CD16+_LMI1_grandparentPerc__Index1	Non-classical monocytes (CD14++CD16+)_GrandParentalPercentage	0.00019247	0.755038
rs2292239	T	CD14++CD16+_LMI1_grandparentPerc__Index1	Non-classical monocytes (CD14++CD16+)_GrandParentalPercentage	-0.000122276	0.776815
rs10795791	G	CD14++CD16+_LMI1_grandparentPerc__Index1	Non-classical monocytes (CD14++CD16+)_GrandParentalPercentage	0.000111939	0.802251
rs7020673	G	CD14++CD16+_LMI1_grandparentPerc__Index1	Non-classical monocytes (CD14++CD16+)_GrandParentalPercentage	0.000101313	0.811854
rs947474	A	CD14++CD16+_LMI1_grandparentPerc__Index1	Non-classical monocytes (CD14++CD16+)_GrandParentalPercentage	0.000106587	0.833635
rs4763879	A	CD14++CD16+_LMI1_grandparentPerc__Index1	Non-classical monocytes (CD14++CD16+)_GrandParentalPercentage	6.84623e-05	0.870442
rs12679857	A	CD14++CD16+_LMI1_grandparentPerc__Index1	Non-classical monocytes (CD14++CD16+)_GrandParentalPercentage	7.03754e-05	0.878657
rs2165738	C	CD14++CD16+_LMI1_grandparentPerc__Index1	Non-classical monocytes (CD14++CD16+)_GrandParentalPercentage	6.71584e-05	0.896658
rs72727394	T	CD14++CD16+_LMI1_grandparentPerc__Index1	Non-classical monocytes (CD14++CD16+)_GrandParentalPercentage	6.66116e-05	0.897723
rs9272346	G	CD14++CD16+_LMI1_grandparentPerc__Index1	Non-classical monocytes (CD14++CD16+)_GrandParentalPercentage	-4.3013e-05	0.940741
rs11574435	C	CD14++CD16+_LMI1_grandparentPerc__Index1	Non-classical monocytes (CD14++CD16+)_GrandParentalPercentage	5.4994e-05	0.94663
rs550448	A	CD14++CD16+_LMI1_grandparentPerc__Index1	Non-classical monocytes (CD14++CD16+)_GrandParentalPercentage	4.36862e-05	0.948358
rs10509540	T	CD14++CD16+_LMI1_parentPerc__Index3	Non-classical monocytes (CD14++CD16+)_ParentalPercentage	0.0134942	0.00590735
rs11203203	A	CD14++CD16+_LMI1_parentPerc__Index3	Non-classical monocytes (CD14++CD16+)_ParentalPercentage	-0.0118902	0.013028
rs2269241	C	CD14++CD16+_LMI1_parentPerc__Index3	Non-classical monocytes (CD14++CD16+)_ParentalPercentage	0.0159236	0.022713
rs6518350	A	CD14++CD16+_LMI1_parentPerc__Index3	Non-classical monocytes (CD14++CD16+)_ParentalPercentage	-0.0152209	0.0228345
rs72928038	A	CD14++CD16+_LMI1_parentPerc__Index3	Non-classical monocytes (CD14++CD16+)_ParentalPercentage	-0.014481	0.0250535
rs5753037	T	CD14++CD16+_LMI1_parentPerc__Index3	Non-classical monocytes (CD14++CD16+)_ParentalPercentage	0.0103817	0.0332165
rs653178	C	CD14++CD16+_LMI1_parentPerc__Index3	Non-classical monocytes (CD14++CD16+)_ParentalPercentage	-0.00879346	0.051504
rs10517086	A	CD14++CD16+_LMI1_parentPerc__Index3	Non-classical monocytes (CD14++CD16+)_ParentalPercentage	-0.00934392	0.057388
rs62447205	A	CD14++CD16+_LMI1_parentPerc__Index3	Non-classical monocytes (CD14++CD16+)_ParentalPercentage	0.00938649	0.074908
rs17166496	G	CD14++CD16+_LMI1_parentPerc__Index3	Non-classical monocytes (CD14++CD16+)_ParentalPercentage	-0.00953218	0.0753883
rs11258747	T	CD14++CD16+_LMI1_parentPerc__Index3	Non-classical monocytes (CD14++CD16+)_ParentalPercentage	-0.00880587	0.0986869
rs6547853	G	CD14++CD16+_LMI1_parentPerc__Index3	Non-classical monocytes (CD14++CD16+)_ParentalPercentage	0.00726883	0.113507
rs4505848	G	CD14++CD16+_LMI1_parentPerc__Index3	Non-classical monocytes (CD14++CD16+)_ParentalPercentage	0.00717097	0.119276
rs3087243	G	CD14++CD16+_LMI1_parentPerc__Index3	Non-classical monocytes (CD14++CD16+)_ParentalPercentage	-0.00745476	0.12842
rs4788084	C	CD14++CD16+_LMI1_parentPerc__Index3	Non-classical monocytes (CD14++CD16+)_ParentalPercentage	0.00725454	0.129357
rs1983853	C	CD14++CD16+_LMI1_parentPerc__Index3	Non-classical monocytes (CD14++CD16+)_ParentalPercentage	-0.0134768	0.137338
rs9585056	C	CD14++CD16+_LMI1_parentPerc__Index3	Non-classical monocytes (CD14++CD16+)_ParentalPercentage	-0.00778975	0.164756
rs9388489	G	CD14++CD16+_LMI1_parentPerc__Index3	Non-classical monocytes (CD14++CD16+)_ParentalPercentage	0.00592825	0.192904
rs2290400	C	CD14++CD16+_LMI1_parentPerc__Index3	Non-classical monocytes (CD14++CD16+)_ParentalPercentage	0.00648385	0.200137
rs1052553	A	CD14++CD16+_LMI1_parentPerc__Index3	Non-classical monocytes (CD14++CD16+)_ParentalPercentage	-0.00736552	0.200177
rs539514	T	CD14++CD16+_LMI1_parentPerc__Index3	Non-classical monocytes (CD14++CD16+)_ParentalPercentage	-0.00597293	0.2059
rs229533	C	CD14++CD16+_LMI1_parentPerc__Index3	Non-classical monocytes (CD14++CD16+)_ParentalPercentage	0.00605758	0.217619
rs1534422	G	CD14++CD16+_LMI1_parentPerc__Index3	Non-classical monocytes (CD14++CD16+)_ParentalPercentage	-0.00607182	0.236932
rs4849135	G	CD14++CD16+_LMI1_parentPerc__Index3	Non-classical monocytes (CD14++CD16+)_ParentalPercentage	-0.00610491	0.246786
rs11954020	G	CD14++CD16+_LMI1_parentPerc__Index3	Non-classical monocytes (CD14++CD16+)_ParentalPercentage	-0.00535145	0.257209
rs516246	T	CD14++CD16+_LMI1_parentPerc__Index3	Non-classical monocytes (CD14++CD16+)_ParentalPercentage	-0.00495344	0.275115
rs425105	T	CD14++CD16+_LMI1_parentPerc__Index3	Non-classical monocytes (CD14++CD16+)_ParentalPercentage	0.00717233	0.28559
rs12444268	A	CD14++CD16+_LMI1_parentPerc__Index3	Non-classical monocytes (CD14++CD16+)_ParentalPercentage	-0.00663071	0.286992
rs7202877	G	CD14++CD16+_LMI1_parentPerc__Index3	Non-classical monocytes (CD14++CD16+)_ParentalPercentage	0.00765941	0.297739
rs1990760	T	CD14++CD16+_LMI1_parentPerc__Index3	Non-classical monocytes (CD14++CD16+)_ParentalPercentage	0.00510522	0.307143
rs12927355	C	CD14++CD16+_LMI1_parentPerc__Index3	Non-classical monocytes (CD14++CD16+)_ParentalPercentage	0.00499513	0.321255
rs2476601	A	CD14++CD16+_LMI1_parentPerc__Index3	Non-classical monocytes (CD14++CD16+)_ParentalPercentage	-0.00589786	0.329247
rs1893217	G	CD14++CD16+_LMI1_parentPerc__Index3	Non-classical monocytes (CD14++CD16+)_ParentalPercentage	0.00556416	0.340995
rs193778	G	CD14++CD16+_LMI1_parentPerc__Index3	Non-classical monocytes (CD14++CD16+)_ParentalPercentage	-0.00471563	0.360847
rs4763879	A	CD14++CD16+_LMI1_parentPerc__Index3	Non-classical monocytes (CD14++CD16+)_ParentalPercentage	0.0041521	0.370358
rs11574435	C	CD14++CD16+_LMI1_parentPerc__Index3	Non-classical monocytes (CD14++CD16+)_ParentalPercentage	-0.00808856	0.372581
rs1465788	C	CD14++CD16+_LMI1_parentPerc__Index3	Non-classical monocytes (CD14++CD16+)_ParentalPercentage	0.0048347	0.373669
rs6691977	C	CD14++CD16+_LMI1_parentPerc__Index3	Non-classical monocytes (CD14++CD16+)_ParentalPercentage	0.00499884	0.386321
rs689	T	CD14++CD16+_LMI1_parentPerc__Index3	Non-classical monocytes (CD14++CD16+)_ParentalPercentage	-0.00550923	0.413351
rs13415583	T	CD14++CD16+_LMI1_parentPerc__Index3	Non-classical monocytes (CD14++CD16+)_ParentalPercentage	0.00427176	0.431675
rs7020673	G	CD14++CD16+_LMI1_parentPerc__Index3	Non-classical monocytes (CD14++CD16+)_ParentalPercentage	0.00364282	0.4384
rs7804356	T	CD14++CD16+_LMI1_parentPerc__Index3	Non-classical monocytes (CD14++CD16+)_ParentalPercentage	-0.00423144	0.446071
rs10786436	T	CD14++CD16+_LMI1_parentPerc__Index3	Non-classical monocytes (CD14++CD16+)_ParentalPercentage	-0.0038523	0.462561
rs2611215	A	CD14++CD16+_LMI1_parentPerc__Index3	Non-classical monocytes (CD14++CD16+)_ParentalPercentage	-0.00404654	0.489796
rs2292239	T	CD14++CD16+_LMI1_parentPerc__Index3	Non-classical monocytes (CD14++CD16+)_ParentalPercentage	-0.00250716	0.598876
rs947474	A	CD14++CD16+_LMI1_parentPerc__Index3	Non-classical monocytes (CD14++CD16+)_ParentalPercentage	-0.00247281	0.65923
rs4900384	G	CD14++CD16+_LMI1_parentPerc__Index3	Non-classical monocytes (CD14++CD16+)_ParentalPercentage	0.0022254	0.673677
rs72727394	T	CD14++CD16+_LMI1_parentPerc__Index3	Non-classical monocytes (CD14++CD16+)_ParentalPercentage	0.00236516	0.679593
rs924043	C	CD14++CD16+_LMI1_parentPerc__Index3	Non-classical monocytes (CD14++CD16+)_ParentalPercentage	0.00272812	0.695588
rs478222	A	CD14++CD16+_LMI1_parentPerc__Index3	Non-classical monocytes (CD14++CD16+)_ParentalPercentage	-0.0017002	0.700016
rs2304256	C	CD14++CD16+_LMI1_parentPerc__Index3	Non-classical monocytes (CD14++CD16+)_ParentalPercentage	0.00196227	0.715652
rs2165738	C	CD14++CD16+_LMI1_parentPerc__Index3	Non-classical monocytes (CD14++CD16+)_ParentalPercentage	-0.00206648	0.717613
rs1615504	T	CD14++CD16+_LMI1_parentPerc__Index3	Non-classical monocytes (CD14++CD16+)_ParentalPercentage	0.00165419	0.748426
rs550448	A	CD14++CD16+_LMI1_parentPerc__Index3	Non-classical monocytes (CD14++CD16+)_ParentalPercentage	-0.00182064	0.807045
rs12679857	A	CD14++CD16+_LMI1_parentPerc__Index3	Non-classical monocytes (CD14++CD16+)_ParentalPercentage	0.00114661	0.821927
rs3024505	G	CD14++CD16+_LMI1_parentPerc__Index3	Non-classical monocytes (CD14++CD16+)_ParentalPercentage	-0.00121753	0.858284
rs16956936	C	CD14++CD16+_LMI1_parentPerc__Index3	Non-classical monocytes (CD14++CD16+)_ParentalPercentage	0.00127444	0.866027
rs10137082	C	CD14++CD16+_LMI1_parentPerc__Index3	Non-classical monocytes (CD14++CD16+)_ParentalPercentage	-0.000540457	0.920098
rs56994090	T	CD14++CD16+_LMI1_parentPerc__Index3	Non-classical monocytes (CD14++CD16+)_ParentalPercentage	0.00055136	0.923979
rs10795791	G	CD14++CD16+_LMI1_parentPerc__Index3	Non-classical monocytes (CD14++CD16+)_ParentalPercentage	0.000427058	0.931117
rs9272346	G	CD14++CD16+_LMI1_parentPerc__Index3	Non-classical monocytes (CD14++CD16+)_ParentalPercentage	-0.00048653	0.939356
rs2281808	C	CD14++CD16+_LMI1_parentPerc__Index3	Non-classical monocytes (CD14++CD16+)_ParentalPercentage	0.000166615	0.973775
rs3825932	T	CD14++CD16+_LMI1_parentPerc__Index3	Non-classical monocytes (CD14++CD16+)_ParentalPercentage	1.76551e-05	0.997171
rs4788084	C	CD14+CD16+_LMI1_grandparentPerc__Index1	Intermediate monocytes (CD14+CD16+)_GrandParentalPercentage	0.000827834	0.000274815
rs4505848	G	CD14+CD16+_LMI1_grandparentPerc__Index1	Intermediate monocytes (CD14+CD16+)_GrandParentalPercentage	0.000395414	0.0744785
rs193778	G	CD14+CD16+_LMI1_grandparentPerc__Index1	Intermediate monocytes (CD14+CD16+)_GrandParentalPercentage	-0.000442379	0.0745276
rs924043	C	CD14+CD16+_LMI1_grandparentPerc__Index1	Intermediate monocytes (CD14+CD16+)_GrandParentalPercentage	-0.000581822	0.0823535
rs4900384	G	CD14+CD16+_LMI1_grandparentPerc__Index1	Intermediate monocytes (CD14+CD16+)_GrandParentalPercentage	0.000434593	0.0869447
rs6518350	A	CD14+CD16+_LMI1_grandparentPerc__Index1	Intermediate monocytes (CD14+CD16+)_GrandParentalPercentage	-0.000549032	0.0893972
rs56994090	T	CD14+CD16+_LMI1_grandparentPerc__Index1	Intermediate monocytes (CD14+CD16+)_GrandParentalPercentage	0.00045736	0.0994578
rs11258747	T	CD14+CD16+_LMI1_grandparentPerc__Index1	Intermediate monocytes (CD14+CD16+)_GrandParentalPercentage	-0.000383155	0.136325
rs1052553	A	CD14+CD16+_LMI1_grandparentPerc__Index1	Intermediate monocytes (CD14+CD16+)_GrandParentalPercentage	-0.000411375	0.137458
rs1615504	T	CD14+CD16+_LMI1_grandparentPerc__Index1	Intermediate monocytes (CD14+CD16+)_GrandParentalPercentage	-0.000364499	0.141635
rs689	T	CD14+CD16+_LMI1_grandparentPerc__Index1	Intermediate monocytes (CD14+CD16+)_GrandParentalPercentage	-0.00042282	0.19222
rs12444268	A	CD14+CD16+_LMI1_grandparentPerc__Index1	Intermediate monocytes (CD14+CD16+)_GrandParentalPercentage	-0.000381831	0.203114
rs12679857	A	CD14+CD16+_LMI1_grandparentPerc__Index1	Intermediate monocytes (CD14+CD16+)_GrandParentalPercentage	0.000310469	0.205282
rs7020673	G	CD14+CD16+_LMI1_grandparentPerc__Index1	Intermediate monocytes (CD14+CD16+)_GrandParentalPercentage	0.000274582	0.225129
rs2281808	C	CD14+CD16+_LMI1_grandparentPerc__Index1	Intermediate monocytes (CD14+CD16+)_GrandParentalPercentage	0.000273026	0.263028
rs2611215	A	CD14+CD16+_LMI1_grandparentPerc__Index1	Intermediate monocytes (CD14+CD16+)_GrandParentalPercentage	0.000310557	0.271086
rs4849135	G	CD14+CD16+_LMI1_grandparentPerc__Index1	Intermediate monocytes (CD14+CD16+)_GrandParentalPercentage	-0.000277404	0.275014
rs7202877	G	CD14+CD16+_LMI1_grandparentPerc__Index1	Intermediate monocytes (CD14+CD16+)_GrandParentalPercentage	0.000383982	0.278772
rs72727394	T	CD14+CD16+_LMI1_grandparentPerc__Index1	Intermediate monocytes (CD14+CD16+)_GrandParentalPercentage	-0.000283702	0.303539
rs10786436	T	CD14+CD16+_LMI1_grandparentPerc__Index1	Intermediate monocytes (CD14+CD16+)_GrandParentalPercentage	-0.000251239	0.319984
rs425105	T	CD14+CD16+_LMI1_grandparentPerc__Index1	Intermediate monocytes (CD14+CD16+)_GrandParentalPercentage	0.000313712	0.332685
rs11574435	C	CD14+CD16+_LMI1_grandparentPerc__Index1	Intermediate monocytes (CD14+CD16+)_GrandParentalPercentage	0.000420873	0.335724
rs7804356	T	CD14+CD16+_LMI1_grandparentPerc__Index1	Intermediate monocytes (CD14+CD16+)_GrandParentalPercentage	-0.000241012	0.367791
rs6547853	G	CD14+CD16+_LMI1_grandparentPerc__Index1	Intermediate monocytes (CD14+CD16+)_GrandParentalPercentage	-0.000187947	0.396939
rs550448	A	CD14+CD16+_LMI1_grandparentPerc__Index1	Intermediate monocytes (CD14+CD16+)_GrandParentalPercentage	0.000297007	0.40812
rs1983853	C	CD14+CD16+_LMI1_grandparentPerc__Index1	Intermediate monocytes (CD14+CD16+)_GrandParentalPercentage	-0.00035893	0.412561
rs653178	C	CD14+CD16+_LMI1_grandparentPerc__Index1	Intermediate monocytes (CD14+CD16+)_GrandParentalPercentage	-0.000165913	0.447706
rs72928038	A	CD14+CD16+_LMI1_grandparentPerc__Index1	Intermediate monocytes (CD14+CD16+)_GrandParentalPercentage	-0.000235152	0.452803
rs3825932	T	CD14+CD16+_LMI1_grandparentPerc__Index1	Intermediate monocytes (CD14+CD16+)_GrandParentalPercentage	-0.000172357	0.472407
rs1534422	G	CD14+CD16+_LMI1_grandparentPerc__Index1	Intermediate monocytes (CD14+CD16+)_GrandParentalPercentage	-0.000177264	0.474278
rs2165738	C	CD14+CD16+_LMI1_grandparentPerc__Index1	Intermediate monocytes (CD14+CD16+)_GrandParentalPercentage	0.000185843	0.499679
rs4763879	A	CD14+CD16+_LMI1_grandparentPerc__Index1	Intermediate monocytes (CD14+CD16+)_GrandParentalPercentage	0.000138224	0.536346
rs10795791	G	CD14+CD16+_LMI1_grandparentPerc__Index1	Intermediate monocytes (CD14+CD16+)_GrandParentalPercentage	0.000141528	0.552158
rs478222	A	CD14+CD16+_LMI1_grandparentPerc__Index1	Intermediate monocytes (CD14+CD16+)_GrandParentalPercentage	0.000121555	0.567595
rs1465788	C	CD14+CD16+_LMI1_grandparentPerc__Index1	Intermediate monocytes (CD14+CD16+)_GrandParentalPercentage	0.000135954	0.604002
rs17166496	G	CD14+CD16+_LMI1_grandparentPerc__Index1	Intermediate monocytes (CD14+CD16+)_GrandParentalPercentage	-0.000133665	0.60624
rs6691977	C	CD14+CD16+_LMI1_grandparentPerc__Index1	Intermediate monocytes (CD14+CD16+)_GrandParentalPercentage	-0.000142197	0.6094
rs11203203	A	CD14+CD16+_LMI1_grandparentPerc__Index1	Intermediate monocytes (CD14+CD16+)_GrandParentalPercentage	-0.000109239	0.638453
rs13415583	T	CD14+CD16+_LMI1_grandparentPerc__Index1	Intermediate monocytes (CD14+CD16+)_GrandParentalPercentage	-0.000118058	0.652273
rs12927355	C	CD14+CD16+_LMI1_grandparentPerc__Index1	Intermediate monocytes (CD14+CD16+)_GrandParentalPercentage	-9.94144e-05	0.682446
rs3087243	G	CD14+CD16+_LMI1_grandparentPerc__Index1	Intermediate monocytes (CD14+CD16+)_GrandParentalPercentage	9.3479e-05	0.69323
rs16956936	C	CD14+CD16+_LMI1_grandparentPerc__Index1	Intermediate monocytes (CD14+CD16+)_GrandParentalPercentage	0.00012744	0.726325
rs10137082	C	CD14+CD16+_LMI1_grandparentPerc__Index1	Intermediate monocytes (CD14+CD16+)_GrandParentalPercentage	9.02122e-05	0.72829
rs539514	T	CD14+CD16+_LMI1_grandparentPerc__Index1	Intermediate monocytes (CD14+CD16+)_GrandParentalPercentage	-7.88159e-05	0.729606
rs2269241	C	CD14+CD16+_LMI1_grandparentPerc__Index1	Intermediate monocytes (CD14+CD16+)_GrandParentalPercentage	0.000113036	0.738794
rs9272346	G	CD14+CD16+_LMI1_grandparentPerc__Index1	Intermediate monocytes (CD14+CD16+)_GrandParentalPercentage	9.74591e-05	0.751854
rs5753037	T	CD14+CD16+_LMI1_grandparentPerc__Index1	Intermediate monocytes (CD14+CD16+)_GrandParentalPercentage	7.46975e-05	0.751882
rs1990760	T	CD14+CD16+_LMI1_grandparentPerc__Index1	Intermediate monocytes (CD14+CD16+)_GrandParentalPercentage	-7.46349e-05	0.757039
rs1893217	G	CD14+CD16+_LMI1_grandparentPerc__Index1	Intermediate monocytes (CD14+CD16+)_GrandParentalPercentage	8.06814e-05	0.774764
rs2292239	T	CD14+CD16+_LMI1_grandparentPerc__Index1	Intermediate monocytes (CD14+CD16+)_GrandParentalPercentage	-5.90935e-05	0.79707
rs2290400	C	CD14+CD16+_LMI1_grandparentPerc__Index1	Intermediate monocytes (CD14+CD16+)_GrandParentalPercentage	-5.60577e-05	0.818598
rs11954020	G	CD14+CD16+_LMI1_grandparentPerc__Index1	Intermediate monocytes (CD14+CD16+)_GrandParentalPercentage	-4.72723e-05	0.83576
rs9585056	C	CD14+CD16+_LMI1_grandparentPerc__Index1	Intermediate monocytes (CD14+CD16+)_GrandParentalPercentage	5.22983e-05	0.846918
rs229533	C	CD14+CD16+_LMI1_grandparentPerc__Index1	Intermediate monocytes (CD14+CD16+)_GrandParentalPercentage	4.2981e-05	0.856249
rs10517086	A	CD14+CD16+_LMI1_grandparentPerc__Index1	Intermediate monocytes (CD14+CD16+)_GrandParentalPercentage	-3.97413e-05	0.867409
rs516246	T	CD14+CD16+_LMI1_grandparentPerc__Index1	Intermediate monocytes (CD14+CD16+)_GrandParentalPercentage	3.42539e-05	0.875762
rs62447205	A	CD14+CD16+_LMI1_grandparentPerc__Index1	Intermediate monocytes (CD14+CD16+)_GrandParentalPercentage	-2.98221e-05	0.906906
rs947474	A	CD14+CD16+_LMI1_grandparentPerc__Index1	Intermediate monocytes (CD14+CD16+)_GrandParentalPercentage	-3.11905e-05	0.908155
rs2304256	C	CD14+CD16+_LMI1_grandparentPerc__Index1	Intermediate monocytes (CD14+CD16+)_GrandParentalPercentage	-2.81021e-05	0.913828
rs3024505	G	CD14+CD16+_LMI1_grandparentPerc__Index1	Intermediate monocytes (CD14+CD16+)_GrandParentalPercentage	-3.22385e-05	0.921867
rs9388489	G	CD14+CD16+_LMI1_grandparentPerc__Index1	Intermediate monocytes (CD14+CD16+)_GrandParentalPercentage	1.09202e-05	0.960398
rs10509540	T	CD14+CD16+_LMI1_grandparentPerc__Index1	Intermediate monocytes (CD14+CD16+)_GrandParentalPercentage	1.16351e-05	0.961084
rs2476601	A	CD14+CD16+_LMI1_grandparentPerc__Index1	Intermediate monocytes (CD14+CD16+)_GrandParentalPercentage	4.8784e-06	0.986658
rs4788084	C	CD14+CD16+_LMI1_parentPerc__Index3	Intermediate monocytes (CD14+CD16+)_ParentalPercentage	0.00740782	0.0084642
rs193778	G	CD14+CD16+_LMI1_parentPerc__Index3	Intermediate monocytes (CD14+CD16+)_ParentalPercentage	-0.00791127	0.00904097
rs924043	C	CD14+CD16+_LMI1_parentPerc__Index3	Intermediate monocytes (CD14+CD16+)_ParentalPercentage	-0.00836048	0.0416401
rs4763879	A	CD14+CD16+_LMI1_parentPerc__Index3	Intermediate monocytes (CD14+CD16+)_ParentalPercentage	0.0051194	0.0610076
rs7020673	G	CD14+CD16+_LMI1_parentPerc__Index3	Intermediate monocytes (CD14+CD16+)_ParentalPercentage	0.00505754	0.0680198
rs425105	T	CD14+CD16+_LMI1_parentPerc__Index3	Intermediate monocytes (CD14+CD16+)_ParentalPercentage	0.00631673	0.111232
rs4505848	G	CD14+CD16+_LMI1_parentPerc__Index3	Intermediate monocytes (CD14+CD16+)_ParentalPercentage	0.00422311	0.120898
rs2611215	A	CD14+CD16+_LMI1_parentPerc__Index3	Intermediate monocytes (CD14+CD16+)_ParentalPercentage	0.00526283	0.128018
rs539514	T	CD14+CD16+_LMI1_parentPerc__Index3	Intermediate monocytes (CD14+CD16+)_ParentalPercentage	-0.00388402	0.164167
rs12679857	A	CD14+CD16+_LMI1_parentPerc__Index3	Intermediate monocytes (CD14+CD16+)_ParentalPercentage	0.00388509	0.19642
rs478222	A	CD14+CD16+_LMI1_parentPerc__Index3	Intermediate monocytes (CD14+CD16+)_ParentalPercentage	0.00318629	0.221416
rs13415583	T	CD14+CD16+_LMI1_parentPerc__Index3	Intermediate monocytes (CD14+CD16+)_ParentalPercentage	-0.00389278	0.225238
rs1465788	C	CD14+CD16+_LMI1_parentPerc__Index3	Intermediate monocytes (CD14+CD16+)_ParentalPercentage	0.00359421	0.263244
rs3825932	T	CD14+CD16+_LMI1_parentPerc__Index3	Intermediate monocytes (CD14+CD16+)_ParentalPercentage	-0.00327978	0.264719
rs947474	A	CD14+CD16+_LMI1_parentPerc__Index3	Intermediate monocytes (CD14+CD16+)_ParentalPercentage	-0.00351057	0.289323
rs10786436	T	CD14+CD16+_LMI1_parentPerc__Index3	Intermediate monocytes (CD14+CD16+)_ParentalPercentage	-0.00315834	0.308254
rs11203203	A	CD14+CD16+_LMI1_parentPerc__Index3	Intermediate monocytes (CD14+CD16+)_ParentalPercentage	-0.00282574	0.321482
rs4900384	G	CD14+CD16+_LMI1_parentPerc__Index3	Intermediate monocytes (CD14+CD16+)_ParentalPercentage	0.00306028	0.327103
rs4849135	G	CD14+CD16+_LMI1_parentPerc__Index3	Intermediate monocytes (CD14+CD16+)_ParentalPercentage	-0.00298207	0.339083
rs10137082	C	CD14+CD16+_LMI1_parentPerc__Index3	Intermediate monocytes (CD14+CD16+)_ParentalPercentage	0.00292563	0.358117
rs7202877	G	CD14+CD16+_LMI1_parentPerc__Index3	Intermediate monocytes (CD14+CD16+)_ParentalPercentage	0.00380159	0.382428
rs689	T	CD14+CD16+_LMI1_parentPerc__Index3	Intermediate monocytes (CD14+CD16+)_ParentalPercentage	-0.00339101	0.394605
rs1534422	G	CD14+CD16+_LMI1_parentPerc__Index3	Intermediate monocytes (CD14+CD16+)_ParentalPercentage	-0.00239887	0.429977
rs6518350	A	CD14+CD16+_LMI1_parentPerc__Index3	Intermediate monocytes (CD14+CD16+)_ParentalPercentage	-0.00312744	0.431661
rs3024505	G	CD14+CD16+_LMI1_parentPerc__Index3	Intermediate monocytes (CD14+CD16+)_ParentalPercentage	-0.00308411	0.444148
rs653178	C	CD14+CD16+_LMI1_parentPerc__Index3	Intermediate monocytes (CD14+CD16+)_ParentalPercentage	-0.00186593	0.486563
rs2269241	C	CD14+CD16+_LMI1_parentPerc__Index3	Intermediate monocytes (CD14+CD16+)_ParentalPercentage	0.00283123	0.495915
rs2304256	C	CD14+CD16+_LMI1_parentPerc__Index3	Intermediate monocytes (CD14+CD16+)_ParentalPercentage	-0.00205072	0.519677
rs11258747	T	CD14+CD16+_LMI1_parentPerc__Index3	Intermediate monocytes (CD14+CD16+)_ParentalPercentage	-0.00192079	0.543713
rs2292239	T	CD14+CD16+_LMI1_parentPerc__Index3	Intermediate monocytes (CD14+CD16+)_ParentalPercentage	-0.00168528	0.549945
rs12927355	C	CD14+CD16+_LMI1_parentPerc__Index3	Intermediate monocytes (CD14+CD16+)_ParentalPercentage	-0.00173056	0.561567
rs12444268	A	CD14+CD16+_LMI1_parentPerc__Index3	Intermediate monocytes (CD14+CD16+)_ParentalPercentage	-0.0020696	0.574592
rs2281808	C	CD14+CD16+_LMI1_parentPerc__Index3	Intermediate monocytes (CD14+CD16+)_ParentalPercentage	0.00166244	0.579056
rs10795791	G	CD14+CD16+_LMI1_parentPerc__Index3	Intermediate monocytes (CD14+CD16+)_ParentalPercentage	0.00155473	0.594584
rs56994090	T	CD14+CD16+_LMI1_parentPerc__Index3	Intermediate monocytes (CD14+CD16+)_ParentalPercentage	0.0017858	0.60119
rs3087243	G	CD14+CD16+_LMI1_parentPerc__Index3	Intermediate monocytes (CD14+CD16+)_ParentalPercentage	0.00141261	0.627075
rs7804356	T	CD14+CD16+_LMI1_parentPerc__Index3	Intermediate monocytes (CD14+CD16+)_ParentalPercentage	-0.0015753	0.63166
rs72727394	T	CD14+CD16+_LMI1_parentPerc__Index3	Intermediate monocytes (CD14+CD16+)_ParentalPercentage	-0.00160618	0.63534
rs1893217	G	CD14+CD16+_LMI1_parentPerc__Index3	Intermediate monocytes (CD14+CD16+)_ParentalPercentage	0.00162728	0.638056
rs516246	T	CD14+CD16+_LMI1_parentPerc__Index3	Intermediate monocytes (CD14+CD16+)_ParentalPercentage	0.00107586	0.688976
rs1052553	A	CD14+CD16+_LMI1_parentPerc__Index3	Intermediate monocytes (CD14+CD16+)_ParentalPercentage	-0.00135062	0.691785
rs10509540	T	CD14+CD16+_LMI1_parentPerc__Index3	Intermediate monocytes (CD14+CD16+)_ParentalPercentage	0.00115216	0.693701
rs62447205	A	CD14+CD16+_LMI1_parentPerc__Index3	Intermediate monocytes (CD14+CD16+)_ParentalPercentage	-0.00121437	0.697914
rs6691977	C	CD14+CD16+_LMI1_parentPerc__Index3	Intermediate monocytes (CD14+CD16+)_ParentalPercentage	-0.00131301	0.700666
rs9388489	G	CD14+CD16+_LMI1_parentPerc__Index3	Intermediate monocytes (CD14+CD16+)_ParentalPercentage	0.000898181	0.739228
rs72928038	A	CD14+CD16+_LMI1_parentPerc__Index3	Intermediate monocytes (CD14+CD16+)_ParentalPercentage	-0.00124287	0.746549
rs10517086	A	CD14+CD16+_LMI1_parentPerc__Index3	Intermediate monocytes (CD14+CD16+)_ParentalPercentage	0.000866158	0.766807
rs1983853	C	CD14+CD16+_LMI1_parentPerc__Index3	Intermediate monocytes (CD14+CD16+)_ParentalPercentage	-0.00157586	0.769546
rs550448	A	CD14+CD16+_LMI1_parentPerc__Index3	Intermediate monocytes (CD14+CD16+)_ParentalPercentage	0.00114245	0.795547
rs2476601	A	CD14+CD16+_LMI1_parentPerc__Index3	Intermediate monocytes (CD14+CD16+)_ParentalPercentage	-0.000904142	0.800585
rs11574435	C	CD14+CD16+_LMI1_parentPerc__Index3	Intermediate monocytes (CD14+CD16+)_ParentalPercentage	-0.00132946	0.80448
rs229533	C	CD14+CD16+_LMI1_parentPerc__Index3	Intermediate monocytes (CD14+CD16+)_ParentalPercentage	-0.00068988	0.812685
rs9272346	G	CD14+CD16+_LMI1_parentPerc__Index3	Intermediate monocytes (CD14+CD16+)_ParentalPercentage	0.000796315	0.833253
rs9585056	C	CD14+CD16+_LMI1_parentPerc__Index3	Intermediate monocytes (CD14+CD16+)_ParentalPercentage	-0.000625385	0.850773
rs2290400	C	CD14+CD16+_LMI1_parentPerc__Index3	Intermediate monocytes (CD14+CD16+)_ParentalPercentage	-0.000455917	0.879182
rs1615504	T	CD14+CD16+_LMI1_parentPerc__Index3	Intermediate monocytes (CD14+CD16+)_ParentalPercentage	-0.00025092	0.934457
rs2165738	C	CD14+CD16+_LMI1_parentPerc__Index3	Intermediate monocytes (CD14+CD16+)_ParentalPercentage	0.000211471	0.950117
rs1990760	T	CD14+CD16+_LMI1_parentPerc__Index3	Intermediate monocytes (CD14+CD16+)_ParentalPercentage	-0.000183613	0.950548
rs5753037	T	CD14+CD16+_LMI1_parentPerc__Index3	Intermediate monocytes (CD14+CD16+)_ParentalPercentage	-0.000169967	0.953255
rs16956936	C	CD14+CD16+_LMI1_parentPerc__Index3	Intermediate monocytes (CD14+CD16+)_ParentalPercentage	0.000253008	0.954846
rs11954020	G	CD14+CD16+_LMI1_parentPerc__Index3	Intermediate monocytes (CD14+CD16+)_ParentalPercentage	8.87339e-05	0.974701
rs17166496	G	CD14+CD16+_LMI1_parentPerc__Index3	Intermediate monocytes (CD14+CD16+)_ParentalPercentage	2.38252e-05	0.994028
rs6547853	G	CD14+CD16+_LMI1_parentPerc__Index3	Intermediate monocytes (CD14+CD16+)_ParentalPercentage	-1.76324e-05	0.994837
rs56994090	T	CD19+CD20-Plasmablasts/cells_LMI3_grandparentPerc__Index46	CD19+ CD20- Plasma blasts/cells_GrandParentalPercentage	-0.000391378	0.0151142
rs11203203	A	CD19+CD20-Plasmablasts/cells_LMI3_grandparentPerc__Index46	CD19+ CD20- Plasma blasts/cells_GrandParentalPercentage	0.000306919	0.0226067
rs9272346	G	CD19+CD20-Plasmablasts/cells_LMI3_grandparentPerc__Index46	CD19+ CD20- Plasma blasts/cells_GrandParentalPercentage	-0.000398621	0.0255225
rs4788084	C	CD19+CD20-Plasmablasts/cells_LMI3_grandparentPerc__Index46	CD19+ CD20- Plasma blasts/cells_GrandParentalPercentage	-0.000268241	0.0453527
rs72928038	A	CD19+CD20-Plasmablasts/cells_LMI3_grandparentPerc__Index46	CD19+ CD20- Plasma blasts/cells_GrandParentalPercentage	-0.000362595	0.0459779
rs516246	T	CD19+CD20-Plasmablasts/cells_LMI3_grandparentPerc__Index46	CD19+ CD20- Plasma blasts/cells_GrandParentalPercentage	0.000231448	0.0686371
rs4849135	G	CD19+CD20-Plasmablasts/cells_LMI3_grandparentPerc__Index46	CD19+ CD20- Plasma blasts/cells_GrandParentalPercentage	0.000254131	0.0853511
rs2290400	C	CD19+CD20-Plasmablasts/cells_LMI3_grandparentPerc__Index46	CD19+ CD20- Plasma blasts/cells_GrandParentalPercentage	0.000214243	0.13134
rs11258747	T	CD19+CD20-Plasmablasts/cells_LMI3_grandparentPerc__Index46	CD19+ CD20- Plasma blasts/cells_GrandParentalPercentage	-0.000215131	0.151121
rs2292239	T	CD19+CD20-Plasmablasts/cells_LMI3_grandparentPerc__Index46	CD19+ CD20- Plasma blasts/cells_GrandParentalPercentage	0.000189373	0.156189
rs10137082	C	CD19+CD20-Plasmablasts/cells_LMI3_grandparentPerc__Index46	CD19+ CD20- Plasma blasts/cells_GrandParentalPercentage	-0.000211169	0.161762
rs3087243	G	CD19+CD20-Plasmablasts/cells_LMI3_grandparentPerc__Index46	CD19+ CD20- Plasma blasts/cells_GrandParentalPercentage	0.000182046	0.186372
rs11574435	C	CD19+CD20-Plasmablasts/cells_LMI3_grandparentPerc__Index46	CD19+ CD20- Plasma blasts/cells_GrandParentalPercentage	-0.000328671	0.196447
rs2165738	C	CD19+CD20-Plasmablasts/cells_LMI3_grandparentPerc__Index46	CD19+ CD20- Plasma blasts/cells_GrandParentalPercentage	-0.000201933	0.207359
rs9388489	G	CD19+CD20-Plasmablasts/cells_LMI3_grandparentPerc__Index46	CD19+ CD20- Plasma blasts/cells_GrandParentalPercentage	0.000156658	0.220527
rs13415583	T	CD19+CD20-Plasmablasts/cells_LMI3_grandparentPerc__Index46	CD19+ CD20- Plasma blasts/cells_GrandParentalPercentage	-0.000182109	0.232067
rs16956936	C	CD19+CD20-Plasmablasts/cells_LMI3_grandparentPerc__Index46	CD19+ CD20- Plasma blasts/cells_GrandParentalPercentage	0.000233055	0.271185
rs17166496	G	CD19+CD20-Plasmablasts/cells_LMI3_grandparentPerc__Index46	CD19+ CD20- Plasma blasts/cells_GrandParentalPercentage	0.000165742	0.271984
rs10517086	A	CD19+CD20-Plasmablasts/cells_LMI3_grandparentPerc__Index46	CD19+ CD20- Plasma blasts/cells_GrandParentalPercentage	-0.000133419	0.335416
rs12679857	A	CD19+CD20-Plasmablasts/cells_LMI3_grandparentPerc__Index46	CD19+ CD20- Plasma blasts/cells_GrandParentalPercentage	-0.000123511	0.387495
rs3825932	T	CD19+CD20-Plasmablasts/cells_LMI3_grandparentPerc__Index46	CD19+ CD20- Plasma blasts/cells_GrandParentalPercentage	0.000119396	0.392681
rs72727394	T	CD19+CD20-Plasmablasts/cells_LMI3_grandparentPerc__Index46	CD19+ CD20- Plasma blasts/cells_GrandParentalPercentage	0.000137068	0.393637
rs7202877	G	CD19+CD20-Plasmablasts/cells_LMI3_grandparentPerc__Index46	CD19+ CD20- Plasma blasts/cells_GrandParentalPercentage	0.000173301	0.40163
rs7020673	G	CD19+CD20-Plasmablasts/cells_LMI3_grandparentPerc__Index46	CD19+ CD20- Plasma blasts/cells_GrandParentalPercentage	-0.000108691	0.410215
rs4505848	G	CD19+CD20-Plasmablasts/cells_LMI3_grandparentPerc__Index46	CD19+ CD20- Plasma blasts/cells_GrandParentalPercentage	0.000102448	0.428991
rs924043	C	CD19+CD20-Plasmablasts/cells_LMI3_grandparentPerc__Index46	CD19+ CD20- Plasma blasts/cells_GrandParentalPercentage	0.000154531	0.429637
rs478222	A	CD19+CD20-Plasmablasts/cells_LMI3_grandparentPerc__Index46	CD19+ CD20- Plasma blasts/cells_GrandParentalPercentage	9.33031e-05	0.451187
rs653178	C	CD19+CD20-Plasmablasts/cells_LMI3_grandparentPerc__Index46	CD19+ CD20- Plasma blasts/cells_GrandParentalPercentage	-9.54346e-05	0.453416
rs2476601	A	CD19+CD20-Plasmablasts/cells_LMI3_grandparentPerc__Index46	CD19+ CD20- Plasma blasts/cells_GrandParentalPercentage	-0.000116546	0.49257
rs9585056	C	CD19+CD20-Plasmablasts/cells_LMI3_grandparentPerc__Index46	CD19+ CD20- Plasma blasts/cells_GrandParentalPercentage	0.000104507	0.507584
rs1052553	A	CD19+CD20-Plasmablasts/cells_LMI3_grandparentPerc__Index46	CD19+ CD20- Plasma blasts/cells_GrandParentalPercentage	0.000105066	0.515786
rs2304256	C	CD19+CD20-Plasmablasts/cells_LMI3_grandparentPerc__Index46	CD19+ CD20- Plasma blasts/cells_GrandParentalPercentage	-9.75966e-05	0.518611
rs550448	A	CD19+CD20-Plasmablasts/cells_LMI3_grandparentPerc__Index46	CD19+ CD20- Plasma blasts/cells_GrandParentalPercentage	0.000126192	0.546414
rs1465788	C	CD19+CD20-Plasmablasts/cells_LMI3_grandparentPerc__Index46	CD19+ CD20- Plasma blasts/cells_GrandParentalPercentage	9.10954e-05	0.550726
rs1893217	G	CD19+CD20-Plasmablasts/cells_LMI3_grandparentPerc__Index46	CD19+ CD20- Plasma blasts/cells_GrandParentalPercentage	-9.25239e-05	0.573084
rs2611215	A	CD19+CD20-Plasmablasts/cells_LMI3_grandparentPerc__Index46	CD19+ CD20- Plasma blasts/cells_GrandParentalPercentage	-9.22843e-05	0.574906
rs11954020	G	CD19+CD20-Plasmablasts/cells_LMI3_grandparentPerc__Index46	CD19+ CD20- Plasma blasts/cells_GrandParentalPercentage	-7.07927e-05	0.593921
rs5753037	T	CD19+CD20-Plasmablasts/cells_LMI3_grandparentPerc__Index46	CD19+ CD20- Plasma blasts/cells_GrandParentalPercentage	-6.42294e-05	0.640664
rs4900384	G	CD19+CD20-Plasmablasts/cells_LMI3_grandparentPerc__Index46	CD19+ CD20- Plasma blasts/cells_GrandParentalPercentage	6.47409e-05	0.662607
rs2281808	C	CD19+CD20-Plasmablasts/cells_LMI3_grandparentPerc__Index46	CD19+ CD20- Plasma blasts/cells_GrandParentalPercentage	-6.18822e-05	0.663595
rs1534422	G	CD19+CD20-Plasmablasts/cells_LMI3_grandparentPerc__Index46	CD19+ CD20- Plasma blasts/cells_GrandParentalPercentage	-6.16625e-05	0.66928
rs1990760	T	CD19+CD20-Plasmablasts/cells_LMI3_grandparentPerc__Index46	CD19+ CD20- Plasma blasts/cells_GrandParentalPercentage	-5.87159e-05	0.67604
rs1615504	T	CD19+CD20-Plasmablasts/cells_LMI3_grandparentPerc__Index46	CD19+ CD20- Plasma blasts/cells_GrandParentalPercentage	-5.8822e-05	0.684595
rs425105	T	CD19+CD20-Plasmablasts/cells_LMI3_grandparentPerc__Index46	CD19+ CD20- Plasma blasts/cells_GrandParentalPercentage	-6.81923e-05	0.717988
rs10795791	G	CD19+CD20-Plasmablasts/cells_LMI3_grandparentPerc__Index46	CD19+ CD20- Plasma blasts/cells_GrandParentalPercentage	4.81846e-05	0.728293
rs1983853	C	CD19+CD20-Plasmablasts/cells_LMI3_grandparentPerc__Index46	CD19+ CD20- Plasma blasts/cells_GrandParentalPercentage	-8.66197e-05	0.734424
rs3024505	G	CD19+CD20-Plasmablasts/cells_LMI3_grandparentPerc__Index46	CD19+ CD20- Plasma blasts/cells_GrandParentalPercentage	-5.91204e-05	0.757458
rs62447205	A	CD19+CD20-Plasmablasts/cells_LMI3_grandparentPerc__Index46	CD19+ CD20- Plasma blasts/cells_GrandParentalPercentage	4.58259e-05	0.75768
rs10786436	T	CD19+CD20-Plasmablasts/cells_LMI3_grandparentPerc__Index46	CD19+ CD20- Plasma blasts/cells_GrandParentalPercentage	4.20491e-05	0.775314
rs12444268	A	CD19+CD20-Plasmablasts/cells_LMI3_grandparentPerc__Index46	CD19+ CD20- Plasma blasts/cells_GrandParentalPercentage	-4.94957e-05	0.777404
rs6518350	A	CD19+CD20-Plasmablasts/cells_LMI3_grandparentPerc__Index46	CD19+ CD20- Plasma blasts/cells_GrandParentalPercentage	-4.82682e-05	0.798343
rs7804356	T	CD19+CD20-Plasmablasts/cells_LMI3_grandparentPerc__Index46	CD19+ CD20- Plasma blasts/cells_GrandParentalPercentage	-3.3506e-05	0.829963
rs12927355	C	CD19+CD20-Plasmablasts/cells_LMI3_grandparentPerc__Index46	CD19+ CD20- Plasma blasts/cells_GrandParentalPercentage	-2.90686e-05	0.837306
rs193778	G	CD19+CD20-Plasmablasts/cells_LMI3_grandparentPerc__Index46	CD19+ CD20- Plasma blasts/cells_GrandParentalPercentage	-2.77947e-05	0.848032
rs539514	T	CD19+CD20-Plasmablasts/cells_LMI3_grandparentPerc__Index46	CD19+ CD20- Plasma blasts/cells_GrandParentalPercentage	-1.90339e-05	0.886064
rs947474	A	CD19+CD20-Plasmablasts/cells_LMI3_grandparentPerc__Index46	CD19+ CD20- Plasma blasts/cells_GrandParentalPercentage	-2.07141e-05	0.895354
rs6691977	C	CD19+CD20-Plasmablasts/cells_LMI3_grandparentPerc__Index46	CD19+ CD20- Plasma blasts/cells_GrandParentalPercentage	2.02147e-05	0.900795
rs10509540	T	CD19+CD20-Plasmablasts/cells_LMI3_grandparentPerc__Index46	CD19+ CD20- Plasma blasts/cells_GrandParentalPercentage	1.46127e-05	0.916213
rs229533	C	CD19+CD20-Plasmablasts/cells_LMI3_grandparentPerc__Index46	CD19+ CD20- Plasma blasts/cells_GrandParentalPercentage	-9.70441e-06	0.944023
rs6547853	G	CD19+CD20-Plasmablasts/cells_LMI3_grandparentPerc__Index46	CD19+ CD20- Plasma blasts/cells_GrandParentalPercentage	7.90689e-06	0.951258
rs4763879	A	CD19+CD20-Plasmablasts/cells_LMI3_grandparentPerc__Index46	CD19+ CD20- Plasma blasts/cells_GrandParentalPercentage	-7.87249e-06	0.951811
rs689	T	CD19+CD20-Plasmablasts/cells_LMI3_grandparentPerc__Index46	CD19+ CD20- Plasma blasts/cells_GrandParentalPercentage	-2.4651e-06	0.989608
rs2269241	C	CD19+CD20-Plasmablasts/cells_LMI3_grandparentPerc__Index46	CD19+ CD20- Plasma blasts/cells_GrandParentalPercentage	3.59742e-07	0.998547
rs56994090	T	CD19+CD20-Plasmablasts/cells_LMI3_parentPerc__Index47	CD19+ CD20- Plasma blasts/cells_ParentalPercentage	-0.02331	0.00029621
rs11258747	T	CD19+CD20-Plasmablasts/cells_LMI3_parentPerc__Index47	CD19+ CD20- Plasma blasts/cells_ParentalPercentage	-0.0137043	0.0228628
rs4849135	G	CD19+CD20-Plasmablasts/cells_LMI3_parentPerc__Index47	CD19+ CD20- Plasma blasts/cells_ParentalPercentage	0.0130156	0.0285734
rs4788084	C	CD19+CD20-Plasmablasts/cells_LMI3_parentPerc__Index47	CD19+ CD20- Plasma blasts/cells_ParentalPercentage	-0.0111933	0.0383452
rs9272346	G	CD19+CD20-Plasmablasts/cells_LMI3_parentPerc__Index47	CD19+ CD20- Plasma blasts/cells_ParentalPercentage	-0.0140359	0.0515594
rs924043	C	CD19+CD20-Plasmablasts/cells_LMI3_parentPerc__Index47	CD19+ CD20- Plasma blasts/cells_ParentalPercentage	0.0136318	0.0832292
rs72928038	A	CD19+CD20-Plasmablasts/cells_LMI3_parentPerc__Index47	CD19+ CD20- Plasma blasts/cells_ParentalPercentage	-0.0124752	0.0891475
rs12927355	C	CD19+CD20-Plasmablasts/cells_LMI3_parentPerc__Index47	CD19+ CD20- Plasma blasts/cells_ParentalPercentage	-0.00945102	0.096799
rs72727394	T	CD19+CD20-Plasmablasts/cells_LMI3_parentPerc__Index47	CD19+ CD20- Plasma blasts/cells_ParentalPercentage	0.0103337	0.110066
rs3825932	T	CD19+CD20-Plasmablasts/cells_LMI3_parentPerc__Index47	CD19+ CD20- Plasma blasts/cells_ParentalPercentage	0.00850542	0.130426
rs2292239	T	CD19+CD20-Plasmablasts/cells_LMI3_parentPerc__Index47	CD19+ CD20- Plasma blasts/cells_ParentalPercentage	0.00757068	0.159923
rs2290400	C	CD19+CD20-Plasmablasts/cells_LMI3_parentPerc__Index47	CD19+ CD20- Plasma blasts/cells_ParentalPercentage	0.00702965	0.220118
rs2476601	A	CD19+CD20-Plasmablasts/cells_LMI3_parentPerc__Index47	CD19+ CD20- Plasma blasts/cells_ParentalPercentage	-0.008215	0.229915
rs10517086	A	CD19+CD20-Plasmablasts/cells_LMI3_parentPerc__Index47	CD19+ CD20- Plasma blasts/cells_ParentalPercentage	-0.00628014	0.260784
rs9585056	C	CD19+CD20-Plasmablasts/cells_LMI3_parentPerc__Index47	CD19+ CD20- Plasma blasts/cells_ParentalPercentage	0.00698739	0.271624
rs539514	T	CD19+CD20-Plasmablasts/cells_LMI3_parentPerc__Index47	CD19+ CD20- Plasma blasts/cells_ParentalPercentage	0.00582437	0.276361
rs689	T	CD19+CD20-Plasmablasts/cells_LMI3_parentPerc__Index47	CD19+ CD20- Plasma blasts/cells_ParentalPercentage	-0.00798778	0.294758
rs1052553	A	CD19+CD20-Plasmablasts/cells_LMI3_parentPerc__Index47	CD19+ CD20- Plasma blasts/cells_ParentalPercentage	0.00676807	0.298971
rs10137082	C	CD19+CD20-Plasmablasts/cells_LMI3_parentPerc__Index47	CD19+ CD20- Plasma blasts/cells_ParentalPercentage	-0.00578199	0.342846
rs229533	C	CD19+CD20-Plasmablasts/cells_LMI3_parentPerc__Index47	CD19+ CD20- Plasma blasts/cells_ParentalPercentage	-0.00493894	0.375209
rs3024505	G	CD19+CD20-Plasmablasts/cells_LMI3_parentPerc__Index47	CD19+ CD20- Plasma blasts/cells_ParentalPercentage	-0.00647687	0.401259
rs1615504	T	CD19+CD20-Plasmablasts/cells_LMI3_parentPerc__Index47	CD19+ CD20- Plasma blasts/cells_ParentalPercentage	-0.00485891	0.405198
rs11954020	G	CD19+CD20-Plasmablasts/cells_LMI3_parentPerc__Index47	CD19+ CD20- Plasma blasts/cells_ParentalPercentage	-0.00420848	0.431814
rs9388489	G	CD19+CD20-Plasmablasts/cells_LMI3_parentPerc__Index47	CD19+ CD20- Plasma blasts/cells_ParentalPercentage	0.00404117	0.433831
rs516246	T	CD19+CD20-Plasmablasts/cells_LMI3_parentPerc__Index47	CD19+ CD20- Plasma blasts/cells_ParentalPercentage	0.00396199	0.441192
rs653178	C	CD19+CD20-Plasmablasts/cells_LMI3_parentPerc__Index47	CD19+ CD20- Plasma blasts/cells_ParentalPercentage	-0.0039174	0.445479
rs12444268	A	CD19+CD20-Plasmablasts/cells_LMI3_parentPerc__Index47	CD19+ CD20- Plasma blasts/cells_ParentalPercentage	-0.00506647	0.472885
rs2611215	A	CD19+CD20-Plasmablasts/cells_LMI3_parentPerc__Index47	CD19+ CD20- Plasma blasts/cells_ParentalPercentage	-0.00475972	0.47319
rs7020673	G	CD19+CD20-Plasmablasts/cells_LMI3_parentPerc__Index47	CD19+ CD20- Plasma blasts/cells_ParentalPercentage	-0.0036723	0.49043
rs17166496	G	CD19+CD20-Plasmablasts/cells_LMI3_parentPerc__Index47	CD19+ CD20- Plasma blasts/cells_ParentalPercentage	0.00419789	0.490726
rs62447205	A	CD19+CD20-Plasmablasts/cells_LMI3_parentPerc__Index47	CD19+ CD20- Plasma blasts/cells_ParentalPercentage	0.00402094	0.501948
rs1893217	G	CD19+CD20-Plasmablasts/cells_LMI3_parentPerc__Index47	CD19+ CD20- Plasma blasts/cells_ParentalPercentage	-0.00419151	0.526768
rs193778	G	CD19+CD20-Plasmablasts/cells_LMI3_parentPerc__Index47	CD19+ CD20- Plasma blasts/cells_ParentalPercentage	0.00367672	0.529538
rs1983853	C	CD19+CD20-Plasmablasts/cells_LMI3_parentPerc__Index47	CD19+ CD20- Plasma blasts/cells_ParentalPercentage	-0.00630918	0.540017
rs16956936	C	CD19+CD20-Plasmablasts/cells_LMI3_parentPerc__Index47	CD19+ CD20- Plasma blasts/cells_ParentalPercentage	0.00509959	0.550985
rs6691977	C	CD19+CD20-Plasmablasts/cells_LMI3_parentPerc__Index47	CD19+ CD20- Plasma blasts/cells_ParentalPercentage	0.00384385	0.55661
rs6518350	A	CD19+CD20-Plasmablasts/cells_LMI3_parentPerc__Index47	CD19+ CD20- Plasma blasts/cells_ParentalPercentage	-0.00436763	0.566424
rs13415583	T	CD19+CD20-Plasmablasts/cells_LMI3_parentPerc__Index47	CD19+ CD20- Plasma blasts/cells_ParentalPercentage	-0.00350418	0.569133
rs2281808	C	CD19+CD20-Plasmablasts/cells_LMI3_parentPerc__Index47	CD19+ CD20- Plasma blasts/cells_ParentalPercentage	-0.00316208	0.581581
rs11574435	C	CD19+CD20-Plasmablasts/cells_LMI3_parentPerc__Index47	CD19+ CD20- Plasma blasts/cells_ParentalPercentage	-0.00497538	0.628431
rs7202877	G	CD19+CD20-Plasmablasts/cells_LMI3_parentPerc__Index47	CD19+ CD20- Plasma blasts/cells_ParentalPercentage	0.00396887	0.634136
rs7804356	T	CD19+CD20-Plasmablasts/cells_LMI3_parentPerc__Index47	CD19+ CD20- Plasma blasts/cells_ParentalPercentage	0.00296582	0.637388
rs2165738	C	CD19+CD20-Plasmablasts/cells_LMI3_parentPerc__Index47	CD19+ CD20- Plasma blasts/cells_ParentalPercentage	-0.00304272	0.638197
rs12679857	A	CD19+CD20-Plasmablasts/cells_LMI3_parentPerc__Index47	CD19+ CD20- Plasma blasts/cells_ParentalPercentage	-0.0026501	0.645958
rs11203203	A	CD19+CD20-Plasmablasts/cells_LMI3_parentPerc__Index47	CD19+ CD20- Plasma blasts/cells_ParentalPercentage	0.00226907	0.677878
rs947474	A	CD19+CD20-Plasmablasts/cells_LMI3_parentPerc__Index47	CD19+ CD20- Plasma blasts/cells_ParentalPercentage	-0.00249316	0.694655
rs1465788	C	CD19+CD20-Plasmablasts/cells_LMI3_parentPerc__Index47	CD19+ CD20- Plasma blasts/cells_ParentalPercentage	0.00241441	0.695085
rs2304256	C	CD19+CD20-Plasmablasts/cells_LMI3_parentPerc__Index47	CD19+ CD20- Plasma blasts/cells_ParentalPercentage	0.00231273	0.704625
rs6547853	G	CD19+CD20-Plasmablasts/cells_LMI3_parentPerc__Index47	CD19+ CD20- Plasma blasts/cells_ParentalPercentage	0.00185661	0.721921
rs3087243	G	CD19+CD20-Plasmablasts/cells_LMI3_parentPerc__Index47	CD19+ CD20- Plasma blasts/cells_ParentalPercentage	0.00182619	0.742933
rs10786436	T	CD19+CD20-Plasmablasts/cells_LMI3_parentPerc__Index47	CD19+ CD20- Plasma blasts/cells_ParentalPercentage	-0.00176509	0.766435
rs478222	A	CD19+CD20-Plasmablasts/cells_LMI3_parentPerc__Index47	CD19+ CD20- Plasma blasts/cells_ParentalPercentage	0.00129641	0.795344
rs10509540	T	CD19+CD20-Plasmablasts/cells_LMI3_parentPerc__Index47	CD19+ CD20- Plasma blasts/cells_ParentalPercentage	0.00135553	0.808813
rs4763879	A	CD19+CD20-Plasmablasts/cells_LMI3_parentPerc__Index47	CD19+ CD20- Plasma blasts/cells_ParentalPercentage	-0.000837218	0.873406
rs425105	T	CD19+CD20-Plasmablasts/cells_LMI3_parentPerc__Index47	CD19+ CD20- Plasma blasts/cells_ParentalPercentage	0.00109258	0.885949
rs4900384	G	CD19+CD20-Plasmablasts/cells_LMI3_parentPerc__Index47	CD19+ CD20- Plasma blasts/cells_ParentalPercentage	-0.000835149	0.889049
rs4505848	G	CD19+CD20-Plasmablasts/cells_LMI3_parentPerc__Index47	CD19+ CD20- Plasma blasts/cells_ParentalPercentage	0.000716423	0.891016
rs2269241	C	CD19+CD20-Plasmablasts/cells_LMI3_parentPerc__Index47	CD19+ CD20- Plasma blasts/cells_ParentalPercentage	-0.000729897	0.926993
rs1534422	G	CD19+CD20-Plasmablasts/cells_LMI3_parentPerc__Index47	CD19+ CD20- Plasma blasts/cells_ParentalPercentage	-0.000523465	0.928386
rs550448	A	CD19+CD20-Plasmablasts/cells_LMI3_parentPerc__Index47	CD19+ CD20- Plasma blasts/cells_ParentalPercentage	0.000542982	0.948723
rs10795791	G	CD19+CD20-Plasmablasts/cells_LMI3_parentPerc__Index47	CD19+ CD20- Plasma blasts/cells_ParentalPercentage	0.00035832	0.948941
rs1990760	T	CD19+CD20-Plasmablasts/cells_LMI3_parentPerc__Index47	CD19+ CD20- Plasma blasts/cells_ParentalPercentage	-0.000331434	0.953378
rs5753037	T	CD19+CD20-Plasmablasts/cells_LMI3_parentPerc__Index47	CD19+ CD20- Plasma blasts/cells_ParentalPercentage	0.000183631	0.973615
rs56994090	T	CD19+CD20+Bcells_LMI3_grandparentPerc__Index46	CD19+ CD20+ B cells_GrandParentalPercentage	0.00980455	0.00065179
rs11203203	A	CD19+CD20+Bcells_LMI3_grandparentPerc__Index46	CD19+ CD20+ B cells_GrandParentalPercentage	0.00650156	0.0070743
rs924043	C	CD19+CD20+Bcells_LMI3_grandparentPerc__Index46	CD19+ CD20+ B cells_GrandParentalPercentage	-0.00647	0.0649395
rs3087243	G	CD19+CD20+Bcells_LMI3_grandparentPerc__Index46	CD19+ CD20+ B cells_GrandParentalPercentage	0.00444657	0.0720801
rs689	T	CD19+CD20+Bcells_LMI3_grandparentPerc__Index46	CD19+ CD20+ B cells_GrandParentalPercentage	0.00593462	0.0799825
rs12927355	C	CD19+CD20+Bcells_LMI3_grandparentPerc__Index46	CD19+ CD20+ B cells_GrandParentalPercentage	0.00440932	0.0820552
rs11258747	T	CD19+CD20+Bcells_LMI3_grandparentPerc__Index46	CD19+ CD20+ B cells_GrandParentalPercentage	0.00457057	0.0894556
rs72727394	T	CD19+CD20+Bcells_LMI3_grandparentPerc__Index46	CD19+ CD20+ B cells_GrandParentalPercentage	-0.00482814	0.0938032
rs229533	C	CD19+CD20+Bcells_LMI3_grandparentPerc__Index46	CD19+ CD20+ B cells_GrandParentalPercentage	0.00366528	0.139116
rs2476601	A	CD19+CD20+Bcells_LMI3_grandparentPerc__Index46	CD19+ CD20+ B cells_GrandParentalPercentage	0.00445434	0.143774
rs193778	G	CD19+CD20+Bcells_LMI3_grandparentPerc__Index46	CD19+ CD20+ B cells_GrandParentalPercentage	-0.00354761	0.172704
rs539514	T	CD19+CD20+Bcells_LMI3_grandparentPerc__Index46	CD19+ CD20+ B cells_GrandParentalPercentage	-0.00318009	0.182035
rs4763879	A	CD19+CD20+Bcells_LMI3_grandparentPerc__Index46	CD19+ CD20+ B cells_GrandParentalPercentage	0.00310455	0.184011
rs11574435	C	CD19+CD20+Bcells_LMI3_grandparentPerc__Index46	CD19+ CD20+ B cells_GrandParentalPercentage	-0.00600288	0.189367
rs425105	T	CD19+CD20+Bcells_LMI3_grandparentPerc__Index46	CD19+ CD20+ B cells_GrandParentalPercentage	-0.0044387	0.190144
rs4900384	G	CD19+CD20+Bcells_LMI3_grandparentPerc__Index46	CD19+ CD20+ B cells_GrandParentalPercentage	0.00318884	0.231202
rs2304256	C	CD19+CD20+Bcells_LMI3_grandparentPerc__Index46	CD19+ CD20+ B cells_GrandParentalPercentage	-0.00323757	0.233039
rs7202877	G	CD19+CD20+Bcells_LMI3_grandparentPerc__Index46	CD19+ CD20+ B cells_GrandParentalPercentage	0.00421921	0.255678
rs947474	A	CD19+CD20+Bcells_LMI3_grandparentPerc__Index46	CD19+ CD20+ B cells_GrandParentalPercentage	0.00306233	0.278722
rs7804356	T	CD19+CD20+Bcells_LMI3_grandparentPerc__Index46	CD19+ CD20+ B cells_GrandParentalPercentage	-0.00293945	0.294028
rs10137082	C	CD19+CD20+Bcells_LMI3_grandparentPerc__Index46	CD19+ CD20+ B cells_GrandParentalPercentage	-0.0028109	0.300713
rs6518350	A	CD19+CD20+Bcells_LMI3_grandparentPerc__Index46	CD19+ CD20+ B cells_GrandParentalPercentage	0.00346199	0.307465
rs2165738	C	CD19+CD20+Bcells_LMI3_grandparentPerc__Index46	CD19+ CD20+ B cells_GrandParentalPercentage	-0.00291226	0.312106
rs9585056	C	CD19+CD20+Bcells_LMI3_grandparentPerc__Index46	CD19+ CD20+ B cells_GrandParentalPercentage	-0.00286286	0.312301
rs550448	A	CD19+CD20+Bcells_LMI3_grandparentPerc__Index46	CD19+ CD20+ B cells_GrandParentalPercentage	0.00373652	0.320136
rs3825932	T	CD19+CD20+Bcells_LMI3_grandparentPerc__Index46	CD19+ CD20+ B cells_GrandParentalPercentage	-0.00239711	0.339668
rs16956936	C	CD19+CD20+Bcells_LMI3_grandparentPerc__Index46	CD19+ CD20+ B cells_GrandParentalPercentage	0.00340928	0.370817
rs9388489	G	CD19+CD20+Bcells_LMI3_grandparentPerc__Index46	CD19+ CD20+ B cells_GrandParentalPercentage	0.00197654	0.390319
rs2281808	C	CD19+CD20+Bcells_LMI3_grandparentPerc__Index46	CD19+ CD20+ B cells_GrandParentalPercentage	0.00206467	0.419261
rs516246	T	CD19+CD20+Bcells_LMI3_grandparentPerc__Index46	CD19+ CD20+ B cells_GrandParentalPercentage	0.00168462	0.462498
rs1052553	A	CD19+CD20+Bcells_LMI3_grandparentPerc__Index46	CD19+ CD20+ B cells_GrandParentalPercentage	-0.00209099	0.471825
rs4505848	G	CD19+CD20+Bcells_LMI3_grandparentPerc__Index46	CD19+ CD20+ B cells_GrandParentalPercentage	0.00156815	0.500761
rs2269241	C	CD19+CD20+Bcells_LMI3_grandparentPerc__Index46	CD19+ CD20+ B cells_GrandParentalPercentage	0.00234263	0.509124
rs13415583	T	CD19+CD20+Bcells_LMI3_grandparentPerc__Index46	CD19+ CD20+ B cells_GrandParentalPercentage	-0.00175943	0.52122
rs6547853	G	CD19+CD20+Bcells_LMI3_grandparentPerc__Index46	CD19+ CD20+ B cells_GrandParentalPercentage	-0.0013345	0.565887
rs4849135	G	CD19+CD20+Bcells_LMI3_grandparentPerc__Index46	CD19+ CD20+ B cells_GrandParentalPercentage	-0.00149843	0.573784
rs72928038	A	CD19+CD20+Bcells_LMI3_grandparentPerc__Index46	CD19+ CD20+ B cells_GrandParentalPercentage	0.00177679	0.588135
rs5753037	T	CD19+CD20+Bcells_LMI3_grandparentPerc__Index46	CD19+ CD20+ B cells_GrandParentalPercentage	-0.0012465	0.614317
rs1615504	T	CD19+CD20+Bcells_LMI3_grandparentPerc__Index46	CD19+ CD20+ B cells_GrandParentalPercentage	0.00119466	0.646282
rs10786436	T	CD19+CD20+Bcells_LMI3_grandparentPerc__Index46	CD19+ CD20+ B cells_GrandParentalPercentage	0.00113626	0.667851
rs3024505	G	CD19+CD20+Bcells_LMI3_grandparentPerc__Index46	CD19+ CD20+ B cells_GrandParentalPercentage	0.00141582	0.680756
rs10517086	A	CD19+CD20+Bcells_LMI3_grandparentPerc__Index46	CD19+ CD20+ B cells_GrandParentalPercentage	0.00101386	0.684151
rs1983853	C	CD19+CD20+Bcells_LMI3_grandparentPerc__Index46	CD19+ CD20+ B cells_GrandParentalPercentage	0.00183468	0.689357
rs4788084	C	CD19+CD20+Bcells_LMI3_grandparentPerc__Index46	CD19+ CD20+ B cells_GrandParentalPercentage	0.000911119	0.706633
rs1893217	G	CD19+CD20+Bcells_LMI3_grandparentPerc__Index46	CD19+ CD20+ B cells_GrandParentalPercentage	0.00105838	0.719979
rs9272346	G	CD19+CD20+Bcells_LMI3_grandparentPerc__Index46	CD19+ CD20+ B cells_GrandParentalPercentage	0.00113377	0.725375
rs62447205	A	CD19+CD20+Bcells_LMI3_grandparentPerc__Index46	CD19+ CD20+ B cells_GrandParentalPercentage	-0.000896641	0.737015
rs12444268	A	CD19+CD20+Bcells_LMI3_grandparentPerc__Index46	CD19+ CD20+ B cells_GrandParentalPercentage	0.000954667	0.761645
rs6691977	C	CD19+CD20+Bcells_LMI3_grandparentPerc__Index46	CD19+ CD20+ B cells_GrandParentalPercentage	0.000876735	0.763587
rs2290400	C	CD19+CD20+Bcells_LMI3_grandparentPerc__Index46	CD19+ CD20+ B cells_GrandParentalPercentage	0.000739487	0.772633
rs2611215	A	CD19+CD20+Bcells_LMI3_grandparentPerc__Index46	CD19+ CD20+ B cells_GrandParentalPercentage	0.000788961	0.789749
rs1990760	T	CD19+CD20+Bcells_LMI3_grandparentPerc__Index46	CD19+ CD20+ B cells_GrandParentalPercentage	-0.000625206	0.80454
rs7020673	G	CD19+CD20+Bcells_LMI3_grandparentPerc__Index46	CD19+ CD20+ B cells_GrandParentalPercentage	0.000573314	0.809206
rs478222	A	CD19+CD20+Bcells_LMI3_grandparentPerc__Index46	CD19+ CD20+ B cells_GrandParentalPercentage	0.000487809	0.826664
rs17166496	G	CD19+CD20+Bcells_LMI3_grandparentPerc__Index46	CD19+ CD20+ B cells_GrandParentalPercentage	-0.000464204	0.864303
rs12679857	A	CD19+CD20+Bcells_LMI3_grandparentPerc__Index46	CD19+ CD20+ B cells_GrandParentalPercentage	0.000392957	0.878552
rs10795791	G	CD19+CD20+Bcells_LMI3_grandparentPerc__Index46	CD19+ CD20+ B cells_GrandParentalPercentage	0.000355218	0.88673
rs653178	C	CD19+CD20+Bcells_LMI3_grandparentPerc__Index46	CD19+ CD20+ B cells_GrandParentalPercentage	0.000315942	0.890259
rs10509540	T	CD19+CD20+Bcells_LMI3_grandparentPerc__Index46	CD19+ CD20+ B cells_GrandParentalPercentage	0.000336516	0.892793
rs1534422	G	CD19+CD20+Bcells_LMI3_grandparentPerc__Index46	CD19+ CD20+ B cells_GrandParentalPercentage	0.000307208	0.90579
rs1465788	C	CD19+CD20+Bcells_LMI3_grandparentPerc__Index46	CD19+ CD20+ B cells_GrandParentalPercentage	9.59396e-05	0.972127
rs2292239	T	CD19+CD20+Bcells_LMI3_grandparentPerc__Index46	CD19+ CD20+ B cells_GrandParentalPercentage	-4.0042e-05	0.986725
rs11954020	G	CD19+CD20+Bcells_LMI3_grandparentPerc__Index46	CD19+ CD20+ B cells_GrandParentalPercentage	3.80873e-05	0.987274
rs56994090	T	CD19+CD20+Bcells_LMI3_parentPerc__Index47	CD19+ CD20+ B cells_ParentalPercentage	0.0233055	0.000296903
rs11258747	T	CD19+CD20+Bcells_LMI3_parentPerc__Index47	CD19+ CD20+ B cells_ParentalPercentage	0.0138112	0.0218039
rs4849135	G	CD19+CD20+Bcells_LMI3_parentPerc__Index47	CD19+ CD20+ B cells_ParentalPercentage	-0.0129185	0.0297906
rs4788084	C	CD19+CD20+Bcells_LMI3_parentPerc__Index47	CD19+ CD20+ B cells_ParentalPercentage	0.0111305	0.0394494
rs9272346	G	CD19+CD20+Bcells_LMI3_parentPerc__Index47	CD19+ CD20+ B cells_ParentalPercentage	0.0140363	0.051546
rs924043	C	CD19+CD20+Bcells_LMI3_parentPerc__Index47	CD19+ CD20+ B cells_ParentalPercentage	-0.0136957	0.0817748
rs72928038	A	CD19+CD20+Bcells_LMI3_parentPerc__Index47	CD19+ CD20+ B cells_ParentalPercentage	0.0126003	0.0859554
rs12927355	C	CD19+CD20+Bcells_LMI3_parentPerc__Index47	CD19+ CD20+ B cells_ParentalPercentage	0.00938291	0.0992348
rs72727394	T	CD19+CD20+Bcells_LMI3_parentPerc__Index47	CD19+ CD20+ B cells_ParentalPercentage	-0.0102809	0.111896
rs3825932	T	CD19+CD20+Bcells_LMI3_parentPerc__Index47	CD19+ CD20+ B cells_ParentalPercentage	-0.00841218	0.134707
rs2292239	T	CD19+CD20+Bcells_LMI3_parentPerc__Index47	CD19+ CD20+ B cells_ParentalPercentage	-0.0077541	0.149983
rs2290400	C	CD19+CD20+Bcells_LMI3_parentPerc__Index47	CD19+ CD20+ B cells_ParentalPercentage	-0.00696424	0.224444
rs2476601	A	CD19+CD20+Bcells_LMI3_parentPerc__Index47	CD19+ CD20+ B cells_ParentalPercentage	0.00828111	0.22616
rs10517086	A	CD19+CD20+Bcells_LMI3_parentPerc__Index47	CD19+ CD20+ B cells_ParentalPercentage	0.00623822	0.263976
rs9585056	C	CD19+CD20+Bcells_LMI3_parentPerc__Index47	CD19+ CD20+ B cells_ParentalPercentage	-0.00684985	0.281185
rs539514	T	CD19+CD20+Bcells_LMI3_parentPerc__Index47	CD19+ CD20+ B cells_ParentalPercentage	-0.00571196	0.28575
rs689	T	CD19+CD20+Bcells_LMI3_parentPerc__Index47	CD19+ CD20+ B cells_ParentalPercentage	0.00807851	0.289279
rs1052553	A	CD19+CD20+Bcells_LMI3_parentPerc__Index47	CD19+ CD20+ B cells_ParentalPercentage	-0.00678557	0.297707
rs10137082	C	CD19+CD20+Bcells_LMI3_parentPerc__Index47	CD19+ CD20+ B cells_ParentalPercentage	0.0056301	0.355688
rs229533	C	CD19+CD20+Bcells_LMI3_parentPerc__Index47	CD19+ CD20+ B cells_ParentalPercentage	0.00487461	0.381459
rs3024505	G	CD19+CD20+Bcells_LMI3_parentPerc__Index47	CD19+ CD20+ B cells_ParentalPercentage	0.00673636	0.382614
rs1615504	T	CD19+CD20+Bcells_LMI3_parentPerc__Index47	CD19+ CD20+ B cells_ParentalPercentage	0.0048152	0.40943
rs9388489	G	CD19+CD20+Bcells_LMI3_parentPerc__Index47	CD19+ CD20+ B cells_ParentalPercentage	-0.00399006	0.439663
rs11954020	G	CD19+CD20+Bcells_LMI3_parentPerc__Index47	CD19+ CD20+ B cells_ParentalPercentage	0.00408632	0.445307
rs516246	T	CD19+CD20+Bcells_LMI3_parentPerc__Index47	CD19+ CD20+ B cells_ParentalPercentage	-0.00391102	0.447085
rs653178	C	CD19+CD20+Bcells_LMI3_parentPerc__Index47	CD19+ CD20+ B cells_ParentalPercentage	0.003754	0.4647
rs12444268	A	CD19+CD20+Bcells_LMI3_parentPerc__Index47	CD19+ CD20+ B cells_ParentalPercentage	0.00514232	0.466262
rs2611215	A	CD19+CD20+Bcells_LMI3_parentPerc__Index47	CD19+ CD20+ B cells_ParentalPercentage	0.00483421	0.466272
rs62447205	A	CD19+CD20+Bcells_LMI3_parentPerc__Index47	CD19+ CD20+ B cells_ParentalPercentage	-0.00412913	0.490487
rs7020673	G	CD19+CD20+Bcells_LMI3_parentPerc__Index47	CD19+ CD20+ B cells_ParentalPercentage	0.00365699	0.49223
rs17166496	G	CD19+CD20+Bcells_LMI3_parentPerc__Index47	CD19+ CD20+ B cells_ParentalPercentage	-0.00405762	0.505334
rs193778	G	CD19+CD20+Bcells_LMI3_parentPerc__Index47	CD19+ CD20+ B cells_ParentalPercentage	-0.00370805	0.526021
rs1893217	G	CD19+CD20+Bcells_LMI3_parentPerc__Index47	CD19+ CD20+ B cells_ParentalPercentage	0.00414398	0.531459
rs1983853	C	CD19+CD20+Bcells_LMI3_parentPerc__Index47	CD19+ CD20+ B cells_ParentalPercentage	0.00643716	0.531808
rs16956936	C	CD19+CD20+Bcells_LMI3_parentPerc__Index47	CD19+ CD20+ B cells_ParentalPercentage	-0.00518597	0.544242
rs6518350	A	CD19+CD20+Bcells_LMI3_parentPerc__Index47	CD19+ CD20+ B cells_ParentalPercentage	0.00450816	0.553981
rs2281808	C	CD19+CD20+Bcells_LMI3_parentPerc__Index47	CD19+ CD20+ B cells_ParentalPercentage	0.00334714	0.559643
rs6691977	C	CD19+CD20+Bcells_LMI3_parentPerc__Index47	CD19+ CD20+ B cells_ParentalPercentage	-0.00379325	0.561811
rs13415583	T	CD19+CD20+Bcells_LMI3_parentPerc__Index47	CD19+ CD20+ B cells_ParentalPercentage	0.0034408	0.576135
rs11574435	C	CD19+CD20+Bcells_LMI3_parentPerc__Index47	CD19+ CD20+ B cells_ParentalPercentage	0.00516968	0.615062
rs12679857	A	CD19+CD20+Bcells_LMI3_parentPerc__Index47	CD19+ CD20+ B cells_ParentalPercentage	0.002814	0.625674
rs2165738	C	CD19+CD20+Bcells_LMI3_parentPerc__Index47	CD19+ CD20+ B cells_ParentalPercentage	0.00311333	0.630407
rs7202877	G	CD19+CD20+Bcells_LMI3_parentPerc__Index47	CD19+ CD20+ B cells_ParentalPercentage	-0.00391018	0.639151
rs7804356	T	CD19+CD20+Bcells_LMI3_parentPerc__Index47	CD19+ CD20+ B cells_ParentalPercentage	-0.00284715	0.650911
rs11203203	A	CD19+CD20+Bcells_LMI3_parentPerc__Index47	CD19+ CD20+ B cells_ParentalPercentage	-0.00220892	0.68595
rs1465788	C	CD19+CD20+Bcells_LMI3_parentPerc__Index47	CD19+ CD20+ B cells_ParentalPercentage	-0.00242637	0.693643
rs2304256	C	CD19+CD20+Bcells_LMI3_parentPerc__Index47	CD19+ CD20+ B cells_ParentalPercentage	-0.00239745	0.694328
rs947474	A	CD19+CD20+Bcells_LMI3_parentPerc__Index47	CD19+ CD20+ B cells_ParentalPercentage	0.00242657	0.702412
rs6547853	G	CD19+CD20+Bcells_LMI3_parentPerc__Index47	CD19+ CD20+ B cells_ParentalPercentage	-0.00181135	0.728423
rs3087243	G	CD19+CD20+Bcells_LMI3_parentPerc__Index47	CD19+ CD20+ B cells_ParentalPercentage	-0.00166617	0.764761
rs10786436	T	CD19+CD20+Bcells_LMI3_parentPerc__Index47	CD19+ CD20+ B cells_ParentalPercentage	0.00172936	0.771024
rs478222	A	CD19+CD20+Bcells_LMI3_parentPerc__Index47	CD19+ CD20+ B cells_ParentalPercentage	-0.00129424	0.795674
rs10509540	T	CD19+CD20+Bcells_LMI3_parentPerc__Index47	CD19+ CD20+ B cells_ParentalPercentage	-0.00137143	0.806607
rs4900384	G	CD19+CD20+Bcells_LMI3_parentPerc__Index47	CD19+ CD20+ B cells_ParentalPercentage	0.000959732	0.872625
rs425105	T	CD19+CD20+Bcells_LMI3_parentPerc__Index47	CD19+ CD20+ B cells_ParentalPercentage	-0.00114946	0.880051
rs4763879	A	CD19+CD20+Bcells_LMI3_parentPerc__Index47	CD19+ CD20+ B cells_ParentalPercentage	0.000737032	0.888446
rs4505848	G	CD19+CD20+Bcells_LMI3_parentPerc__Index47	CD19+ CD20+ B cells_ParentalPercentage	-0.000709104	0.89212
rs2269241	C	CD19+CD20+Bcells_LMI3_parentPerc__Index47	CD19+ CD20+ B cells_ParentalPercentage	0.000694339	0.930539
rs10795791	G	CD19+CD20+Bcells_LMI3_parentPerc__Index47	CD19+ CD20+ B cells_ParentalPercentage	-0.000479083	0.931767
rs1534422	G	CD19+CD20+Bcells_LMI3_parentPerc__Index47	CD19+ CD20+ B cells_ParentalPercentage	0.000494972	0.932273
rs550448	A	CD19+CD20+Bcells_LMI3_parentPerc__Index47	CD19+ CD20+ B cells_ParentalPercentage	-0.000465801	0.956002
rs1990760	T	CD19+CD20+Bcells_LMI3_parentPerc__Index47	CD19+ CD20+ B cells_ParentalPercentage	0.000290224	0.959168
rs5753037	T	CD19+CD20+Bcells_LMI3_parentPerc__Index47	CD19+ CD20+ B cells_ParentalPercentage	-4.71147e-05	0.993229
rs56994090	T	CD24+CD38+_LMI3_grandparentPerc__Index46	CD24+ CD38+_GrandParentalPercentage	0.00890977	0.000389836
rs11203203	A	CD24+CD38+_LMI3_grandparentPerc__Index46	CD24+ CD38+_GrandParentalPercentage	0.00515293	0.0147979
rs924043	C	CD24+CD38+_LMI3_grandparentPerc__Index46	CD24+ CD38+_GrandParentalPercentage	-0.0064366	0.0355216
rs11258747	T	CD24+CD38+_LMI3_grandparentPerc__Index46	CD24+ CD38+_GrandParentalPercentage	0.00437291	0.0629676
rs12927355	C	CD24+CD38+_LMI3_grandparentPerc__Index46	CD24+ CD38+_GrandParentalPercentage	0.00381701	0.0851946
rs689	T	CD24+CD38+_LMI3_grandparentPerc__Index46	CD24+ CD38+_GrandParentalPercentage	0.00508143	0.0865158
rs72727394	T	CD24+CD38+_LMI3_grandparentPerc__Index46	CD24+ CD38+_GrandParentalPercentage	-0.004161	0.0986728
rs3087243	G	CD24+CD38+_LMI3_grandparentPerc__Index46	CD24+ CD38+_GrandParentalPercentage	0.00342233	0.113724
rs539514	T	CD24+CD38+_LMI3_grandparentPerc__Index46	CD24+ CD38+_GrandParentalPercentage	-0.00313705	0.131973
rs425105	T	CD24+CD38+_LMI3_grandparentPerc__Index46	CD24+ CD38+_GrandParentalPercentage	-0.00428276	0.148097
rs2476601	A	CD24+CD38+_LMI3_grandparentPerc__Index46	CD24+ CD38+_GrandParentalPercentage	0.00384477	0.149048
rs11574435	C	CD24+CD38+_LMI3_grandparentPerc__Index46	CD24+ CD38+_GrandParentalPercentage	-0.00570509	0.153584
rs4763879	A	CD24+CD38+_LMI3_grandparentPerc__Index46	CD24+ CD38+_GrandParentalPercentage	0.00277583	0.174296
rs7804356	T	CD24+CD38+_LMI3_grandparentPerc__Index46	CD24+ CD38+_GrandParentalPercentage	-0.0030115	0.21869
rs193778	G	CD24+CD38+_LMI3_grandparentPerc__Index46	CD24+ CD38+_GrandParentalPercentage	-0.00277294	0.223112
rs229533	C	CD24+CD38+_LMI3_grandparentPerc__Index46	CD24+ CD38+_GrandParentalPercentage	0.00256666	0.236673
rs2304256	C	CD24+CD38+_LMI3_grandparentPerc__Index46	CD24+ CD38+_GrandParentalPercentage	-0.00259618	0.274253
rs9585056	C	CD24+CD38+_LMI3_grandparentPerc__Index46	CD24+ CD38+_GrandParentalPercentage	-0.00264673	0.285338
rs2165738	C	CD24+CD38+_LMI3_grandparentPerc__Index46	CD24+ CD38+_GrandParentalPercentage	-0.00268829	0.285879
rs7202877	G	CD24+CD38+_LMI3_grandparentPerc__Index46	CD24+ CD38+_GrandParentalPercentage	0.00343735	0.289702
rs3825932	T	CD24+CD38+_LMI3_grandparentPerc__Index46	CD24+ CD38+_GrandParentalPercentage	-0.00230642	0.293324
rs6518350	A	CD24+CD38+_LMI3_grandparentPerc__Index46	CD24+ CD38+_GrandParentalPercentage	0.00286802	0.333679
rs516246	T	CD24+CD38+_LMI3_grandparentPerc__Index46	CD24+ CD38+_GrandParentalPercentage	0.00192722	0.336206
rs947474	A	CD24+CD38+_LMI3_grandparentPerc__Index46	CD24+ CD38+_GrandParentalPercentage	0.00231659	0.348894
rs4900384	G	CD24+CD38+_LMI3_grandparentPerc__Index46	CD24+ CD38+_GrandParentalPercentage	0.00205408	0.378182
rs550448	A	CD24+CD38+_LMI3_grandparentPerc__Index46	CD24+ CD38+_GrandParentalPercentage	0.00265486	0.419392
rs16956936	C	CD24+CD38+_LMI3_grandparentPerc__Index46	CD24+ CD38+_GrandParentalPercentage	0.00256613	0.441215
rs4849135	G	CD24+CD38+_LMI3_grandparentPerc__Index46	CD24+ CD38+_GrandParentalPercentage	-0.00178507	0.443347
rs10137082	C	CD24+CD38+_LMI3_grandparentPerc__Index46	CD24+ CD38+_GrandParentalPercentage	-0.00180361	0.44789
rs1052553	A	CD24+CD38+_LMI3_grandparentPerc__Index46	CD24+ CD38+_GrandParentalPercentage	-0.00182785	0.471971
rs2281808	C	CD24+CD38+_LMI3_grandparentPerc__Index46	CD24+ CD38+_GrandParentalPercentage	0.00156501	0.483923
rs13415583	T	CD24+CD38+_LMI3_grandparentPerc__Index46	CD24+ CD38+_GrandParentalPercentage	-0.0015161	0.527316
rs478222	A	CD24+CD38+_LMI3_grandparentPerc__Index46	CD24+ CD38+_GrandParentalPercentage	0.00117557	0.546023
rs2269241	C	CD24+CD38+_LMI3_grandparentPerc__Index46	CD24+ CD38+_GrandParentalPercentage	0.00182937	0.555513
rs72928038	A	CD24+CD38+_LMI3_grandparentPerc__Index46	CD24+ CD38+_GrandParentalPercentage	0.00160832	0.575075
rs1983853	C	CD24+CD38+_LMI3_grandparentPerc__Index46	CD24+ CD38+_GrandParentalPercentage	0.00220056	0.583433
rs3024505	G	CD24+CD38+_LMI3_grandparentPerc__Index46	CD24+ CD38+_GrandParentalPercentage	0.00162166	0.589893
rs5753037	T	CD24+CD38+_LMI3_grandparentPerc__Index46	CD24+ CD38+_GrandParentalPercentage	-0.00114597	0.59624
rs10517086	A	CD24+CD38+_LMI3_grandparentPerc__Index46	CD24+ CD38+_GrandParentalPercentage	0.00108591	0.618254
rs4505848	G	CD24+CD38+_LMI3_grandparentPerc__Index46	CD24+ CD38+_GrandParentalPercentage	0.000975131	0.632178
rs17166496	G	CD24+CD38+_LMI3_grandparentPerc__Index46	CD24+ CD38+_GrandParentalPercentage	-0.00111485	0.638728
rs9388489	G	CD24+CD38+_LMI3_grandparentPerc__Index46	CD24+ CD38+_GrandParentalPercentage	0.000796341	0.692458
rs6547853	G	CD24+CD38+_LMI3_grandparentPerc__Index46	CD24+ CD38+_GrandParentalPercentage	-0.000786294	0.698932
rs10795791	G	CD24+CD38+_LMI3_grandparentPerc__Index46	CD24+ CD38+_GrandParentalPercentage	0.000798732	0.714117
rs10786436	T	CD24+CD38+_LMI3_grandparentPerc__Index46	CD24+ CD38+_GrandParentalPercentage	0.000838131	0.717399
rs1615504	T	CD24+CD38+_LMI3_grandparentPerc__Index46	CD24+ CD38+_GrandParentalPercentage	0.000751368	0.741366
rs4788084	C	CD24+CD38+_LMI3_grandparentPerc__Index46	CD24+ CD38+_GrandParentalPercentage	0.000649161	0.759106
rs10509540	T	CD24+CD38+_LMI3_grandparentPerc__Index46	CD24+ CD38+_GrandParentalPercentage	0.000608232	0.780562
rs6691977	C	CD24+CD38+_LMI3_grandparentPerc__Index46	CD24+ CD38+_GrandParentalPercentage	0.000695928	0.784837
rs2290400	C	CD24+CD38+_LMI3_grandparentPerc__Index46	CD24+ CD38+_GrandParentalPercentage	0.000593629	0.790823
rs12444268	A	CD24+CD38+_LMI3_grandparentPerc__Index46	CD24+ CD38+_GrandParentalPercentage	0.000716177	0.7947
rs2611215	A	CD24+CD38+_LMI3_grandparentPerc__Index46	CD24+ CD38+_GrandParentalPercentage	0.000630189	0.807575
rs653178	C	CD24+CD38+_LMI3_grandparentPerc__Index46	CD24+ CD38+_GrandParentalPercentage	0.000485178	0.808533
rs1990760	T	CD24+CD38+_LMI3_grandparentPerc__Index46	CD24+ CD38+_GrandParentalPercentage	-0.000514146	0.815968
rs9272346	G	CD24+CD38+_LMI3_grandparentPerc__Index46	CD24+ CD38+_GrandParentalPercentage	0.000636008	0.821719
rs1893217	G	CD24+CD38+_LMI3_grandparentPerc__Index46	CD24+ CD38+_GrandParentalPercentage	0.000512275	0.842726
rs62447205	A	CD24+CD38+_LMI3_grandparentPerc__Index46	CD24+ CD38+_GrandParentalPercentage	-0.000414569	0.859084
rs12679857	A	CD24+CD38+_LMI3_grandparentPerc__Index46	CD24+ CD38+_GrandParentalPercentage	-0.000264064	0.906522
rs1465788	C	CD24+CD38+_LMI3_grandparentPerc__Index46	CD24+ CD38+_GrandParentalPercentage	-0.00027722	0.90808
rs11954020	G	CD24+CD38+_LMI3_grandparentPerc__Index46	CD24+ CD38+_GrandParentalPercentage	-0.000116125	0.955648
rs2292239	T	CD24+CD38+_LMI3_grandparentPerc__Index46	CD24+ CD38+_GrandParentalPercentage	0.000104086	0.960553
rs1534422	G	CD24+CD38+_LMI3_grandparentPerc__Index46	CD24+ CD38+_GrandParentalPercentage	8.20959e-05	0.971149
rs7020673	G	CD24+CD38+_LMI3_grandparentPerc__Index46	CD24+ CD38+_GrandParentalPercentage	-1.56168e-05	0.993999
rs56994090	T	CD24+CD38+_LMI3_parentPerc__Index47	CD24+ CD38+_ParentalPercentage	0.0210271	0.0130736
rs9388489	G	CD24+CD38+_LMI3_parentPerc__Index47	CD24+ CD38+_ParentalPercentage	-0.0143635	0.0321161
rs924043	C	CD24+CD38+_LMI3_parentPerc__Index47	CD24+ CD38+_ParentalPercentage	-0.0200702	0.050318
rs3825932	T	CD24+CD38+_LMI3_parentPerc__Index47	CD24+ CD38+_ParentalPercentage	-0.0137785	0.0599424
rs425105	T	CD24+CD38+_LMI3_parentPerc__Index47	CD24+ CD38+_ParentalPercentage	-0.0185356	0.0610104
rs11954020	G	CD24+CD38+_LMI3_parentPerc__Index47	CD24+ CD38+_ParentalPercentage	0.0127071	0.0679004
rs1983853	C	CD24+CD38+_LMI3_parentPerc__Index47	CD24+ CD38+_ParentalPercentage	0.0195744	0.144107
rs6547853	G	CD24+CD38+_LMI3_parentPerc__Index47	CD24+ CD38+_ParentalPercentage	0.00938269	0.167014
rs12927355	C	CD24+CD38+_LMI3_parentPerc__Index47	CD24+ CD38+_ParentalPercentage	0.0100105	0.178006
rs2292239	T	CD24+CD38+_LMI3_parentPerc__Index47	CD24+ CD38+_ParentalPercentage	-0.00917697	0.191696
rs12679857	A	CD24+CD38+_LMI3_parentPerc__Index47	CD24+ CD38+_ParentalPercentage	-0.00976642	0.193514
rs17166496	G	CD24+CD38+_LMI3_parentPerc__Index47	CD24+ CD38+_ParentalPercentage	-0.00994972	0.209866
rs11258747	T	CD24+CD38+_LMI3_parentPerc__Index47	CD24+ CD38+_ParentalPercentage	0.0097939	0.21446
rs1534422	G	CD24+CD38+_LMI3_parentPerc__Index47	CD24+ CD38+_ParentalPercentage	-0.00928087	0.221008
rs11203203	A	CD24+CD38+_LMI3_parentPerc__Index47	CD24+ CD38+_ParentalPercentage	-0.0085891	0.22733
rs4849135	G	CD24+CD38+_LMI3_parentPerc__Index47	CD24+ CD38+_ParentalPercentage	-0.00909621	0.242734
rs516246	T	CD24+CD38+_LMI3_parentPerc__Index47	CD24+ CD38+_ParentalPercentage	0.0078046	0.244337
rs10137082	C	CD24+CD38+_LMI3_parentPerc__Index47	CD24+ CD38+_ParentalPercentage	0.00882733	0.266702
rs478222	A	CD24+CD38+_LMI3_parentPerc__Index47	CD24+ CD38+_ParentalPercentage	0.00655937	0.313799
rs1465788	C	CD24+CD38+_LMI3_parentPerc__Index47	CD24+ CD38+_ParentalPercentage	-0.007885	0.325929
rs9585056	C	CD24+CD38+_LMI3_parentPerc__Index47	CD24+ CD38+_ParentalPercentage	-0.00804688	0.331901
rs229533	C	CD24+CD38+_LMI3_parentPerc__Index47	CD24+ CD38+_ParentalPercentage	-0.00686799	0.344407
rs2269241	C	CD24+CD38+_LMI3_parentPerc__Index47	CD24+ CD38+_ParentalPercentage	-0.00920158	0.375389
rs10517086	A	CD24+CD38+_LMI3_parentPerc__Index47	CD24+ CD38+_ParentalPercentage	0.00599802	0.410609
rs947474	A	CD24+CD38+_LMI3_parentPerc__Index47	CD24+ CD38+_ParentalPercentage	-0.00657337	0.42724
rs4763879	A	CD24+CD38+_LMI3_parentPerc__Index47	CD24+ CD38+_ParentalPercentage	0.00525124	0.443255
rs9272346	G	CD24+CD38+_LMI3_parentPerc__Index47	CD24+ CD38+_ParentalPercentage	-0.00711479	0.451078
rs1052553	A	CD24+CD38+_LMI3_parentPerc__Index47	CD24+ CD38+_ParentalPercentage	-0.0058361	0.492632
rs4505848	G	CD24+CD38+_LMI3_parentPerc__Index47	CD24+ CD38+_ParentalPercentage	-0.00453954	0.505439
rs1615504	T	CD24+CD38+_LMI3_parentPerc__Index47	CD24+ CD38+_ParentalPercentage	0.00487319	0.522301
rs12444268	A	CD24+CD38+_LMI3_parentPerc__Index47	CD24+ CD38+_ParentalPercentage	-0.00568584	0.536921
rs3087243	G	CD24+CD38+_LMI3_parentPerc__Index47	CD24+ CD38+_ParentalPercentage	-0.0044045	0.544096
rs539514	T	CD24+CD38+_LMI3_parentPerc__Index47	CD24+ CD38+_ParentalPercentage	-0.00422883	0.544968
rs72928038	A	CD24+CD38+_LMI3_parentPerc__Index47	CD24+ CD38+_ParentalPercentage	0.0056168	0.55857
rs7804356	T	CD24+CD38+_LMI3_parentPerc__Index47	CD24+ CD38+_ParentalPercentage	-0.00477016	0.561041
rs13415583	T	CD24+CD38+_LMI3_parentPerc__Index47	CD24+ CD38+_ParentalPercentage	-0.00438024	0.585351
rs2611215	A	CD24+CD38+_LMI3_parentPerc__Index47	CD24+ CD38+_ParentalPercentage	-0.0046062	0.594701
rs72727394	T	CD24+CD38+_LMI3_parentPerc__Index47	CD24+ CD38+_ParentalPercentage	-0.00436376	0.605933
rs11574435	C	CD24+CD38+_LMI3_parentPerc__Index47	CD24+ CD38+_ParentalPercentage	-0.00678838	0.612701
rs4900384	G	CD24+CD38+_LMI3_parentPerc__Index47	CD24+ CD38+_ParentalPercentage	-0.00381254	0.625274
rs5753037	T	CD24+CD38+_LMI3_parentPerc__Index47	CD24+ CD38+_ParentalPercentage	-0.00339162	0.639449
rs689	T	CD24+CD38+_LMI3_parentPerc__Index47	CD24+ CD38+_ParentalPercentage	0.00386353	0.69796
rs6691977	C	CD24+CD38+_LMI3_parentPerc__Index47	CD24+ CD38+_ParentalPercentage	-0.00295298	0.729228
rs2304256	C	CD24+CD38+_LMI3_parentPerc__Index47	CD24+ CD38+_ParentalPercentage	-0.00266191	0.738006
rs2165738	C	CD24+CD38+_LMI3_parentPerc__Index47	CD24+ CD38+_ParentalPercentage	0.0027408	0.745421
rs3024505	G	CD24+CD38+_LMI3_parentPerc__Index47	CD24+ CD38+_ParentalPercentage	0.00318641	0.751732
rs653178	C	CD24+CD38+_LMI3_parentPerc__Index47	CD24+ CD38+_ParentalPercentage	0.00203664	0.761183
rs193778	G	CD24+CD38+_LMI3_parentPerc__Index47	CD24+ CD38+_ParentalPercentage	-0.00229784	0.763316
rs16956936	C	CD24+CD38+_LMI3_parentPerc__Index47	CD24+ CD38+_ParentalPercentage	-0.00332367	0.765818
rs4788084	C	CD24+CD38+_LMI3_parentPerc__Index47	CD24+ CD38+_ParentalPercentage	0.00183544	0.7956
rs1990760	T	CD24+CD38+_LMI3_parentPerc__Index47	CD24+ CD38+_ParentalPercentage	-0.00187592	0.799715
rs10786436	T	CD24+CD38+_LMI3_parentPerc__Index47	CD24+ CD38+_ParentalPercentage	0.00190411	0.805948
rs7202877	G	CD24+CD38+_LMI3_parentPerc__Index47	CD24+ CD38+_ParentalPercentage	0.00256249	0.813802
rs550448	A	CD24+CD38+_LMI3_parentPerc__Index47	CD24+ CD38+_ParentalPercentage	-0.00240121	0.827391
rs7020673	G	CD24+CD38+_LMI3_parentPerc__Index47	CD24+ CD38+_ParentalPercentage	0.00125814	0.856337
rs6518350	A	CD24+CD38+_LMI3_parentPerc__Index47	CD24+ CD38+_ParentalPercentage	-0.00108446	0.913127
rs62447205	A	CD24+CD38+_LMI3_parentPerc__Index47	CD24+ CD38+_ParentalPercentage	-0.000800953	0.918374
rs2281808	C	CD24+CD38+_LMI3_parentPerc__Index47	CD24+ CD38+_ParentalPercentage	-0.000684304	0.927177
rs1893217	G	CD24+CD38+_LMI3_parentPerc__Index47	CD24+ CD38+_ParentalPercentage	0.000690361	0.936328
rs2290400	C	CD24+CD38+_LMI3_parentPerc__Index47	CD24+ CD38+_ParentalPercentage	0.000455375	0.951528
rs2476601	A	CD24+CD38+_LMI3_parentPerc__Index47	CD24+ CD38+_ParentalPercentage	-0.000175333	0.984354
rs10795791	G	CD24+CD38+_LMI3_parentPerc__Index47	CD24+ CD38+_ParentalPercentage	0.000127532	0.986059
rs10509540	T	CD24+CD38+_LMI3_parentPerc__Index47	CD24+ CD38+_ParentalPercentage	-9.94567e-05	0.989142
rs947474	A	CD24+CD38+CD27+IgM+_LMI3_grandparentPerc__Index47	IgM only B cells (CD24+ CD38+ CD27+ IgM+ )_GrandParentalPercentage	0.0106032	0.0548658
rs12927355	C	CD24+CD38+CD27+IgM+_LMI3_grandparentPerc__Index47	IgM only B cells (CD24+ CD38+ CD27+ IgM+ )_GrandParentalPercentage	-0.00879827	0.0765525
rs539514	T	CD24+CD38+CD27+IgM+_LMI3_grandparentPerc__Index47	IgM only B cells (CD24+ CD38+ CD27+ IgM+ )_GrandParentalPercentage	0.00809776	0.082406
rs4763879	A	CD24+CD38+CD27+IgM+_LMI3_grandparentPerc__Index47	IgM only B cells (CD24+ CD38+ CD27+ IgM+ )_GrandParentalPercentage	-0.00782405	0.0870582
rs3024505	G	CD24+CD38+CD27+IgM+_LMI3_grandparentPerc__Index47	IgM only B cells (CD24+ CD38+ CD27+ IgM+ )_GrandParentalPercentage	0.0109423	0.103586
rs550448	A	CD24+CD38+CD27+IgM+_LMI3_grandparentPerc__Index47	IgM only B cells (CD24+ CD38+ CD27+ IgM+ )_GrandParentalPercentage	-0.0111822	0.12829
rs9388489	G	CD24+CD38+CD27+IgM+_LMI3_grandparentPerc__Index47	IgM only B cells (CD24+ CD38+ CD27+ IgM+ )_GrandParentalPercentage	0.00617761	0.170013
rs62447205	A	CD24+CD38+CD27+IgM+_LMI3_grandparentPerc__Index47	IgM only B cells (CD24+ CD38+ CD27+ IgM+ )_GrandParentalPercentage	0.00678006	0.194149
rs3825932	T	CD24+CD38+CD27+IgM+_LMI3_grandparentPerc__Index47	IgM only B cells (CD24+ CD38+ CD27+ IgM+ )_GrandParentalPercentage	0.00636176	0.195506
rs6518350	A	CD24+CD38+CD27+IgM+_LMI3_grandparentPerc__Index47	IgM only B cells (CD24+ CD38+ CD27+ IgM+ )_GrandParentalPercentage	0.00823108	0.215313
rs2304256	C	CD24+CD38+CD27+IgM+_LMI3_grandparentPerc__Index47	IgM only B cells (CD24+ CD38+ CD27+ IgM+ )_GrandParentalPercentage	0.00617771	0.245538
rs1052553	A	CD24+CD38+CD27+IgM+_LMI3_grandparentPerc__Index47	IgM only B cells (CD24+ CD38+ CD27+ IgM+ )_GrandParentalPercentage	0.00660168	0.245839
rs6691977	C	CD24+CD38+CD27+IgM+_LMI3_grandparentPerc__Index47	IgM only B cells (CD24+ CD38+ CD27+ IgM+ )_GrandParentalPercentage	0.0063526	0.265371
rs478222	A	CD24+CD38+CD27+IgM+_LMI3_grandparentPerc__Index47	IgM only B cells (CD24+ CD38+ CD27+ IgM+ )_GrandParentalPercentage	0.00469708	0.281224
rs2269241	C	CD24+CD38+CD27+IgM+_LMI3_grandparentPerc__Index47	IgM only B cells (CD24+ CD38+ CD27+ IgM+ )_GrandParentalPercentage	0.00737504	0.2884
rs1534422	G	CD24+CD38+CD27+IgM+_LMI3_grandparentPerc__Index47	IgM only B cells (CD24+ CD38+ CD27+ IgM+ )_GrandParentalPercentage	0.00532132	0.294816
rs2281808	C	CD24+CD38+CD27+IgM+_LMI3_grandparentPerc__Index47	IgM only B cells (CD24+ CD38+ CD27+ IgM+ )_GrandParentalPercentage	0.00507318	0.310898
rs72727394	T	CD24+CD38+CD27+IgM+_LMI3_grandparentPerc__Index47	IgM only B cells (CD24+ CD38+ CD27+ IgM+ )_GrandParentalPercentage	0.00566617	0.316615
rs7804356	T	CD24+CD38+CD27+IgM+_LMI3_grandparentPerc__Index47	IgM only B cells (CD24+ CD38+ CD27+ IgM+ )_GrandParentalPercentage	0.0052639	0.337656
rs229533	C	CD24+CD38+CD27+IgM+_LMI3_grandparentPerc__Index47	IgM only B cells (CD24+ CD38+ CD27+ IgM+ )_GrandParentalPercentage	0.00441384	0.364126
rs924043	C	CD24+CD38+CD27+IgM+_LMI3_grandparentPerc__Index47	IgM only B cells (CD24+ CD38+ CD27+ IgM+ )_GrandParentalPercentage	0.00600328	0.383638
rs11954020	G	CD24+CD38+CD27+IgM+_LMI3_grandparentPerc__Index47	IgM only B cells (CD24+ CD38+ CD27+ IgM+ )_GrandParentalPercentage	0.00405166	0.386067
rs10137082	C	CD24+CD38+CD27+IgM+_LMI3_grandparentPerc__Index47	IgM only B cells (CD24+ CD38+ CD27+ IgM+ )_GrandParentalPercentage	-0.00445045	0.403227
rs11258747	T	CD24+CD38+CD27+IgM+_LMI3_grandparentPerc__Index47	IgM only B cells (CD24+ CD38+ CD27+ IgM+ )_GrandParentalPercentage	-0.00439325	0.406033
rs689	T	CD24+CD38+CD27+IgM+_LMI3_grandparentPerc__Index47	IgM only B cells (CD24+ CD38+ CD27+ IgM+ )_GrandParentalPercentage	-0.00549666	0.409255
rs10517086	A	CD24+CD38+CD27+IgM+_LMI3_grandparentPerc__Index47	IgM only B cells (CD24+ CD38+ CD27+ IgM+ )_GrandParentalPercentage	0.00401899	0.410218
rs4849135	G	CD24+CD38+CD27+IgM+_LMI3_grandparentPerc__Index47	IgM only B cells (CD24+ CD38+ CD27+ IgM+ )_GrandParentalPercentage	-0.00398779	0.44473
rs12679857	A	CD24+CD38+CD27+IgM+_LMI3_grandparentPerc__Index47	IgM only B cells (CD24+ CD38+ CD27+ IgM+ )_GrandParentalPercentage	0.00376212	0.454999
rs9272346	G	CD24+CD38+CD27+IgM+_LMI3_grandparentPerc__Index47	IgM only B cells (CD24+ CD38+ CD27+ IgM+ )_GrandParentalPercentage	-0.00464621	0.462298
rs10795791	G	CD24+CD38+CD27+IgM+_LMI3_grandparentPerc__Index47	IgM only B cells (CD24+ CD38+ CD27+ IgM+ )_GrandParentalPercentage	0.00352353	0.470575
rs4505848	G	CD24+CD38+CD27+IgM+_LMI3_grandparentPerc__Index47	IgM only B cells (CD24+ CD38+ CD27+ IgM+ )_GrandParentalPercentage	-0.00326376	0.474472
rs2611215	A	CD24+CD38+CD27+IgM+_LMI3_grandparentPerc__Index47	IgM only B cells (CD24+ CD38+ CD27+ IgM+ )_GrandParentalPercentage	0.00411158	0.477991
rs16956936	C	CD24+CD38+CD27+IgM+_LMI3_grandparentPerc__Index47	IgM only B cells (CD24+ CD38+ CD27+ IgM+ )_GrandParentalPercentage	-0.00508357	0.496019
rs12444268	A	CD24+CD38+CD27+IgM+_LMI3_grandparentPerc__Index47	IgM only B cells (CD24+ CD38+ CD27+ IgM+ )_GrandParentalPercentage	-0.00389312	0.527702
rs1465788	C	CD24+CD38+CD27+IgM+_LMI3_grandparentPerc__Index47	IgM only B cells (CD24+ CD38+ CD27+ IgM+ )_GrandParentalPercentage	0.0033656	0.531407
rs1990760	T	CD24+CD38+CD27+IgM+_LMI3_grandparentPerc__Index47	IgM only B cells (CD24+ CD38+ CD27+ IgM+ )_GrandParentalPercentage	-0.00288419	0.559996
rs1893217	G	CD24+CD38+CD27+IgM+_LMI3_grandparentPerc__Index47	IgM only B cells (CD24+ CD38+ CD27+ IgM+ )_GrandParentalPercentage	0.00333789	0.563839
rs4900384	G	CD24+CD38+CD27+IgM+_LMI3_grandparentPerc__Index47	IgM only B cells (CD24+ CD38+ CD27+ IgM+ )_GrandParentalPercentage	-0.00285944	0.584265
rs17166496	G	CD24+CD38+CD27+IgM+_LMI3_grandparentPerc__Index47	IgM only B cells (CD24+ CD38+ CD27+ IgM+ )_GrandParentalPercentage	-0.00278452	0.600737
rs7020673	G	CD24+CD38+CD27+IgM+_LMI3_grandparentPerc__Index47	IgM only B cells (CD24+ CD38+ CD27+ IgM+ )_GrandParentalPercentage	-0.00236791	0.610701
rs11203203	A	CD24+CD38+CD27+IgM+_LMI3_grandparentPerc__Index47	IgM only B cells (CD24+ CD38+ CD27+ IgM+ )_GrandParentalPercentage	0.00230911	0.628336
rs425105	T	CD24+CD38+CD27+IgM+_LMI3_grandparentPerc__Index47	IgM only B cells (CD24+ CD38+ CD27+ IgM+ )_GrandParentalPercentage	-0.00310227	0.640873
rs2476601	A	CD24+CD38+CD27+IgM+_LMI3_grandparentPerc__Index47	IgM only B cells (CD24+ CD38+ CD27+ IgM+ )_GrandParentalPercentage	0.00270309	0.651486
rs9585056	C	CD24+CD38+CD27+IgM+_LMI3_grandparentPerc__Index47	IgM only B cells (CD24+ CD38+ CD27+ IgM+ )_GrandParentalPercentage	-0.00248752	0.654431
rs3087243	G	CD24+CD38+CD27+IgM+_LMI3_grandparentPerc__Index47	IgM only B cells (CD24+ CD38+ CD27+ IgM+ )_GrandParentalPercentage	0.00215066	0.658238
rs7202877	G	CD24+CD38+CD27+IgM+_LMI3_grandparentPerc__Index47	IgM only B cells (CD24+ CD38+ CD27+ IgM+ )_GrandParentalPercentage	0.00303783	0.676597
rs193778	G	CD24+CD38+CD27+IgM+_LMI3_grandparentPerc__Index47	IgM only B cells (CD24+ CD38+ CD27+ IgM+ )_GrandParentalPercentage	0.00190425	0.709323
rs653178	C	CD24+CD38+CD27+IgM+_LMI3_grandparentPerc__Index47	IgM only B cells (CD24+ CD38+ CD27+ IgM+ )_GrandParentalPercentage	-0.00160831	0.719963
rs11574435	C	CD24+CD38+CD27+IgM+_LMI3_grandparentPerc__Index47	IgM only B cells (CD24+ CD38+ CD27+ IgM+ )_GrandParentalPercentage	0.0030357	0.735307
rs1983853	C	CD24+CD38+CD27+IgM+_LMI3_grandparentPerc__Index47	IgM only B cells (CD24+ CD38+ CD27+ IgM+ )_GrandParentalPercentage	-0.00301313	0.73761
rs2292239	T	CD24+CD38+CD27+IgM+_LMI3_grandparentPerc__Index47	IgM only B cells (CD24+ CD38+ CD27+ IgM+ )_GrandParentalPercentage	-0.00124348	0.792
rs56994090	T	CD24+CD38+CD27+IgM+_LMI3_grandparentPerc__Index47	IgM only B cells (CD24+ CD38+ CD27+ IgM+ )_GrandParentalPercentage	0.00130677	0.819118
rs13415583	T	CD24+CD38+CD27+IgM+_LMI3_grandparentPerc__Index47	IgM only B cells (CD24+ CD38+ CD27+ IgM+ )_GrandParentalPercentage	0.00122346	0.819995
rs1615504	T	CD24+CD38+CD27+IgM+_LMI3_grandparentPerc__Index47	IgM only B cells (CD24+ CD38+ CD27+ IgM+ )_GrandParentalPercentage	-0.00112877	0.82489
rs2290400	C	CD24+CD38+CD27+IgM+_LMI3_grandparentPerc__Index47	IgM only B cells (CD24+ CD38+ CD27+ IgM+ )_GrandParentalPercentage	-0.00110625	0.825416
rs2165738	C	CD24+CD38+CD27+IgM+_LMI3_grandparentPerc__Index47	IgM only B cells (CD24+ CD38+ CD27+ IgM+ )_GrandParentalPercentage	0.000850431	0.880399
rs5753037	T	CD24+CD38+CD27+IgM+_LMI3_grandparentPerc__Index47	IgM only B cells (CD24+ CD38+ CD27+ IgM+ )_GrandParentalPercentage	-0.000512793	0.915766
rs6547853	G	CD24+CD38+CD27+IgM+_LMI3_grandparentPerc__Index47	IgM only B cells (CD24+ CD38+ CD27+ IgM+ )_GrandParentalPercentage	-0.000479218	0.916234
rs4788084	C	CD24+CD38+CD27+IgM+_LMI3_grandparentPerc__Index47	IgM only B cells (CD24+ CD38+ CD27+ IgM+ )_GrandParentalPercentage	-0.000380381	0.936093
rs10786436	T	CD24+CD38+CD27+IgM+_LMI3_grandparentPerc__Index47	IgM only B cells (CD24+ CD38+ CD27+ IgM+ )_GrandParentalPercentage	-0.000270434	0.958441
rs72928038	A	CD24+CD38+CD27+IgM+_LMI3_grandparentPerc__Index47	IgM only B cells (CD24+ CD38+ CD27+ IgM+ )_GrandParentalPercentage	-0.000283817	0.964799
rs10509540	T	CD24+CD38+CD27+IgM+_LMI3_grandparentPerc__Index47	IgM only B cells (CD24+ CD38+ CD27+ IgM+ )_GrandParentalPercentage	6.87424e-05	0.98879
rs516246	T	CD24+CD38+CD27+IgM+_LMI3_grandparentPerc__Index47	IgM only B cells (CD24+ CD38+ CD27+ IgM+ )_GrandParentalPercentage	-5.62023e-05	0.990025
rs947474	A	CD24+CD38+CD27+IgM+_LMI3_parentPerc__Index55	IgM only B cells (CD24+ CD38+ CD27+ IgM+ )_ParentalPercentage	0.0146581	0.0417011
rs12927355	C	CD24+CD38+CD27+IgM+_LMI3_parentPerc__Index55	IgM only B cells (CD24+ CD38+ CD27+ IgM+ )_ParentalPercentage	-0.0131265	0.0424923
rs539514	T	CD24+CD38+CD27+IgM+_LMI3_parentPerc__Index55	IgM only B cells (CD24+ CD38+ CD27+ IgM+ )_ParentalPercentage	0.0114685	0.0590768
rs4763879	A	CD24+CD38+CD27+IgM+_LMI3_parentPerc__Index55	IgM only B cells (CD24+ CD38+ CD27+ IgM+ )_ParentalPercentage	-0.0106765	0.0732651
rs9388489	G	CD24+CD38+CD27+IgM+_LMI3_parentPerc__Index55	IgM only B cells (CD24+ CD38+ CD27+ IgM+ )_ParentalPercentage	0.00975662	0.0961827
rs550448	A	CD24+CD38+CD27+IgM+_LMI3_parentPerc__Index55	IgM only B cells (CD24+ CD38+ CD27+ IgM+ )_ParentalPercentage	-0.0138083	0.149931
rs3825932	T	CD24+CD38+CD27+IgM+_LMI3_parentPerc__Index55	IgM only B cells (CD24+ CD38+ CD27+ IgM+ )_ParentalPercentage	0.00911206	0.154909
rs3024505	G	CD24+CD38+CD27+IgM+_LMI3_parentPerc__Index55	IgM only B cells (CD24+ CD38+ CD27+ IgM+ )_ParentalPercentage	0.0122782	0.161682
rs62447205	A	CD24+CD38+CD27+IgM+_LMI3_parentPerc__Index55	IgM only B cells (CD24+ CD38+ CD27+ IgM+ )_ParentalPercentage	0.00904798	0.183891
rs1052553	A	CD24+CD38+CD27+IgM+_LMI3_parentPerc__Index55	IgM only B cells (CD24+ CD38+ CD27+ IgM+ )_ParentalPercentage	0.00975795	0.188159
rs6518350	A	CD24+CD38+CD27+IgM+_LMI3_parentPerc__Index55	IgM only B cells (CD24+ CD38+ CD27+ IgM+ )_ParentalPercentage	0.010406	0.229699
rs2269241	C	CD24+CD38+CD27+IgM+_LMI3_parentPerc__Index55	IgM only B cells (CD24+ CD38+ CD27+ IgM+ )_ParentalPercentage	0.0108259	0.231892
rs1534422	G	CD24+CD38+CD27+IgM+_LMI3_parentPerc__Index55	IgM only B cells (CD24+ CD38+ CD27+ IgM+ )_ParentalPercentage	0.00779123	0.23933
rs2304256	C	CD24+CD38+CD27+IgM+_LMI3_parentPerc__Index55	IgM only B cells (CD24+ CD38+ CD27+ IgM+ )_ParentalPercentage	0.00808704	0.243713
rs6691977	C	CD24+CD38+CD27+IgM+_LMI3_parentPerc__Index55	IgM only B cells (CD24+ CD38+ CD27+ IgM+ )_ParentalPercentage	0.00860408	0.247288
rs10137082	C	CD24+CD38+CD27+IgM+_LMI3_parentPerc__Index55	IgM only B cells (CD24+ CD38+ CD27+ IgM+ )_ParentalPercentage	-0.0079096	0.254271
rs924043	C	CD24+CD38+CD27+IgM+_LMI3_parentPerc__Index55	IgM only B cells (CD24+ CD38+ CD27+ IgM+ )_ParentalPercentage	0.00967366	0.281442
rs2281808	C	CD24+CD38+CD27+IgM+_LMI3_parentPerc__Index55	IgM only B cells (CD24+ CD38+ CD27+ IgM+ )_ParentalPercentage	0.00679799	0.297712
rs7804356	T	CD24+CD38+CD27+IgM+_LMI3_parentPerc__Index55	IgM only B cells (CD24+ CD38+ CD27+ IgM+ )_ParentalPercentage	0.00721226	0.31368
rs11258747	T	CD24+CD38+CD27+IgM+_LMI3_parentPerc__Index55	IgM only B cells (CD24+ CD38+ CD27+ IgM+ )_ParentalPercentage	-0.00683211	0.321565
rs689	T	CD24+CD38+CD27+IgM+_LMI3_parentPerc__Index55	IgM only B cells (CD24+ CD38+ CD27+ IgM+ )_ParentalPercentage	-0.00854897	0.32484
rs72727394	T	CD24+CD38+CD27+IgM+_LMI3_parentPerc__Index55	IgM only B cells (CD24+ CD38+ CD27+ IgM+ )_ParentalPercentage	0.00722674	0.327374
rs229533	C	CD24+CD38+CD27+IgM+_LMI3_parentPerc__Index55	IgM only B cells (CD24+ CD38+ CD27+ IgM+ )_ParentalPercentage	0.00589018	0.353009
rs12679857	A	CD24+CD38+CD27+IgM+_LMI3_parentPerc__Index55	IgM only B cells (CD24+ CD38+ CD27+ IgM+ )_ParentalPercentage	0.00595756	0.364115
rs478222	A	CD24+CD38+CD27+IgM+_LMI3_parentPerc__Index55	IgM only B cells (CD24+ CD38+ CD27+ IgM+ )_ParentalPercentage	0.00474679	0.403932
rs11954020	G	CD24+CD38+CD27+IgM+_LMI3_parentPerc__Index55	IgM only B cells (CD24+ CD38+ CD27+ IgM+ )_ParentalPercentage	0.00457602	0.452928
rs16956936	C	CD24+CD38+CD27+IgM+_LMI3_parentPerc__Index55	IgM only B cells (CD24+ CD38+ CD27+ IgM+ )_ParentalPercentage	-0.00668381	0.492467
rs1465788	C	CD24+CD38+CD27+IgM+_LMI3_parentPerc__Index55	IgM only B cells (CD24+ CD38+ CD27+ IgM+ )_ParentalPercentage	0.00471951	0.500906
rs12444268	A	CD24+CD38+CD27+IgM+_LMI3_parentPerc__Index55	IgM only B cells (CD24+ CD38+ CD27+ IgM+ )_ParentalPercentage	-0.00536333	0.504641
rs11203203	A	CD24+CD38+CD27+IgM+_LMI3_parentPerc__Index55	IgM only B cells (CD24+ CD38+ CD27+ IgM+ )_ParentalPercentage	0.00401867	0.51816
rs10795791	G	CD24+CD38+CD27+IgM+_LMI3_parentPerc__Index55	IgM only B cells (CD24+ CD38+ CD27+ IgM+ )_ParentalPercentage	0.00407374	0.522409
rs2611215	A	CD24+CD38+CD27+IgM+_LMI3_parentPerc__Index55	IgM only B cells (CD24+ CD38+ CD27+ IgM+ )_ParentalPercentage	0.00475154	0.529532
rs9272346	G	CD24+CD38+CD27+IgM+_LMI3_parentPerc__Index55	IgM only B cells (CD24+ CD38+ CD27+ IgM+ )_ParentalPercentage	-0.0051647	0.530998
rs10517086	A	CD24+CD38+CD27+IgM+_LMI3_parentPerc__Index55	IgM only B cells (CD24+ CD38+ CD27+ IgM+ )_ParentalPercentage	0.00389148	0.541033
rs1893217	G	CD24+CD38+CD27+IgM+_LMI3_parentPerc__Index55	IgM only B cells (CD24+ CD38+ CD27+ IgM+ )_ParentalPercentage	0.00447937	0.55254
rs3087243	G	CD24+CD38+CD27+IgM+_LMI3_parentPerc__Index55	IgM only B cells (CD24+ CD38+ CD27+ IgM+ )_ParentalPercentage	0.00361731	0.568248
rs4505848	G	CD24+CD38+CD27+IgM+_LMI3_parentPerc__Index55	IgM only B cells (CD24+ CD38+ CD27+ IgM+ )_ParentalPercentage	-0.00338805	0.569201
rs2476601	A	CD24+CD38+CD27+IgM+_LMI3_parentPerc__Index55	IgM only B cells (CD24+ CD38+ CD27+ IgM+ )_ParentalPercentage	0.00440436	0.572432
rs4849135	G	CD24+CD38+CD27+IgM+_LMI3_parentPerc__Index55	IgM only B cells (CD24+ CD38+ CD27+ IgM+ )_ParentalPercentage	-0.00381204	0.575451
rs1990760	T	CD24+CD38+CD27+IgM+_LMI3_parentPerc__Index55	IgM only B cells (CD24+ CD38+ CD27+ IgM+ )_ParentalPercentage	-0.00351983	0.585454
rs653178	C	CD24+CD38+CD27+IgM+_LMI3_parentPerc__Index55	IgM only B cells (CD24+ CD38+ CD27+ IgM+ )_ParentalPercentage	-0.00306333	0.600463
rs7202877	G	CD24+CD38+CD27+IgM+_LMI3_parentPerc__Index55	IgM only B cells (CD24+ CD38+ CD27+ IgM+ )_ParentalPercentage	0.00432171	0.649062
rs11574435	C	CD24+CD38+CD27+IgM+_LMI3_parentPerc__Index55	IgM only B cells (CD24+ CD38+ CD27+ IgM+ )_ParentalPercentage	0.00523349	0.654879
rs17166496	G	CD24+CD38+CD27+IgM+_LMI3_parentPerc__Index55	IgM only B cells (CD24+ CD38+ CD27+ IgM+ )_ParentalPercentage	-0.00287953	0.678164
rs1983853	C	CD24+CD38+CD27+IgM+_LMI3_parentPerc__Index55	IgM only B cells (CD24+ CD38+ CD27+ IgM+ )_ParentalPercentage	-0.00470826	0.688074
rs1615504	T	CD24+CD38+CD27+IgM+_LMI3_parentPerc__Index55	IgM only B cells (CD24+ CD38+ CD27+ IgM+ )_ParentalPercentage	-0.00259336	0.696629
rs7020673	G	CD24+CD38+CD27+IgM+_LMI3_parentPerc__Index55	IgM only B cells (CD24+ CD38+ CD27+ IgM+ )_ParentalPercentage	-0.00235683	0.69764
rs4900384	G	CD24+CD38+CD27+IgM+_LMI3_parentPerc__Index55	IgM only B cells (CD24+ CD38+ CD27+ IgM+ )_ParentalPercentage	-0.0023694	0.728132
rs2290400	C	CD24+CD38+CD27+IgM+_LMI3_parentPerc__Index55	IgM only B cells (CD24+ CD38+ CD27+ IgM+ )_ParentalPercentage	-0.00208025	0.750401
rs9585056	C	CD24+CD38+CD27+IgM+_LMI3_parentPerc__Index55	IgM only B cells (CD24+ CD38+ CD27+ IgM+ )_ParentalPercentage	-0.00188222	0.795104
rs193778	G	CD24+CD38+CD27+IgM+_LMI3_parentPerc__Index55	IgM only B cells (CD24+ CD38+ CD27+ IgM+ )_ParentalPercentage	0.00155275	0.815709
rs425105	T	CD24+CD38+CD27+IgM+_LMI3_parentPerc__Index55	IgM only B cells (CD24+ CD38+ CD27+ IgM+ )_ParentalPercentage	-0.0018945	0.82711
rs6547853	G	CD24+CD38+CD27+IgM+_LMI3_parentPerc__Index55	IgM only B cells (CD24+ CD38+ CD27+ IgM+ )_ParentalPercentage	-0.0010184	0.863902
rs10509540	T	CD24+CD38+CD27+IgM+_LMI3_parentPerc__Index55	IgM only B cells (CD24+ CD38+ CD27+ IgM+ )_ParentalPercentage	-0.000902422	0.887518
rs10786436	T	CD24+CD38+CD27+IgM+_LMI3_parentPerc__Index55	IgM only B cells (CD24+ CD38+ CD27+ IgM+ )_ParentalPercentage	-0.000840062	0.901209
rs2165738	C	CD24+CD38+CD27+IgM+_LMI3_parentPerc__Index55	IgM only B cells (CD24+ CD38+ CD27+ IgM+ )_ParentalPercentage	0.000857103	0.907425
rs13415583	T	CD24+CD38+CD27+IgM+_LMI3_parentPerc__Index55	IgM only B cells (CD24+ CD38+ CD27+ IgM+ )_ParentalPercentage	0.000701838	0.920268
rs516246	T	CD24+CD38+CD27+IgM+_LMI3_parentPerc__Index55	IgM only B cells (CD24+ CD38+ CD27+ IgM+ )_ParentalPercentage	-0.000547334	0.925612
rs56994090	T	CD24+CD38+CD27+IgM+_LMI3_parentPerc__Index55	IgM only B cells (CD24+ CD38+ CD27+ IgM+ )_ParentalPercentage	0.000526138	0.943714
rs5753037	T	CD24+CD38+CD27+IgM+_LMI3_parentPerc__Index55	IgM only B cells (CD24+ CD38+ CD27+ IgM+ )_ParentalPercentage	-0.000445157	0.943867
rs2292239	T	CD24+CD38+CD27+IgM+_LMI3_parentPerc__Index55	IgM only B cells (CD24+ CD38+ CD27+ IgM+ )_ParentalPercentage	-0.000157455	0.979572
rs4788084	C	CD24+CD38+CD27+IgM+_LMI3_parentPerc__Index55	IgM only B cells (CD24+ CD38+ CD27+ IgM+ )_ParentalPercentage	0.000121133	0.984378
rs72928038	A	CD24+CD38+CD27+IgM+_LMI3_parentPerc__Index55	IgM only B cells (CD24+ CD38+ CD27+ IgM+ )_ParentalPercentage	4.22075e-05	0.995984
rs72928038	A	CD3+CD56-_LMI1_grandparentPerc__Index1	T cells (CD3+ CD56-)_GrandParentalPercentage	-0.0345212	0.00262876
rs2611215	A	CD3+CD56-_LMI1_grandparentPerc__Index1	T cells (CD3+ CD56-)_GrandParentalPercentage	-0.024655	0.01764
rs10517086	A	CD3+CD56-_LMI1_grandparentPerc__Index1	T cells (CD3+ CD56-)_GrandParentalPercentage	-0.0169511	0.0533056
rs2281808	C	CD3+CD56-_LMI1_grandparentPerc__Index1	T cells (CD3+ CD56-)_GrandParentalPercentage	0.0173188	0.0543866
rs7804356	T	CD3+CD56-_LMI1_grandparentPerc__Index1	T cells (CD3+ CD56-)_GrandParentalPercentage	-0.0169956	0.0853936
rs1534422	G	CD3+CD56-_LMI1_grandparentPerc__Index1	T cells (CD3+ CD56-)_GrandParentalPercentage	-0.0148032	0.105575
rs2165738	C	CD3+CD56-_LMI1_grandparentPerc__Index1	T cells (CD3+ CD56-)_GrandParentalPercentage	0.0162908	0.109026
rs3087243	G	CD3+CD56-_LMI1_grandparentPerc__Index1	T cells (CD3+ CD56-)_GrandParentalPercentage	-0.0138811	0.112506
rs9585056	C	CD3+CD56-_LMI1_grandparentPerc__Index1	T cells (CD3+ CD56-)_GrandParentalPercentage	-0.0151412	0.130007
rs689	T	CD3+CD56-_LMI1_grandparentPerc__Index1	T cells (CD3+ CD56-)_GrandParentalPercentage	-0.0180927	0.131419
rs13415583	T	CD3+CD56-_LMI1_grandparentPerc__Index1	T cells (CD3+ CD56-)_GrandParentalPercentage	0.0141876	0.14254
rs1983853	C	CD3+CD56-_LMI1_grandparentPerc__Index1	T cells (CD3+ CD56-)_GrandParentalPercentage	-0.0210742	0.193146
rs11203203	A	CD3+CD56-_LMI1_grandparentPerc__Index1	T cells (CD3+ CD56-)_GrandParentalPercentage	-0.0102573	0.232618
rs72727394	T	CD3+CD56-_LMI1_grandparentPerc__Index1	T cells (CD3+ CD56-)_GrandParentalPercentage	0.0121635	0.233165
rs6518350	A	CD3+CD56-_LMI1_grandparentPerc__Index1	T cells (CD3+ CD56-)_GrandParentalPercentage	-0.0135534	0.258222
rs10786436	T	CD3+CD56-_LMI1_grandparentPerc__Index1	T cells (CD3+ CD56-)_GrandParentalPercentage	0.0100458	0.282605
rs1615504	T	CD3+CD56-_LMI1_grandparentPerc__Index1	T cells (CD3+ CD56-)_GrandParentalPercentage	0.00976751	0.287931
rs3024505	G	CD3+CD56-_LMI1_grandparentPerc__Index1	T cells (CD3+ CD56-)_GrandParentalPercentage	-0.0128831	0.288998
rs1990760	T	CD3+CD56-_LMI1_grandparentPerc__Index1	T cells (CD3+ CD56-)_GrandParentalPercentage	0.00910453	0.307385
rs11258747	T	CD3+CD56-_LMI1_grandparentPerc__Index1	T cells (CD3+ CD56-)_GrandParentalPercentage	-0.00901373	0.344558
rs193778	G	CD3+CD56-_LMI1_grandparentPerc__Index1	T cells (CD3+ CD56-)_GrandParentalPercentage	0.00840635	0.361283
rs4788084	C	CD3+CD56-_LMI1_grandparentPerc__Index1	T cells (CD3+ CD56-)_GrandParentalPercentage	0.00772062	0.366528
rs56994090	T	CD3+CD56-_LMI1_grandparentPerc__Index1	T cells (CD3+ CD56-)_GrandParentalPercentage	0.00894875	0.384965
rs3825932	T	CD3+CD56-_LMI1_grandparentPerc__Index1	T cells (CD3+ CD56-)_GrandParentalPercentage	-0.00721173	0.416564
rs11954020	G	CD3+CD56-_LMI1_grandparentPerc__Index1	T cells (CD3+ CD56-)_GrandParentalPercentage	-0.00674496	0.423867
rs1465788	C	CD3+CD56-_LMI1_grandparentPerc__Index1	T cells (CD3+ CD56-)_GrandParentalPercentage	0.00772422	0.425782
rs550448	A	CD3+CD56-_LMI1_grandparentPerc__Index1	T cells (CD3+ CD56-)_GrandParentalPercentage	-0.0104101	0.4335
rs2304256	C	CD3+CD56-_LMI1_grandparentPerc__Index1	T cells (CD3+ CD56-)_GrandParentalPercentage	0.00716535	0.455738
rs4505848	G	CD3+CD56-_LMI1_grandparentPerc__Index1	T cells (CD3+ CD56-)_GrandParentalPercentage	0.00612836	0.4566
rs10137082	C	CD3+CD56-_LMI1_grandparentPerc__Index1	T cells (CD3+ CD56-)_GrandParentalPercentage	-0.00702452	0.464677
rs7202877	G	CD3+CD56-_LMI1_grandparentPerc__Index1	T cells (CD3+ CD56-)_GrandParentalPercentage	-0.00933768	0.477101
rs17166496	G	CD3+CD56-_LMI1_grandparentPerc__Index1	T cells (CD3+ CD56-)_GrandParentalPercentage	-0.00647011	0.500181
rs6691977	C	CD3+CD56-_LMI1_grandparentPerc__Index1	T cells (CD3+ CD56-)_GrandParentalPercentage	-0.0065516	0.524727
rs1052553	A	CD3+CD56-_LMI1_grandparentPerc__Index1	T cells (CD3+ CD56-)_GrandParentalPercentage	-0.00652438	0.525412
rs16956936	C	CD3+CD56-_LMI1_grandparentPerc__Index1	T cells (CD3+ CD56-)_GrandParentalPercentage	0.00757156	0.574158
rs425105	T	CD3+CD56-_LMI1_grandparentPerc__Index1	T cells (CD3+ CD56-)_GrandParentalPercentage	0.00639165	0.594183
rs12927355	C	CD3+CD56-_LMI1_grandparentPerc__Index1	T cells (CD3+ CD56-)_GrandParentalPercentage	-0.00406522	0.651277
rs11574435	C	CD3+CD56-_LMI1_grandparentPerc__Index1	T cells (CD3+ CD56-)_GrandParentalPercentage	0.00727965	0.653122
rs947474	A	CD3+CD56-_LMI1_grandparentPerc__Index1	T cells (CD3+ CD56-)_GrandParentalPercentage	0.00370884	0.710892
rs12679857	A	CD3+CD56-_LMI1_grandparentPerc__Index1	T cells (CD3+ CD56-)_GrandParentalPercentage	0.00323246	0.722112
rs10795791	G	CD3+CD56-_LMI1_grandparentPerc__Index1	T cells (CD3+ CD56-)_GrandParentalPercentage	-0.00307345	0.727314
rs6547853	G	CD3+CD56-_LMI1_grandparentPerc__Index1	T cells (CD3+ CD56-)_GrandParentalPercentage	-0.00283186	0.730421
rs10509540	T	CD3+CD56-_LMI1_grandparentPerc__Index1	T cells (CD3+ CD56-)_GrandParentalPercentage	0.00300712	0.733301
rs478222	A	CD3+CD56-_LMI1_grandparentPerc__Index1	T cells (CD3+ CD56-)_GrandParentalPercentage	-0.00265573	0.735898
rs653178	C	CD3+CD56-_LMI1_grandparentPerc__Index1	T cells (CD3+ CD56-)_GrandParentalPercentage	0.00259105	0.748862
rs2290400	C	CD3+CD56-_LMI1_grandparentPerc__Index1	T cells (CD3+ CD56-)_GrandParentalPercentage	-0.00281958	0.755298
rs516246	T	CD3+CD56-_LMI1_grandparentPerc__Index1	T cells (CD3+ CD56-)_GrandParentalPercentage	0.00250523	0.757368
rs9388489	G	CD3+CD56-_LMI1_grandparentPerc__Index1	T cells (CD3+ CD56-)_GrandParentalPercentage	0.0024917	0.759513
rs2292239	T	CD3+CD56-_LMI1_grandparentPerc__Index1	T cells (CD3+ CD56-)_GrandParentalPercentage	-0.00219857	0.796055
rs4849135	G	CD3+CD56-_LMI1_grandparentPerc__Index1	T cells (CD3+ CD56-)_GrandParentalPercentage	-0.00241789	0.797419
rs9272346	G	CD3+CD56-_LMI1_grandparentPerc__Index1	T cells (CD3+ CD56-)_GrandParentalPercentage	-0.00271351	0.812017
rs5753037	T	CD3+CD56-_LMI1_grandparentPerc__Index1	T cells (CD3+ CD56-)_GrandParentalPercentage	-0.00207477	0.812482
rs1893217	G	CD3+CD56-_LMI1_grandparentPerc__Index1	T cells (CD3+ CD56-)_GrandParentalPercentage	0.00240819	0.817522
rs62447205	A	CD3+CD56-_LMI1_grandparentPerc__Index1	T cells (CD3+ CD56-)_GrandParentalPercentage	-0.00185049	0.844578
rs2269241	C	CD3+CD56-_LMI1_grandparentPerc__Index1	T cells (CD3+ CD56-)_GrandParentalPercentage	0.00220613	0.860451
rs924043	C	CD3+CD56-_LMI1_grandparentPerc__Index1	T cells (CD3+ CD56-)_GrandParentalPercentage	-0.00211182	0.865222
rs2476601	A	CD3+CD56-_LMI1_grandparentPerc__Index1	T cells (CD3+ CD56-)_GrandParentalPercentage	-0.00168901	0.875707
rs229533	C	CD3+CD56-_LMI1_grandparentPerc__Index1	T cells (CD3+ CD56-)_GrandParentalPercentage	0.00134782	0.878033
rs539514	T	CD3+CD56-_LMI1_grandparentPerc__Index1	T cells (CD3+ CD56-)_GrandParentalPercentage	-0.00115006	0.891631
rs7020673	G	CD3+CD56-_LMI1_grandparentPerc__Index1	T cells (CD3+ CD56-)_GrandParentalPercentage	-0.00102407	0.902897
rs4763879	A	CD3+CD56-_LMI1_grandparentPerc__Index1	T cells (CD3+ CD56-)_GrandParentalPercentage	-0.000685413	0.934012
rs4900384	G	CD3+CD56-_LMI1_grandparentPerc__Index1	T cells (CD3+ CD56-)_GrandParentalPercentage	-0.000372214	0.968519
rs12444268	A	CD3+CD56-_LMI1_grandparentPerc__Index1	T cells (CD3+ CD56-)_GrandParentalPercentage	0.000217851	0.984379
rs4763879	A	CD3+CD56-_LMI1_parentPerc__Index7	T cells (CD3+ CD56-)_ParentalPercentage	-0.0177744	0.0177806
rs924043	C	CD3+CD56-_LMI1_parentPerc__Index7	T cells (CD3+ CD56-)_ParentalPercentage	0.0248636	0.0275382
rs7202877	G	CD3+CD56-_LMI1_parentPerc__Index7	T cells (CD3+ CD56-)_ParentalPercentage	-0.0247841	0.0376577
rs3087243	G	CD3+CD56-_LMI1_parentPerc__Index7	T cells (CD3+ CD56-)_ParentalPercentage	-0.0162121	0.0417277
rs4788084	C	CD3+CD56-_LMI1_parentPerc__Index7	T cells (CD3+ CD56-)_ParentalPercentage	-0.0151873	0.0506279
rs550448	A	CD3+CD56-_LMI1_parentPerc__Index7	T cells (CD3+ CD56-)_ParentalPercentage	-0.0229304	0.0576489
rs12927355	C	CD3+CD56-_LMI1_parentPerc__Index7	T cells (CD3+ CD56-)_ParentalPercentage	-0.012997	0.112097
rs193778	G	CD3+CD56-_LMI1_parentPerc__Index7	T cells (CD3+ CD56-)_ParentalPercentage	0.0126997	0.129819
rs10137082	C	CD3+CD56-_LMI1_parentPerc__Index7	T cells (CD3+ CD56-)_ParentalPercentage	-0.0129497	0.138654
rs2611215	A	CD3+CD56-_LMI1_parentPerc__Index7	T cells (CD3+ CD56-)_ParentalPercentage	-0.0130539	0.170261
rs72727394	T	CD3+CD56-_LMI1_parentPerc__Index7	T cells (CD3+ CD56-)_ParentalPercentage	0.012281	0.186725
rs1052553	A	CD3+CD56-_LMI1_parentPerc__Index7	T cells (CD3+ CD56-)_ParentalPercentage	0.0120802	0.196666
rs5753037	T	CD3+CD56-_LMI1_parentPerc__Index7	T cells (CD3+ CD56-)_ParentalPercentage	-0.00944846	0.235461
rs1615504	T	CD3+CD56-_LMI1_parentPerc__Index7	T cells (CD3+ CD56-)_ParentalPercentage	0.00987067	0.238879
rs2269241	C	CD3+CD56-_LMI1_parentPerc__Index7	T cells (CD3+ CD56-)_ParentalPercentage	-0.0131192	0.250967
rs72928038	A	CD3+CD56-_LMI1_parentPerc__Index7	T cells (CD3+ CD56-)_ParentalPercentage	-0.0120709	0.253236
rs425105	T	CD3+CD56-_LMI1_parentPerc__Index7	T cells (CD3+ CD56-)_ParentalPercentage	0.0124318	0.255301
rs13415583	T	CD3+CD56-_LMI1_parentPerc__Index7	T cells (CD3+ CD56-)_ParentalPercentage	0.00996764	0.25917
rs9585056	C	CD3+CD56-_LMI1_parentPerc__Index7	T cells (CD3+ CD56-)_ParentalPercentage	-0.0102992	0.259409
rs1534422	G	CD3+CD56-_LMI1_parentPerc__Index7	T cells (CD3+ CD56-)_ParentalPercentage	-0.00887059	0.288514
rs10795791	G	CD3+CD56-_LMI1_parentPerc__Index7	T cells (CD3+ CD56-)_ParentalPercentage	0.00848671	0.290528
rs12444268	A	CD3+CD56-_LMI1_parentPerc__Index7	T cells (CD3+ CD56-)_ParentalPercentage	0.0104431	0.302842
rs539514	T	CD3+CD56-_LMI1_parentPerc__Index7	T cells (CD3+ CD56-)_ParentalPercentage	0.00761708	0.321934
rs10517086	A	CD3+CD56-_LMI1_parentPerc__Index7	T cells (CD3+ CD56-)_ParentalPercentage	-0.00793538	0.322882
rs1893217	G	CD3+CD56-_LMI1_parentPerc__Index7	T cells (CD3+ CD56-)_ParentalPercentage	-0.00934573	0.325684
rs689	T	CD3+CD56-_LMI1_parentPerc__Index7	T cells (CD3+ CD56-)_ParentalPercentage	-0.0100892	0.357194
rs4900384	G	CD3+CD56-_LMI1_parentPerc__Index7	T cells (CD3+ CD56-)_ParentalPercentage	-0.00787287	0.359577
rs2292239	T	CD3+CD56-_LMI1_parentPerc__Index7	T cells (CD3+ CD56-)_ParentalPercentage	0.00670182	0.387309
rs56994090	T	CD3+CD56-_LMI1_parentPerc__Index7	T cells (CD3+ CD56-)_ParentalPercentage	-0.00791429	0.399573
rs3024505	G	CD3+CD56-_LMI1_parentPerc__Index7	T cells (CD3+ CD56-)_ParentalPercentage	-0.00905174	0.414295
rs2304256	C	CD3+CD56-_LMI1_parentPerc__Index7	T cells (CD3+ CD56-)_ParentalPercentage	0.00691043	0.430251
rs1983853	C	CD3+CD56-_LMI1_parentPerc__Index7	T cells (CD3+ CD56-)_ParentalPercentage	0.0111896	0.449323
rs11574435	C	CD3+CD56-_LMI1_parentPerc__Index7	T cells (CD3+ CD56-)_ParentalPercentage	-0.0110054	0.456106
rs4505848	G	CD3+CD56-_LMI1_parentPerc__Index7	T cells (CD3+ CD56-)_ParentalPercentage	0.00491142	0.513081
rs6518350	A	CD3+CD56-_LMI1_parentPerc__Index7	T cells (CD3+ CD56-)_ParentalPercentage	0.00699396	0.522825
rs229533	C	CD3+CD56-_LMI1_parentPerc__Index7	T cells (CD3+ CD56-)_ParentalPercentage	-0.00477791	0.550704
rs10786436	T	CD3+CD56-_LMI1_parentPerc__Index7	T cells (CD3+ CD56-)_ParentalPercentage	0.00506508	0.552908
rs478222	A	CD3+CD56-_LMI1_parentPerc__Index7	T cells (CD3+ CD56-)_ParentalPercentage	-0.00423166	0.555579
rs7804356	T	CD3+CD56-_LMI1_parentPerc__Index7	T cells (CD3+ CD56-)_ParentalPercentage	0.00523346	0.562635
rs1990760	T	CD3+CD56-_LMI1_parentPerc__Index7	T cells (CD3+ CD56-)_ParentalPercentage	0.00429692	0.597714
rs653178	C	CD3+CD56-_LMI1_parentPerc__Index7	T cells (CD3+ CD56-)_ParentalPercentage	0.00362919	0.622915
rs7020673	G	CD3+CD56-_LMI1_parentPerc__Index7	T cells (CD3+ CD56-)_ParentalPercentage	-0.00349825	0.647636
rs17166496	G	CD3+CD56-_LMI1_parentPerc__Index7	T cells (CD3+ CD56-)_ParentalPercentage	0.00395923	0.651124
rs4849135	G	CD3+CD56-_LMI1_parentPerc__Index7	T cells (CD3+ CD56-)_ParentalPercentage	0.00369591	0.66701
rs9272346	G	CD3+CD56-_LMI1_parentPerc__Index7	T cells (CD3+ CD56-)_ParentalPercentage	-0.00446465	0.667855
rs11203203	A	CD3+CD56-_LMI1_parentPerc__Index7	T cells (CD3+ CD56-)_ParentalPercentage	-0.00325061	0.678791
rs947474	A	CD3+CD56-_LMI1_parentPerc__Index7	T cells (CD3+ CD56-)_ParentalPercentage	-0.00351011	0.700518
rs62447205	A	CD3+CD56-_LMI1_parentPerc__Index7	T cells (CD3+ CD56-)_ParentalPercentage	-0.00297156	0.72995
rs6691977	C	CD3+CD56-_LMI1_parentPerc__Index7	T cells (CD3+ CD56-)_ParentalPercentage	0.00285355	0.761404
rs516246	T	CD3+CD56-_LMI1_parentPerc__Index7	T cells (CD3+ CD56-)_ParentalPercentage	0.00210453	0.775996
rs11954020	G	CD3+CD56-_LMI1_parentPerc__Index7	T cells (CD3+ CD56-)_ParentalPercentage	0.00202738	0.792263
rs2281808	C	CD3+CD56-_LMI1_parentPerc__Index7	T cells (CD3+ CD56-)_ParentalPercentage	-0.00193878	0.814147
rs2290400	C	CD3+CD56-_LMI1_parentPerc__Index7	T cells (CD3+ CD56-)_ParentalPercentage	-0.00177837	0.82937
rs1465788	C	CD3+CD56-_LMI1_parentPerc__Index7	T cells (CD3+ CD56-)_ParentalPercentage	0.00163616	0.853361
rs16956936	C	CD3+CD56-_LMI1_parentPerc__Index7	T cells (CD3+ CD56-)_ParentalPercentage	0.00210632	0.863959
rs11258747	T	CD3+CD56-_LMI1_parentPerc__Index7	T cells (CD3+ CD56-)_ParentalPercentage	0.00147964	0.865058
rs10509540	T	CD3+CD56-_LMI1_parentPerc__Index7	T cells (CD3+ CD56-)_ParentalPercentage	0.00117053	0.884393
rs12679857	A	CD3+CD56-_LMI1_parentPerc__Index7	T cells (CD3+ CD56-)_ParentalPercentage	-0.000989693	0.904984
rs3825932	T	CD3+CD56-_LMI1_parentPerc__Index7	T cells (CD3+ CD56-)_ParentalPercentage	-0.00068597	0.932534
rs2476601	A	CD3+CD56-_LMI1_parentPerc__Index7	T cells (CD3+ CD56-)_ParentalPercentage	0.000776821	0.937134
rs2165738	C	CD3+CD56-_LMI1_parentPerc__Index7	T cells (CD3+ CD56-)_ParentalPercentage	-0.000555713	0.952353
rs9388489	G	CD3+CD56-_LMI1_parentPerc__Index7	T cells (CD3+ CD56-)_ParentalPercentage	-0.000443415	0.952378
rs6547853	G	CD3+CD56-_LMI1_parentPerc__Index7	T cells (CD3+ CD56-)_ParentalPercentage	-0.000189095	0.979877
rs3024505	G	CD4_LMI1_grandparentPerc__Index7	CD4+ T cells_GrandParentalPercentage	-0.0278824	0.0333883
rs5753037	T	CD4_LMI1_grandparentPerc__Index7	CD4+ T cells_GrandParentalPercentage	-0.0187315	0.0469621
rs11574435	C	CD4_LMI1_grandparentPerc__Index7	CD4+ T cells_GrandParentalPercentage	-0.0343412	0.049289
rs924043	C	CD4_LMI1_grandparentPerc__Index7	CD4+ T cells_GrandParentalPercentage	0.0261602	0.051174
rs2269241	C	CD4_LMI1_grandparentPerc__Index7	CD4+ T cells_GrandParentalPercentage	-0.0258606	0.0560173
rs653178	C	CD4_LMI1_grandparentPerc__Index7	CD4+ T cells_GrandParentalPercentage	0.0162276	0.0630786
rs550448	A	CD4_LMI1_grandparentPerc__Index7	CD4+ T cells_GrandParentalPercentage	-0.0250233	0.0812923
rs2611215	A	CD4_LMI1_grandparentPerc__Index7	CD4+ T cells_GrandParentalPercentage	-0.0188001	0.0959378
rs425105	T	CD4_LMI1_grandparentPerc__Index7	CD4+ T cells_GrandParentalPercentage	0.021221	0.101451
rs4763879	A	CD4_LMI1_grandparentPerc__Index7	CD4+ T cells_GrandParentalPercentage	-0.0143872	0.107489
rs11258747	T	CD4_LMI1_grandparentPerc__Index7	CD4+ T cells_GrandParentalPercentage	-0.0155626	0.131253
rs1990760	T	CD4_LMI1_grandparentPerc__Index7	CD4+ T cells_GrandParentalPercentage	0.0134773	0.162561
rs13415583	T	CD4_LMI1_grandparentPerc__Index7	CD4+ T cells_GrandParentalPercentage	0.0142604	0.173742
rs1534422	G	CD4_LMI1_grandparentPerc__Index7	CD4+ T cells_GrandParentalPercentage	-0.0132838	0.180416
rs193778	G	CD4_LMI1_grandparentPerc__Index7	CD4+ T cells_GrandParentalPercentage	0.0130912	0.188853
rs9388489	G	CD4_LMI1_grandparentPerc__Index7	CD4+ T cells_GrandParentalPercentage	-0.0109915	0.211695
rs947474	A	CD4_LMI1_grandparentPerc__Index7	CD4+ T cells_GrandParentalPercentage	0.0131073	0.225771
rs7202877	G	CD4_LMI1_grandparentPerc__Index7	CD4+ T cells_GrandParentalPercentage	-0.0161211	0.256664
rs72928038	A	CD4_LMI1_grandparentPerc__Index7	CD4+ T cells_GrandParentalPercentage	-0.0140589	0.262525
rs4788084	C	CD4_LMI1_grandparentPerc__Index7	CD4+ T cells_GrandParentalPercentage	-0.0102873	0.266399
rs10137082	C	CD4_LMI1_grandparentPerc__Index7	CD4+ T cells_GrandParentalPercentage	-0.0113774	0.27386
rs2290400	C	CD4_LMI1_grandparentPerc__Index7	CD4+ T cells_GrandParentalPercentage	-0.0106089	0.278343
rs1983853	C	CD4_LMI1_grandparentPerc__Index7	CD4+ T cells_GrandParentalPercentage	0.0189893	0.279301
rs12444268	A	CD4_LMI1_grandparentPerc__Index7	CD4+ T cells_GrandParentalPercentage	0.0127459	0.289592
rs56994090	T	CD4_LMI1_grandparentPerc__Index7	CD4+ T cells_GrandParentalPercentage	-0.0116492	0.296224
rs2165738	C	CD4_LMI1_grandparentPerc__Index7	CD4+ T cells_GrandParentalPercentage	-0.0108892	0.323603
rs11203203	A	CD4_LMI1_grandparentPerc__Index7	CD4+ T cells_GrandParentalPercentage	0.0091281	0.327014
rs229533	C	CD4_LMI1_grandparentPerc__Index7	CD4+ T cells_GrandParentalPercentage	-0.00928094	0.328709
rs3087243	G	CD4_LMI1_grandparentPerc__Index7	CD4+ T cells_GrandParentalPercentage	-0.00917906	0.333528
rs72727394	T	CD4_LMI1_grandparentPerc__Index7	CD4+ T cells_GrandParentalPercentage	-0.0104589	0.344219
rs478222	A	CD4_LMI1_grandparentPerc__Index7	CD4+ T cells_GrandParentalPercentage	-0.00775922	0.362508
rs4505848	G	CD4_LMI1_grandparentPerc__Index7	CD4+ T cells_GrandParentalPercentage	0.00799331	0.369857
rs4900384	G	CD4_LMI1_grandparentPerc__Index7	CD4+ T cells_GrandParentalPercentage	-0.00913707	0.370623
rs9585056	C	CD4_LMI1_grandparentPerc__Index7	CD4+ T cells_GrandParentalPercentage	-0.00877513	0.418789
rs1615504	T	CD4_LMI1_grandparentPerc__Index7	CD4+ T cells_GrandParentalPercentage	0.00801393	0.421115
rs1893217	G	CD4_LMI1_grandparentPerc__Index7	CD4+ T cells_GrandParentalPercentage	-0.00906862	0.422115
rs539514	T	CD4_LMI1_grandparentPerc__Index7	CD4+ T cells_GrandParentalPercentage	0.00705375	0.440112
rs6547853	G	CD4_LMI1_grandparentPerc__Index7	CD4+ T cells_GrandParentalPercentage	-0.0067213	0.449981
rs10509540	T	CD4_LMI1_grandparentPerc__Index7	CD4+ T cells_GrandParentalPercentage	-0.00699109	0.464338
rs12927355	C	CD4_LMI1_grandparentPerc__Index7	CD4+ T cells_GrandParentalPercentage	-0.00696572	0.474428
rs10786436	T	CD4_LMI1_grandparentPerc__Index7	CD4+ T cells_GrandParentalPercentage	0.00642911	0.525895
rs2476601	A	CD4_LMI1_grandparentPerc__Index7	CD4+ T cells_GrandParentalPercentage	-0.00741082	0.526146
rs9272346	G	CD4_LMI1_grandparentPerc__Index7	CD4+ T cells_GrandParentalPercentage	0.00742767	0.547678
rs7804356	T	CD4_LMI1_grandparentPerc__Index7	CD4+ T cells_GrandParentalPercentage	0.00640925	0.550486
rs1465788	C	CD4_LMI1_grandparentPerc__Index7	CD4+ T cells_GrandParentalPercentage	-0.00609001	0.56224
rs2281808	C	CD4_LMI1_grandparentPerc__Index7	CD4+ T cells_GrandParentalPercentage	0.00532498	0.586552
rs6518350	A	CD4_LMI1_grandparentPerc__Index7	CD4+ T cells_GrandParentalPercentage	0.00659937	0.611719
rs2292239	T	CD4_LMI1_grandparentPerc__Index7	CD4+ T cells_GrandParentalPercentage	0.00396893	0.6666
rs17166496	G	CD4_LMI1_grandparentPerc__Index7	CD4+ T cells_GrandParentalPercentage	-0.00404746	0.697099
rs7020673	G	CD4_LMI1_grandparentPerc__Index7	CD4+ T cells_GrandParentalPercentage	-0.00353152	0.697651
rs11954020	G	CD4_LMI1_grandparentPerc__Index7	CD4+ T cells_GrandParentalPercentage	0.00344377	0.706362
rs10517086	A	CD4_LMI1_grandparentPerc__Index7	CD4+ T cells_GrandParentalPercentage	0.00336872	0.72408
rs2304256	C	CD4_LMI1_grandparentPerc__Index7	CD4+ T cells_GrandParentalPercentage	0.0028692	0.782867
rs3825932	T	CD4_LMI1_grandparentPerc__Index7	CD4+ T cells_GrandParentalPercentage	0.00251853	0.793518
rs10795791	G	CD4_LMI1_grandparentPerc__Index7	CD4+ T cells_GrandParentalPercentage	-0.0020249	0.832044
rs12679857	A	CD4_LMI1_grandparentPerc__Index7	CD4+ T cells_GrandParentalPercentage	-0.00147841	0.880646
rs62447205	A	CD4_LMI1_grandparentPerc__Index7	CD4+ T cells_GrandParentalPercentage	-0.00141333	0.890058
rs516246	T	CD4_LMI1_grandparentPerc__Index7	CD4+ T cells_GrandParentalPercentage	0.00106833	0.903201
rs689	T	CD4_LMI1_grandparentPerc__Index7	CD4+ T cells_GrandParentalPercentage	-0.00117646	0.928038
rs4849135	G	CD4_LMI1_grandparentPerc__Index7	CD4+ T cells_GrandParentalPercentage	-0.000756558	0.940893
rs6691977	C	CD4_LMI1_grandparentPerc__Index7	CD4+ T cells_GrandParentalPercentage	0.000696077	0.950275
rs1052553	A	CD4_LMI1_grandparentPerc__Index7	CD4+ T cells_GrandParentalPercentage	-0.00044283	0.968274
rs16956936	C	CD4_LMI1_grandparentPerc__Index7	CD4+ T cells_GrandParentalPercentage	-0.000490854	0.97318
rs72727394	T	CD4_LMI1_parentPerc__Index8	CD4+ T cells_ParentalPercentage	-0.0295156	0.0113054
rs947474	A	CD4_LMI1_parentPerc__Index8	CD4+ T cells_ParentalPercentage	0.0261896	0.0219017
rs5753037	T	CD4_LMI1_parentPerc__Index8	CD4+ T cells_ParentalPercentage	-0.0223613	0.0251852
rs11574435	C	CD4_LMI1_parentPerc__Index8	CD4+ T cells_ParentalPercentage	-0.0402339	0.029729
rs2269241	C	CD4_LMI1_parentPerc__Index8	CD4+ T cells_ParentalPercentage	-0.029759	0.0380266
rs11258747	T	CD4_LMI1_parentPerc__Index8	CD4+ T cells_ParentalPercentage	-0.0216736	0.0471104
rs653178	C	CD4_LMI1_parentPerc__Index8	CD4+ T cells_ParentalPercentage	0.0176672	0.0563953
rs3024505	G	CD4_LMI1_parentPerc__Index8	CD4+ T cells_ParentalPercentage	-0.0257911	0.0639422
rs11203203	A	CD4_LMI1_parentPerc__Index8	CD4+ T cells_ParentalPercentage	0.0154507	0.117166
rs1990760	T	CD4_LMI1_parentPerc__Index8	CD4+ T cells_ParentalPercentage	0.0156396	0.126414
rs13415583	T	CD4_LMI1_parentPerc__Index8	CD4+ T cells_ParentalPercentage	0.0160079	0.149912
rs6547853	G	CD4_LMI1_parentPerc__Index8	CD4+ T cells_ParentalPercentage	-0.0133484	0.15655
rs10517086	A	CD4_LMI1_parentPerc__Index8	CD4+ T cells_ParentalPercentage	0.0133056	0.187855
rs9388489	G	CD4_LMI1_parentPerc__Index8	CD4+ T cells_ParentalPercentage	-0.012201	0.191168
rs425105	T	CD4_LMI1_parentPerc__Index8	CD4+ T cells_ParentalPercentage	0.0173614	0.207126
rs1983853	C	CD4_LMI1_parentPerc__Index8	CD4+ T cells_ParentalPercentage	0.0225085	0.226541
rs10795791	G	CD4_LMI1_parentPerc__Index8	CD4+ T cells_ParentalPercentage	-0.0121879	0.228047
rs1052553	A	CD4_LMI1_parentPerc__Index8	CD4+ T cells_ParentalPercentage	-0.0137144	0.244801
rs2290400	C	CD4_LMI1_parentPerc__Index8	CD4+ T cells_ParentalPercentage	-0.0120467	0.245784
rs2165738	C	CD4_LMI1_parentPerc__Index8	CD4+ T cells_ParentalPercentage	-0.0132974	0.255653
rs1465788	C	CD4_LMI1_parentPerc__Index8	CD4+ T cells_ParentalPercentage	-0.0123366	0.267929
rs2611215	A	CD4_LMI1_parentPerc__Index8	CD4+ T cells_ParentalPercentage	-0.0129048	0.282283
rs924043	C	CD4_LMI1_parentPerc__Index8	CD4+ T cells_ParentalPercentage	0.0143467	0.315028
rs10509540	T	CD4_LMI1_parentPerc__Index8	CD4+ T cells_ParentalPercentage	-0.0097564	0.335506
rs9272346	G	CD4_LMI1_parentPerc__Index8	CD4+ T cells_ParentalPercentage	0.0123347	0.346284
rs12444268	A	CD4_LMI1_parentPerc__Index8	CD4+ T cells_ParentalPercentage	0.0114242	0.371083
rs229533	C	CD4_LMI1_parentPerc__Index8	CD4+ T cells_ParentalPercentage	-0.00854913	0.396497
rs478222	A	CD4_LMI1_parentPerc__Index8	CD4+ T cells_ParentalPercentage	-0.00755182	0.403534
rs193778	G	CD4_LMI1_parentPerc__Index8	CD4+ T cells_ParentalPercentage	0.00871201	0.410355
rs4788084	C	CD4_LMI1_parentPerc__Index8	CD4+ T cells_ParentalPercentage	-0.00683865	0.48653
rs1615504	T	CD4_LMI1_parentPerc__Index8	CD4+ T cells_ParentalPercentage	0.00710378	0.501527
rs56994090	T	CD4_LMI1_parentPerc__Index8	CD4+ T cells_ParentalPercentage	-0.00770896	0.51498
rs1893217	G	CD4_LMI1_parentPerc__Index8	CD4+ T cells_ParentalPercentage	-0.0075526	0.528661
rs17166496	G	CD4_LMI1_parentPerc__Index8	CD4+ T cells_ParentalPercentage	-0.00638446	0.562642
rs550448	A	CD4_LMI1_parentPerc__Index8	CD4+ T cells_ParentalPercentage	-0.00836637	0.583956
rs2476601	A	CD4_LMI1_parentPerc__Index8	CD4+ T cells_ParentalPercentage	-0.00639061	0.6064
rs1534422	G	CD4_LMI1_parentPerc__Index8	CD4+ T cells_ParentalPercentage	-0.00531399	0.614132
rs3087243	G	CD4_LMI1_parentPerc__Index8	CD4+ T cells_ParentalPercentage	0.00501354	0.618838
rs12927355	C	CD4_LMI1_parentPerc__Index8	CD4+ T cells_ParentalPercentage	0.00506447	0.624071
rs2281808	C	CD4_LMI1_parentPerc__Index8	CD4+ T cells_ParentalPercentage	0.00489016	0.637809
rs4505848	G	CD4_LMI1_parentPerc__Index8	CD4+ T cells_ParentalPercentage	0.00430521	0.649128
rs62447205	A	CD4_LMI1_parentPerc__Index8	CD4+ T cells_ParentalPercentage	0.00451341	0.677254
rs72928038	A	CD4_LMI1_parentPerc__Index8	CD4+ T cells_ParentalPercentage	-0.0050641	0.703985
rs4849135	G	CD4_LMI1_parentPerc__Index8	CD4+ T cells_ParentalPercentage	-0.00386122	0.721253
rs539514	T	CD4_LMI1_parentPerc__Index8	CD4+ T cells_ParentalPercentage	0.00327112	0.735895
rs689	T	CD4_LMI1_parentPerc__Index8	CD4+ T cells_ParentalPercentage	0.00462332	0.737914
rs10137082	C	CD4_LMI1_parentPerc__Index8	CD4+ T cells_ParentalPercentage	-0.00337738	0.759763
rs4763879	A	CD4_LMI1_parentPerc__Index8	CD4+ T cells_ParentalPercentage	-0.00258602	0.785698
rs7804356	T	CD4_LMI1_parentPerc__Index8	CD4+ T cells_ParentalPercentage	0.00287981	0.800427
rs4900384	G	CD4_LMI1_parentPerc__Index8	CD4+ T cells_ParentalPercentage	-0.00272847	0.801193
rs6518350	A	CD4_LMI1_parentPerc__Index8	CD4+ T cells_ParentalPercentage	0.0032861	0.811711
rs3825932	T	CD4_LMI1_parentPerc__Index8	CD4+ T cells_ParentalPercentage	0.0022613	0.824675
rs6691977	C	CD4_LMI1_parentPerc__Index8	CD4+ T cells_ParentalPercentage	0.00258372	0.827256
rs7202877	G	CD4_LMI1_parentPerc__Index8	CD4+ T cells_ParentalPercentage	0.00302914	0.840998
rs11954020	G	CD4_LMI1_parentPerc__Index8	CD4+ T cells_ParentalPercentage	0.00191479	0.843478
rs10786436	T	CD4_LMI1_parentPerc__Index8	CD4+ T cells_ParentalPercentage	0.00204486	0.849234
rs2304256	C	CD4_LMI1_parentPerc__Index8	CD4+ T cells_ParentalPercentage	0.00150183	0.891843
rs2292239	T	CD4_LMI1_parentPerc__Index8	CD4+ T cells_ParentalPercentage	-0.000856747	0.930156
rs516246	T	CD4_LMI1_parentPerc__Index8	CD4+ T cells_ParentalPercentage	0.000794596	0.932046
rs12679857	A	CD4_LMI1_parentPerc__Index8	CD4+ T cells_ParentalPercentage	0.000788297	0.93984
rs7020673	G	CD4_LMI1_parentPerc__Index8	CD4+ T cells_ParentalPercentage	-0.000501181	0.958557
rs16956936	C	CD4_LMI1_parentPerc__Index8	CD4+ T cells_ParentalPercentage	-0.000674982	0.965237
rs9585056	C	CD4_LMI1_parentPerc__Index8	CD4+ T cells_ParentalPercentage	6.87513e-05	0.995239
rs3024505	G	CD4_LMI6_grandparentPerc__Index106	CD4+ T cells_GrandParentalPercentage	-0.0284151	0.0187318
rs2281808	C	CD4_LMI6_grandparentPerc__Index106	CD4+ T cells_GrandParentalPercentage	0.0205042	0.022524
rs947474	A	CD4_LMI6_grandparentPerc__Index106	CD4+ T cells_GrandParentalPercentage	0.0209861	0.0350303
rs1990760	T	CD4_LMI6_grandparentPerc__Index106	CD4+ T cells_GrandParentalPercentage	0.0169445	0.0567295
rs72928038	A	CD4_LMI6_grandparentPerc__Index106	CD4+ T cells_GrandParentalPercentage	-0.0192405	0.0961678
rs2611215	A	CD4_LMI6_grandparentPerc__Index106	CD4+ T cells_GrandParentalPercentage	-0.0167904	0.107401
rs11574435	C	CD4_LMI6_grandparentPerc__Index106	CD4+ T cells_GrandParentalPercentage	-0.0224631	0.164666
rs193778	G	CD4_LMI6_grandparentPerc__Index106	CD4+ T cells_GrandParentalPercentage	0.0124082	0.177351
rs10795791	G	CD4_LMI6_grandparentPerc__Index106	CD4+ T cells_GrandParentalPercentage	-0.0118274	0.178802
rs689	T	CD4_LMI6_grandparentPerc__Index106	CD4+ T cells_GrandParentalPercentage	-0.0161093	0.179524
rs1534422	G	CD4_LMI6_grandparentPerc__Index106	CD4+ T cells_GrandParentalPercentage	-0.0121045	0.186235
rs12444268	A	CD4_LMI6_grandparentPerc__Index106	CD4+ T cells_GrandParentalPercentage	0.0139315	0.209738
rs6518350	A	CD4_LMI6_grandparentPerc__Index106	CD4+ T cells_GrandParentalPercentage	-0.0145458	0.224932
rs10786436	T	CD4_LMI6_grandparentPerc__Index106	CD4+ T cells_GrandParentalPercentage	0.0112399	0.229181
rs11258747	T	CD4_LMI6_grandparentPerc__Index106	CD4+ T cells_GrandParentalPercentage	-0.0104301	0.27396
rs539514	T	CD4_LMI6_grandparentPerc__Index106	CD4+ T cells_GrandParentalPercentage	-0.00862951	0.306108
rs9388489	G	CD4_LMI6_grandparentPerc__Index106	CD4+ T cells_GrandParentalPercentage	-0.00826407	0.30948
rs11203203	A	CD4_LMI6_grandparentPerc__Index106	CD4+ T cells_GrandParentalPercentage	0.00828568	0.335295
rs56994090	T	CD4_LMI6_grandparentPerc__Index106	CD4+ T cells_GrandParentalPercentage	0.00965939	0.348348
rs2269241	C	CD4_LMI6_grandparentPerc__Index106	CD4+ T cells_GrandParentalPercentage	-0.0113056	0.367246
rs425105	T	CD4_LMI6_grandparentPerc__Index106	CD4+ T cells_GrandParentalPercentage	0.0107357	0.37061
rs3087243	G	CD4_LMI6_grandparentPerc__Index106	CD4+ T cells_GrandParentalPercentage	-0.00771125	0.379043
rs13415583	T	CD4_LMI6_grandparentPerc__Index106	CD4+ T cells_GrandParentalPercentage	0.00852592	0.379055
rs478222	A	CD4_LMI6_grandparentPerc__Index106	CD4+ T cells_GrandParentalPercentage	-0.00671781	0.39326
rs9272346	G	CD4_LMI6_grandparentPerc__Index106	CD4+ T cells_GrandParentalPercentage	-0.00964014	0.397847
rs7804356	T	CD4_LMI6_grandparentPerc__Index106	CD4+ T cells_GrandParentalPercentage	-0.00820904	0.407391
rs2290400	C	CD4_LMI6_grandparentPerc__Index106	CD4+ T cells_GrandParentalPercentage	-0.00723504	0.423626
rs653178	C	CD4_LMI6_grandparentPerc__Index106	CD4+ T cells_GrandParentalPercentage	0.00641766	0.427574
rs11954020	G	CD4_LMI6_grandparentPerc__Index106	CD4+ T cells_GrandParentalPercentage	-0.00659883	0.43405
rs4900384	G	CD4_LMI6_grandparentPerc__Index106	CD4+ T cells_GrandParentalPercentage	-0.00729344	0.439055
rs1983853	C	CD4_LMI6_grandparentPerc__Index106	CD4+ T cells_GrandParentalPercentage	-0.0117878	0.467363
rs924043	C	CD4_LMI6_grandparentPerc__Index106	CD4+ T cells_GrandParentalPercentage	0.0090253	0.468009
rs2292239	T	CD4_LMI6_grandparentPerc__Index106	CD4+ T cells_GrandParentalPercentage	0.00606605	0.475602
rs516246	T	CD4_LMI6_grandparentPerc__Index106	CD4+ T cells_GrandParentalPercentage	0.00578232	0.475644
rs6547853	G	CD4_LMI6_grandparentPerc__Index106	CD4+ T cells_GrandParentalPercentage	-0.00584638	0.476713
rs2165738	C	CD4_LMI6_grandparentPerc__Index106	CD4+ T cells_GrandParentalPercentage	0.00699209	0.492708
rs2476601	A	CD4_LMI6_grandparentPerc__Index106	CD4+ T cells_GrandParentalPercentage	-0.0071741	0.506292
rs12927355	C	CD4_LMI6_grandparentPerc__Index106	CD4+ T cells_GrandParentalPercentage	-0.00575079	0.522513
rs229533	C	CD4_LMI6_grandparentPerc__Index106	CD4+ T cells_GrandParentalPercentage	-0.00460902	0.599665
rs12679857	A	CD4_LMI6_grandparentPerc__Index106	CD4+ T cells_GrandParentalPercentage	0.00420979	0.643254
rs7202877	G	CD4_LMI6_grandparentPerc__Index106	CD4+ T cells_GrandParentalPercentage	-0.00589419	0.653748
rs72727394	T	CD4_LMI6_grandparentPerc__Index106	CD4+ T cells_GrandParentalPercentage	-0.00452425	0.657951
rs9585056	C	CD4_LMI6_grandparentPerc__Index106	CD4+ T cells_GrandParentalPercentage	-0.004308	0.66746
rs1052553	A	CD4_LMI6_grandparentPerc__Index106	CD4+ T cells_GrandParentalPercentage	-0.00415412	0.686098
rs1465788	C	CD4_LMI6_grandparentPerc__Index106	CD4+ T cells_GrandParentalPercentage	0.00352151	0.716732
rs2304256	C	CD4_LMI6_grandparentPerc__Index106	CD4+ T cells_GrandParentalPercentage	-0.00345086	0.719603
rs10517086	A	CD4_LMI6_grandparentPerc__Index106	CD4+ T cells_GrandParentalPercentage	-0.00313787	0.721753
rs4763879	A	CD4_LMI6_grandparentPerc__Index106	CD4+ T cells_GrandParentalPercentage	-0.00293391	0.723023
rs4788084	C	CD4_LMI6_grandparentPerc__Index106	CD4+ T cells_GrandParentalPercentage	0.00302966	0.723336
rs1893217	G	CD4_LMI6_grandparentPerc__Index106	CD4+ T cells_GrandParentalPercentage	0.00345388	0.740718
rs17166496	G	CD4_LMI6_grandparentPerc__Index106	CD4+ T cells_GrandParentalPercentage	-0.00290939	0.761893
rs6691977	C	CD4_LMI6_grandparentPerc__Index106	CD4+ T cells_GrandParentalPercentage	-0.00267169	0.795444
rs550448	A	CD4_LMI6_grandparentPerc__Index106	CD4+ T cells_GrandParentalPercentage	-0.00331569	0.803159
rs10509540	T	CD4_LMI6_grandparentPerc__Index106	CD4+ T cells_GrandParentalPercentage	0.00204303	0.816966
rs5753037	T	CD4_LMI6_grandparentPerc__Index106	CD4+ T cells_GrandParentalPercentage	-0.0019114	0.827027
rs10137082	C	CD4_LMI6_grandparentPerc__Index106	CD4+ T cells_GrandParentalPercentage	0.00182995	0.849046
rs62447205	A	CD4_LMI6_grandparentPerc__Index106	CD4+ T cells_GrandParentalPercentage	0.00158837	0.866387
rs4849135	G	CD4_LMI6_grandparentPerc__Index106	CD4+ T cells_GrandParentalPercentage	-0.00148558	0.874705
rs7020673	G	CD4_LMI6_grandparentPerc__Index106	CD4+ T cells_GrandParentalPercentage	-0.0012576	0.880918
rs3825932	T	CD4_LMI6_grandparentPerc__Index106	CD4+ T cells_GrandParentalPercentage	0.00115257	0.896789
rs1615504	T	CD4_LMI6_grandparentPerc__Index106	CD4+ T cells_GrandParentalPercentage	0.00055134	0.95224
rs4505848	G	CD4_LMI6_grandparentPerc__Index106	CD4+ T cells_GrandParentalPercentage	0.000432258	0.958156
rs16956936	C	CD4_LMI6_grandparentPerc__Index106	CD4+ T cells_GrandParentalPercentage	-0.000325935	0.980711
rs11574435	C	CD4_LMI6_parentPerc__Index108	CD4+ T cells_ParentalPercentage	-0.0416351	0.0183621
rs3024505	G	CD4_LMI6_parentPerc__Index108	CD4+ T cells_ParentalPercentage	-0.0312404	0.0184608
rs924043	C	CD4_LMI6_parentPerc__Index108	CD4+ T cells_ParentalPercentage	0.0275814	0.0422914
rs72727394	T	CD4_LMI6_parentPerc__Index108	CD4+ T cells_ParentalPercentage	-0.0205621	0.0655482
rs2269241	C	CD4_LMI6_parentPerc__Index108	CD4+ T cells_ParentalPercentage	-0.0247731	0.0708457
rs947474	A	CD4_LMI6_parentPerc__Index108	CD4+ T cells_ParentalPercentage	0.0190209	0.0820712
rs2611215	A	CD4_LMI6_parentPerc__Index108	CD4+ T cells_ParentalPercentage	-0.0194461	0.0890421
rs193778	G	CD4_LMI6_parentPerc__Index108	CD4+ T cells_ParentalPercentage	0.0170377	0.0908953
rs12444268	A	CD4_LMI6_parentPerc__Index108	CD4+ T cells_ParentalPercentage	0.0201085	0.0983816
rs425105	T	CD4_LMI6_parentPerc__Index108	CD4+ T cells_ParentalPercentage	0.0216529	0.0989305
rs653178	C	CD4_LMI6_parentPerc__Index108	CD4+ T cells_ParentalPercentage	0.014049	0.11254
rs5753037	T	CD4_LMI6_parentPerc__Index108	CD4+ T cells_ParentalPercentage	-0.0148312	0.121114
rs1990760	T	CD4_LMI6_parentPerc__Index108	CD4+ T cells_ParentalPercentage	0.0150229	0.124129
rs11203203	A	CD4_LMI6_parentPerc__Index108	CD4+ T cells_ParentalPercentage	0.013069	0.165407
rs11258747	T	CD4_LMI6_parentPerc__Index108	CD4+ T cells_ParentalPercentage	-0.0144843	0.165693
rs478222	A	CD4_LMI6_parentPerc__Index108	CD4+ T cells_ParentalPercentage	-0.0113183	0.189238
rs1534422	G	CD4_LMI6_parentPerc__Index108	CD4+ T cells_ParentalPercentage	-0.0128253	0.201752
rs4900384	G	CD4_LMI6_parentPerc__Index108	CD4+ T cells_ParentalPercentage	-0.0128131	0.214727
rs2281808	C	CD4_LMI6_parentPerc__Index108	CD4+ T cells_ParentalPercentage	0.0119849	0.226204
rs2292239	T	CD4_LMI6_parentPerc__Index108	CD4+ T cells_ParentalPercentage	0.011152	0.231318
rs1983853	C	CD4_LMI6_parentPerc__Index108	CD4+ T cells_ParentalPercentage	0.0211756	0.23346
rs13415583	T	CD4_LMI6_parentPerc__Index108	CD4+ T cells_ParentalPercentage	0.012534	0.238092
rs550448	A	CD4_LMI6_parentPerc__Index108	CD4+ T cells_ParentalPercentage	-0.0167669	0.249797
rs4763879	A	CD4_LMI6_parentPerc__Index108	CD4+ T cells_ParentalPercentage	-0.0101967	0.260812
rs7804356	T	CD4_LMI6_parentPerc__Index108	CD4+ T cells_ParentalPercentage	0.0121241	0.264317
rs10795791	G	CD4_LMI6_parentPerc__Index108	CD4+ T cells_ParentalPercentage	-0.0103863	0.282168
rs9388489	G	CD4_LMI6_parentPerc__Index108	CD4+ T cells_ParentalPercentage	-0.00952263	0.285637
rs229533	C	CD4_LMI6_parentPerc__Index108	CD4+ T cells_ParentalPercentage	-0.0102624	0.286184
rs72928038	A	CD4_LMI6_parentPerc__Index108	CD4+ T cells_ParentalPercentage	-0.0127721	0.315055
rs2290400	C	CD4_LMI6_parentPerc__Index108	CD4+ T cells_ParentalPercentage	-0.00970905	0.327457
rs10517086	A	CD4_LMI6_parentPerc__Index108	CD4+ T cells_ParentalPercentage	0.0093327	0.333786
rs4505848	G	CD4_LMI6_parentPerc__Index108	CD4+ T cells_ParentalPercentage	0.0083091	0.357373
rs539514	T	CD4_LMI6_parentPerc__Index108	CD4+ T cells_ParentalPercentage	0.00699123	0.449993
rs6547853	G	CD4_LMI6_parentPerc__Index108	CD4+ T cells_ParentalPercentage	-0.00672376	0.455597
rs10786436	T	CD4_LMI6_parentPerc__Index108	CD4+ T cells_ParentalPercentage	0.00763984	0.456694
rs7202877	G	CD4_LMI6_parentPerc__Index108	CD4+ T cells_ParentalPercentage	-0.0101226	0.482349
rs2165738	C	CD4_LMI6_parentPerc__Index108	CD4+ T cells_ParentalPercentage	-0.00770814	0.490549
rs1465788	C	CD4_LMI6_parentPerc__Index108	CD4+ T cells_ParentalPercentage	-0.00724444	0.496045
rs10509540	T	CD4_LMI6_parentPerc__Index108	CD4+ T cells_ParentalPercentage	-0.00604454	0.532292
rs3825932	T	CD4_LMI6_parentPerc__Index108	CD4+ T cells_ParentalPercentage	0.00597242	0.539845
rs1893217	G	CD4_LMI6_parentPerc__Index108	CD4+ T cells_ParentalPercentage	-0.00701323	0.540053
rs56994090	T	CD4_LMI6_parentPerc__Index108	CD4+ T cells_ParentalPercentage	-0.00592464	0.600285
rs6518350	A	CD4_LMI6_parentPerc__Index108	CD4+ T cells_ParentalPercentage	0.00677236	0.607029
rs516246	T	CD4_LMI6_parentPerc__Index108	CD4+ T cells_ParentalPercentage	0.00437345	0.62294
rs9585056	C	CD4_LMI6_parentPerc__Index108	CD4+ T cells_ParentalPercentage	-0.0053509	0.6266
rs12927355	C	CD4_LMI6_parentPerc__Index108	CD4+ T cells_ParentalPercentage	-0.00465952	0.636758
rs10137082	C	CD4_LMI6_parentPerc__Index108	CD4+ T cells_ParentalPercentage	-0.00489568	0.642425
rs62447205	A	CD4_LMI6_parentPerc__Index108	CD4+ T cells_ParentalPercentage	0.00479808	0.643055
rs7020673	G	CD4_LMI6_parentPerc__Index108	CD4+ T cells_ParentalPercentage	-0.00419356	0.648751
rs3087243	G	CD4_LMI6_parentPerc__Index108	CD4+ T cells_ParentalPercentage	-0.00437989	0.648986
rs16956936	C	CD4_LMI6_parentPerc__Index108	CD4+ T cells_ParentalPercentage	-0.00656767	0.65687
rs2476601	A	CD4_LMI6_parentPerc__Index108	CD4+ T cells_ParentalPercentage	-0.00434305	0.713874
rs6691977	C	CD4_LMI6_parentPerc__Index108	CD4+ T cells_ParentalPercentage	0.00407885	0.718216
rs4788084	C	CD4_LMI6_parentPerc__Index108	CD4+ T cells_ParentalPercentage	-0.00297693	0.751171
rs12679857	A	CD4_LMI6_parentPerc__Index108	CD4+ T cells_ParentalPercentage	0.0025926	0.794878
rs17166496	G	CD4_LMI6_parentPerc__Index108	CD4+ T cells_ParentalPercentage	-0.00183845	0.861448
rs11954020	G	CD4_LMI6_parentPerc__Index108	CD4+ T cells_ParentalPercentage	0.000829971	0.92858
rs9272346	G	CD4_LMI6_parentPerc__Index108	CD4+ T cells_ParentalPercentage	0.000898262	0.942795
rs689	T	CD4_LMI6_parentPerc__Index108	CD4+ T cells_ParentalPercentage	0.000733924	0.95564
rs4849135	G	CD4_LMI6_parentPerc__Index108	CD4+ T cells_ParentalPercentage	0.000573173	0.955771
rs1052553	A	CD4_LMI6_parentPerc__Index108	CD4+ T cells_ParentalPercentage	0.00053694	0.962024
rs2304256	C	CD4_LMI6_parentPerc__Index108	CD4+ T cells_ParentalPercentage	0.000120137	0.990911
rs1615504	T	CD4_LMI6_parentPerc__Index108	CD4+ T cells_ParentalPercentage	2.15931e-05	0.998294
rs11203203	A	CD4+CD25high_LMI1_grandparentPerc__Index8	Treg(CD4+ CD25+)_GrandParentalPercentage	0.0022766	0.00834606
rs3087243	G	CD4+CD25high_LMI1_grandparentPerc__Index8	Treg(CD4+ CD25+)_GrandParentalPercentage	0.00191041	0.0303213
rs10786436	T	CD4+CD25high_LMI1_grandparentPerc__Index8	Treg(CD4+ CD25+)_GrandParentalPercentage	-0.00163345	0.0833122
rs6547853	G	CD4+CD25high_LMI1_grandparentPerc__Index8	Treg(CD4+ CD25+)_GrandParentalPercentage	-0.00141503	0.0875255
rs72727394	T	CD4+CD25high_LMI1_grandparentPerc__Index8	Treg(CD4+ CD25+)_GrandParentalPercentage	-0.00167746	0.103403
rs9388489	G	CD4+CD25high_LMI1_grandparentPerc__Index8	Treg(CD4+ CD25+)_GrandParentalPercentage	-0.00132218	0.107091
rs10509540	T	CD4+CD25high_LMI1_grandparentPerc__Index8	Treg(CD4+ CD25+)_GrandParentalPercentage	-0.00139691	0.116436
rs2611215	A	CD4+CD25high_LMI1_grandparentPerc__Index8	Treg(CD4+ CD25+)_GrandParentalPercentage	0.00156653	0.137519
rs11574435	C	CD4+CD25high_LMI1_grandparentPerc__Index8	Treg(CD4+ CD25+)_GrandParentalPercentage	-0.00240556	0.140933
rs12927355	C	CD4+CD25high_LMI1_grandparentPerc__Index8	Treg(CD4+ CD25+)_GrandParentalPercentage	0.00126859	0.16213
rs9585056	C	CD4+CD25high_LMI1_grandparentPerc__Index8	Treg(CD4+ CD25+)_GrandParentalPercentage	-0.00139501	0.167895
rs1983853	C	CD4+CD25high_LMI1_grandparentPerc__Index8	Treg(CD4+ CD25+)_GrandParentalPercentage	0.00221954	0.175179
rs7020673	G	CD4+CD25high_LMI1_grandparentPerc__Index8	Treg(CD4+ CD25+)_GrandParentalPercentage	0.00111889	0.186467
rs17166496	G	CD4+CD25high_LMI1_grandparentPerc__Index8	Treg(CD4+ CD25+)_GrandParentalPercentage	-0.00125893	0.193815
rs2304256	C	CD4+CD25high_LMI1_grandparentPerc__Index8	Treg(CD4+ CD25+)_GrandParentalPercentage	-0.00119661	0.217435
rs3024505	G	CD4+CD25high_LMI1_grandparentPerc__Index8	Treg(CD4+ CD25+)_GrandParentalPercentage	0.00145582	0.235848
rs1615504	T	CD4+CD25high_LMI1_grandparentPerc__Index8	Treg(CD4+ CD25+)_GrandParentalPercentage	0.00105108	0.25798
rs56994090	T	CD4+CD25high_LMI1_grandparentPerc__Index8	Treg(CD4+ CD25+)_GrandParentalPercentage	0.00115903	0.265479
rs7804356	T	CD4+CD25high_LMI1_grandparentPerc__Index8	Treg(CD4+ CD25+)_GrandParentalPercentage	0.00108749	0.277358
rs550448	A	CD4+CD25high_LMI1_grandparentPerc__Index8	Treg(CD4+ CD25+)_GrandParentalPercentage	0.00144027	0.283544
rs7202877	G	CD4+CD25high_LMI1_grandparentPerc__Index8	Treg(CD4+ CD25+)_GrandParentalPercentage	-0.00141477	0.286336
rs1990760	T	CD4+CD25high_LMI1_grandparentPerc__Index8	Treg(CD4+ CD25+)_GrandParentalPercentage	-0.000945475	0.294446
rs10137082	C	CD4+CD25high_LMI1_grandparentPerc__Index8	Treg(CD4+ CD25+)_GrandParentalPercentage	-0.00100712	0.299522
rs947474	A	CD4+CD25high_LMI1_grandparentPerc__Index8	Treg(CD4+ CD25+)_GrandParentalPercentage	0.001025	0.310479
rs4788084	C	CD4+CD25high_LMI1_grandparentPerc__Index8	Treg(CD4+ CD25+)_GrandParentalPercentage	0.000869616	0.314338
rs5753037	T	CD4+CD25high_LMI1_grandparentPerc__Index8	Treg(CD4+ CD25+)_GrandParentalPercentage	0.000870361	0.324469
rs193778	G	CD4+CD25high_LMI1_grandparentPerc__Index8	Treg(CD4+ CD25+)_GrandParentalPercentage	0.00088549	0.341526
rs1534422	G	CD4+CD25high_LMI1_grandparentPerc__Index8	Treg(CD4+ CD25+)_GrandParentalPercentage	0.00086711	0.349474
rs1465788	C	CD4+CD25high_LMI1_grandparentPerc__Index8	Treg(CD4+ CD25+)_GrandParentalPercentage	0.000789507	0.420751
rs2292239	T	CD4+CD25high_LMI1_grandparentPerc__Index8	Treg(CD4+ CD25+)_GrandParentalPercentage	-0.000659508	0.442925
rs2165738	C	CD4+CD25high_LMI1_grandparentPerc__Index8	Treg(CD4+ CD25+)_GrandParentalPercentage	-0.000782387	0.447626
rs2269241	C	CD4+CD25high_LMI1_grandparentPerc__Index8	Treg(CD4+ CD25+)_GrandParentalPercentage	-0.000911418	0.47231
rs3825932	T	CD4+CD25high_LMI1_grandparentPerc__Index8	Treg(CD4+ CD25+)_GrandParentalPercentage	-0.000592673	0.50917
rs478222	A	CD4+CD25high_LMI1_grandparentPerc__Index8	Treg(CD4+ CD25+)_GrandParentalPercentage	-0.000416476	0.600811
rs72928038	A	CD4+CD25high_LMI1_grandparentPerc__Index8	Treg(CD4+ CD25+)_GrandParentalPercentage	0.000608499	0.603841
rs689	T	CD4+CD25high_LMI1_grandparentPerc__Index8	Treg(CD4+ CD25+)_GrandParentalPercentage	-0.000619658	0.610234
rs11954020	G	CD4+CD25high_LMI1_grandparentPerc__Index8	Treg(CD4+ CD25+)_GrandParentalPercentage	-0.000414349	0.627216
rs2476601	A	CD4+CD25high_LMI1_grandparentPerc__Index8	Treg(CD4+ CD25+)_GrandParentalPercentage	-0.000528439	0.628301
rs6518350	A	CD4+CD25high_LMI1_grandparentPerc__Index8	Treg(CD4+ CD25+)_GrandParentalPercentage	0.00057842	0.633646
rs16956936	C	CD4+CD25high_LMI1_grandparentPerc__Index8	Treg(CD4+ CD25+)_GrandParentalPercentage	0.00063551	0.640915
rs10795791	G	CD4+CD25high_LMI1_grandparentPerc__Index8	Treg(CD4+ CD25+)_GrandParentalPercentage	0.000383973	0.66655
rs2281808	C	CD4+CD25high_LMI1_grandparentPerc__Index8	Treg(CD4+ CD25+)_GrandParentalPercentage	0.000392918	0.667326
rs12679857	A	CD4+CD25high_LMI1_grandparentPerc__Index8	Treg(CD4+ CD25+)_GrandParentalPercentage	0.000390119	0.671183
rs1052553	A	CD4+CD25high_LMI1_grandparentPerc__Index8	Treg(CD4+ CD25+)_GrandParentalPercentage	-0.00042921	0.67957
rs1893217	G	CD4+CD25high_LMI1_grandparentPerc__Index8	Treg(CD4+ CD25+)_GrandParentalPercentage	0.000435751	0.679625
rs13415583	T	CD4+CD25high_LMI1_grandparentPerc__Index8	Treg(CD4+ CD25+)_GrandParentalPercentage	0.000388392	0.692056
rs9272346	G	CD4+CD25high_LMI1_grandparentPerc__Index8	Treg(CD4+ CD25+)_GrandParentalPercentage	-0.000438576	0.703792
rs4849135	G	CD4+CD25high_LMI1_grandparentPerc__Index8	Treg(CD4+ CD25+)_GrandParentalPercentage	-0.000356324	0.708285
rs425105	T	CD4+CD25high_LMI1_grandparentPerc__Index8	Treg(CD4+ CD25+)_GrandParentalPercentage	-0.000440415	0.716594
rs4763879	A	CD4+CD25high_LMI1_grandparentPerc__Index8	Treg(CD4+ CD25+)_GrandParentalPercentage	0.000263506	0.752873
rs653178	C	CD4+CD25high_LMI1_grandparentPerc__Index8	Treg(CD4+ CD25+)_GrandParentalPercentage	0.000203167	0.803936
rs12444268	A	CD4+CD25high_LMI1_grandparentPerc__Index8	Treg(CD4+ CD25+)_GrandParentalPercentage	-0.000256852	0.819398
rs11258747	T	CD4+CD25high_LMI1_grandparentPerc__Index8	Treg(CD4+ CD25+)_GrandParentalPercentage	0.000199262	0.836445
rs4505848	G	CD4+CD25high_LMI1_grandparentPerc__Index8	Treg(CD4+ CD25+)_GrandParentalPercentage	0.000130896	0.875117
rs6691977	C	CD4+CD25high_LMI1_grandparentPerc__Index8	Treg(CD4+ CD25+)_GrandParentalPercentage	0.00015377	0.882672
rs516246	T	CD4+CD25high_LMI1_grandparentPerc__Index8	Treg(CD4+ CD25+)_GrandParentalPercentage	-0.000110866	0.892452
rs2290400	C	CD4+CD25high_LMI1_grandparentPerc__Index8	Treg(CD4+ CD25+)_GrandParentalPercentage	-0.000110268	0.90406
rs4900384	G	CD4+CD25high_LMI1_grandparentPerc__Index8	Treg(CD4+ CD25+)_GrandParentalPercentage	0.0001141	0.904757
rs62447205	A	CD4+CD25high_LMI1_grandparentPerc__Index8	Treg(CD4+ CD25+)_GrandParentalPercentage	-9.46165e-05	0.921033
rs539514	T	CD4+CD25high_LMI1_grandparentPerc__Index8	Treg(CD4+ CD25+)_GrandParentalPercentage	-4.98628e-05	0.953415
rs10517086	A	CD4+CD25high_LMI1_grandparentPerc__Index8	Treg(CD4+ CD25+)_GrandParentalPercentage	1.82923e-05	0.983619
rs924043	C	CD4+CD25high_LMI1_grandparentPerc__Index8	Treg(CD4+ CD25+)_GrandParentalPercentage	-2.17115e-05	0.986231
rs229533	C	CD4+CD25high_LMI1_grandparentPerc__Index8	Treg(CD4+ CD25+)_GrandParentalPercentage	-1.40359e-06	0.998739
rs10786436	T	CD4+CD25high_LMI1_parentPerc__Index12	Treg(CD4+ CD25+)_ParentalPercentage	-0.00284628	0.0327772
rs11203203	A	CD4+CD25high_LMI1_parentPerc__Index12	Treg(CD4+ CD25+)_ParentalPercentage	0.00248062	0.0431296
rs5753037	T	CD4+CD25high_LMI1_parentPerc__Index12	Treg(CD4+ CD25+)_ParentalPercentage	0.00247589	0.0470005
rs3087243	G	CD4+CD25high_LMI1_parentPerc__Index12	Treg(CD4+ CD25+)_ParentalPercentage	0.00236664	0.0584858
rs3024505	G	CD4+CD25high_LMI1_parentPerc__Index12	Treg(CD4+ CD25+)_ParentalPercentage	0.00319324	0.0657074
rs2611215	A	CD4+CD25high_LMI1_parentPerc__Index12	Treg(CD4+ CD25+)_ParentalPercentage	0.00274166	0.066079
rs1990760	T	CD4+CD25high_LMI1_parentPerc__Index12	Treg(CD4+ CD25+)_ParentalPercentage	-0.00221606	0.0819982
rs7020673	G	CD4+CD25high_LMI1_parentPerc__Index12	Treg(CD4+ CD25+)_ParentalPercentage	0.0018525	0.122179
rs1534422	G	CD4+CD25high_LMI1_parentPerc__Index12	Treg(CD4+ CD25+)_ParentalPercentage	0.00195777	0.135159
rs56994090	T	CD4+CD25high_LMI1_parentPerc__Index12	Treg(CD4+ CD25+)_ParentalPercentage	0.0020258	0.169015
rs550448	A	CD4+CD25high_LMI1_parentPerc__Index12	Treg(CD4+ CD25+)_ParentalPercentage	0.00254377	0.180752
rs12927355	C	CD4+CD25high_LMI1_parentPerc__Index12	Treg(CD4+ CD25+)_ParentalPercentage	0.00171621	0.181834
rs6547853	G	CD4+CD25high_LMI1_parentPerc__Index12	Treg(CD4+ CD25+)_ParentalPercentage	-0.00149047	0.204521
rs9585056	C	CD4+CD25high_LMI1_parentPerc__Index12	Treg(CD4+ CD25+)_ParentalPercentage	-0.00178636	0.212628
rs7202877	G	CD4+CD25high_LMI1_parentPerc__Index12	Treg(CD4+ CD25+)_ParentalPercentage	-0.00234059	0.212712
rs2304256	C	CD4+CD25high_LMI1_parentPerc__Index12	Treg(CD4+ CD25+)_ParentalPercentage	-0.00165247	0.229139
rs4788084	C	CD4+CD25high_LMI1_parentPerc__Index12	Treg(CD4+ CD25+)_ParentalPercentage	0.00145226	0.235207
rs1465788	C	CD4+CD25high_LMI1_parentPerc__Index12	Treg(CD4+ CD25+)_ParentalPercentage	0.00164423	0.235995
rs10509540	T	CD4+CD25high_LMI1_parentPerc__Index12	Treg(CD4+ CD25+)_ParentalPercentage	-0.00146573	0.245405
rs11258747	T	CD4+CD25high_LMI1_parentPerc__Index12	Treg(CD4+ CD25+)_ParentalPercentage	0.00156094	0.252762
rs9388489	G	CD4+CD25high_LMI1_parentPerc__Index12	Treg(CD4+ CD25+)_ParentalPercentage	-0.00132816	0.25379
rs9272346	G	CD4+CD25high_LMI1_parentPerc__Index12	Treg(CD4+ CD25+)_ParentalPercentage	-0.00178423	0.274136
rs7804356	T	CD4+CD25high_LMI1_parentPerc__Index12	Treg(CD4+ CD25+)_ParentalPercentage	0.00150069	0.289874
rs17166496	G	CD4+CD25high_LMI1_parentPerc__Index12	Treg(CD4+ CD25+)_ParentalPercentage	-0.0013847	0.313289
rs10137082	C	CD4+CD25high_LMI1_parentPerc__Index12	Treg(CD4+ CD25+)_ParentalPercentage	-0.00132795	0.334165
rs425105	T	CD4+CD25high_LMI1_parentPerc__Index12	Treg(CD4+ CD25+)_ParentalPercentage	-0.00161782	0.345955
rs689	T	CD4+CD25high_LMI1_parentPerc__Index12	Treg(CD4+ CD25+)_ParentalPercentage	-0.00141057	0.412356
rs3825932	T	CD4+CD25high_LMI1_parentPerc__Index12	Treg(CD4+ CD25+)_ParentalPercentage	-0.0010347	0.415647
rs1615504	T	CD4+CD25high_LMI1_parentPerc__Index12	Treg(CD4+ CD25+)_ParentalPercentage	0.00107176	0.41573
rs10795791	G	CD4+CD25high_LMI1_parentPerc__Index12	Treg(CD4+ CD25+)_ParentalPercentage	0.00102178	0.417877
rs1983853	C	CD4+CD25high_LMI1_parentPerc__Index12	Treg(CD4+ CD25+)_ParentalPercentage	0.00187954	0.418223
rs72928038	A	CD4+CD25high_LMI1_parentPerc__Index12	Treg(CD4+ CD25+)_ParentalPercentage	0.00125208	0.45074
rs11954020	G	CD4+CD25high_LMI1_parentPerc__Index12	Treg(CD4+ CD25+)_ParentalPercentage	-0.000907062	0.452653
rs193778	G	CD4+CD25high_LMI1_parentPerc__Index12	Treg(CD4+ CD25+)_ParentalPercentage	0.000959528	0.46695
rs1893217	G	CD4+CD25high_LMI1_parentPerc__Index12	Treg(CD4+ CD25+)_ParentalPercentage	0.00108443	0.467825
rs653178	C	CD4+CD25high_LMI1_parentPerc__Index12	Treg(CD4+ CD25+)_ParentalPercentage	-0.000798664	0.490538
rs2292239	T	CD4+CD25high_LMI1_parentPerc__Index12	Treg(CD4+ CD25+)_ParentalPercentage	-0.000786852	0.518115
rs11574435	C	CD4+CD25high_LMI1_parentPerc__Index12	Treg(CD4+ CD25+)_ParentalPercentage	-0.00141299	0.542303
rs12444268	A	CD4+CD25high_LMI1_parentPerc__Index12	Treg(CD4+ CD25+)_ParentalPercentage	-0.000934002	0.557569
rs12679857	A	CD4+CD25high_LMI1_parentPerc__Index12	Treg(CD4+ CD25+)_ParentalPercentage	0.000687552	0.597242
rs72727394	T	CD4+CD25high_LMI1_parentPerc__Index12	Treg(CD4+ CD25+)_ParentalPercentage	-0.000743639	0.611231
rs16956936	C	CD4+CD25high_LMI1_parentPerc__Index12	Treg(CD4+ CD25+)_ParentalPercentage	0.000927701	0.630674
rs6518350	A	CD4+CD25high_LMI1_parentPerc__Index12	Treg(CD4+ CD25+)_ParentalPercentage	0.000668437	0.697371
rs229533	C	CD4+CD25high_LMI1_parentPerc__Index12	Treg(CD4+ CD25+)_ParentalPercentage	0.000469433	0.708905
rs10517086	A	CD4+CD25high_LMI1_parentPerc__Index12	Treg(CD4+ CD25+)_ParentalPercentage	-0.000468132	0.710579
rs4505848	G	CD4+CD25high_LMI1_parentPerc__Index12	Treg(CD4+ CD25+)_ParentalPercentage	-0.000403178	0.73246
rs4763879	A	CD4+CD25high_LMI1_parentPerc__Index12	Treg(CD4+ CD25+)_ParentalPercentage	0.000395335	0.738717
rs2476601	A	CD4+CD25high_LMI1_parentPerc__Index12	Treg(CD4+ CD25+)_ParentalPercentage	-0.000494653	0.749017
rs2290400	C	CD4+CD25high_LMI1_parentPerc__Index12	Treg(CD4+ CD25+)_ParentalPercentage	0.000339624	0.793201
rs924043	C	CD4+CD25high_LMI1_parentPerc__Index12	Treg(CD4+ CD25+)_ParentalPercentage	-0.000453884	0.798902
rs947474	A	CD4+CD25high_LMI1_parentPerc__Index12	Treg(CD4+ CD25+)_ParentalPercentage	0.000332017	0.816769
rs478222	A	CD4+CD25high_LMI1_parentPerc__Index12	Treg(CD4+ CD25+)_ParentalPercentage	-0.000220553	0.844923
rs2165738	C	CD4+CD25high_LMI1_parentPerc__Index12	Treg(CD4+ CD25+)_ParentalPercentage	-0.000278945	0.848486
rs2281808	C	CD4+CD25high_LMI1_parentPerc__Index12	Treg(CD4+ CD25+)_ParentalPercentage	0.000172998	0.893717
rs62447205	A	CD4+CD25high_LMI1_parentPerc__Index12	Treg(CD4+ CD25+)_ParentalPercentage	-0.000173906	0.897627
rs539514	T	CD4+CD25high_LMI1_parentPerc__Index12	Treg(CD4+ CD25+)_ParentalPercentage	-0.000142143	0.906389
rs516246	T	CD4+CD25high_LMI1_parentPerc__Index12	Treg(CD4+ CD25+)_ParentalPercentage	-0.000120535	0.917333
rs1052553	A	CD4+CD25high_LMI1_parentPerc__Index12	Treg(CD4+ CD25+)_ParentalPercentage	-0.0001468	0.920554
rs4849135	G	CD4+CD25high_LMI1_parentPerc__Index12	Treg(CD4+ CD25+)_ParentalPercentage	-0.000127048	0.924961
rs2269241	C	CD4+CD25high_LMI1_parentPerc__Index12	Treg(CD4+ CD25+)_ParentalPercentage	0.000144045	0.936111
rs4900384	G	CD4+CD25high_LMI1_parentPerc__Index12	Treg(CD4+ CD25+)_ParentalPercentage	9.57851e-05	0.943456
rs13415583	T	CD4+CD25high_LMI1_parentPerc__Index12	Treg(CD4+ CD25+)_ParentalPercentage	-3.59833e-05	0.979333
rs6691977	C	CD4+CD25high_LMI1_parentPerc__Index12	Treg(CD4+ CD25+)_ParentalPercentage	1.4195e-05	0.992325
rs3087243	G	CD4+CMCD45RA-CD27+_LMI2_grandparentPerc__Index21	CD4+ CM CD45RA- CD27+_GrandParentalPercentage	0.0246261	0.0104118
rs3024505	G	CD4+CMCD45RA-CD27+_LMI2_grandparentPerc__Index21	CD4+ CM CD45RA- CD27+_GrandParentalPercentage	-0.0317863	0.0172247
rs653178	C	CD4+CMCD45RA-CD27+_LMI2_grandparentPerc__Index21	CD4+ CM CD45RA- CD27+_GrandParentalPercentage	0.0204019	0.0216289
rs9272346	G	CD4+CMCD45RA-CD27+_LMI2_grandparentPerc__Index21	CD4+ CM CD45RA- CD27+_GrandParentalPercentage	0.0279827	0.0254842
rs1465788	C	CD4+CMCD45RA-CD27+_LMI2_grandparentPerc__Index21	CD4+ CM CD45RA- CD27+_GrandParentalPercentage	-0.0231878	0.0295846
rs4505848	G	CD4+CMCD45RA-CD27+_LMI2_grandparentPerc__Index21	CD4+ CM CD45RA- CD27+_GrandParentalPercentage	0.0187921	0.0378535
rs4788084	C	CD4+CMCD45RA-CD27+_LMI2_grandparentPerc__Index21	CD4+ CM CD45RA- CD27+_GrandParentalPercentage	0.0163011	0.0834699
rs11203203	A	CD4+CMCD45RA-CD27+_LMI2_grandparentPerc__Index21	CD4+ CM CD45RA- CD27+_GrandParentalPercentage	0.0148174	0.117998
rs10137082	C	CD4+CMCD45RA-CD27+_LMI2_grandparentPerc__Index21	CD4+ CM CD45RA- CD27+_GrandParentalPercentage	-0.0145778	0.168758
rs2476601	A	CD4+CMCD45RA-CD27+_LMI2_grandparentPerc__Index21	CD4+ CM CD45RA- CD27+_GrandParentalPercentage	0.0155826	0.190424
rs2292239	T	CD4+CMCD45RA-CD27+_LMI2_grandparentPerc__Index21	CD4+ CM CD45RA- CD27+_GrandParentalPercentage	-0.0121326	0.195678
rs10509540	T	CD4+CMCD45RA-CD27+_LMI2_grandparentPerc__Index21	CD4+ CM CD45RA- CD27+_GrandParentalPercentage	-0.0114887	0.237781
rs1534422	G	CD4+CMCD45RA-CD27+_LMI2_grandparentPerc__Index21	CD4+ CM CD45RA- CD27+_GrandParentalPercentage	0.0113927	0.260179
rs13415583	T	CD4+CMCD45RA-CD27+_LMI2_grandparentPerc__Index21	CD4+ CM CD45RA- CD27+_GrandParentalPercentage	-0.0119794	0.262754
rs2281808	C	CD4+CMCD45RA-CD27+_LMI2_grandparentPerc__Index21	CD4+ CM CD45RA- CD27+_GrandParentalPercentage	0.0111138	0.265067
rs4849135	G	CD4+CMCD45RA-CD27+_LMI2_grandparentPerc__Index21	CD4+ CM CD45RA- CD27+_GrandParentalPercentage	-0.0106392	0.305867
rs6547853	G	CD4+CMCD45RA-CD27+_LMI2_grandparentPerc__Index21	CD4+ CM CD45RA- CD27+_GrandParentalPercentage	-0.00917852	0.311378
rs5753037	T	CD4+CMCD45RA-CD27+_LMI2_grandparentPerc__Index21	CD4+ CM CD45RA- CD27+_GrandParentalPercentage	-0.00968694	0.315356
rs4763879	A	CD4+CMCD45RA-CD27+_LMI2_grandparentPerc__Index21	CD4+ CM CD45RA- CD27+_GrandParentalPercentage	-0.00884837	0.332577
rs689	T	CD4+CMCD45RA-CD27+_LMI2_grandparentPerc__Index21	CD4+ CM CD45RA- CD27+_GrandParentalPercentage	-0.0119967	0.365934
rs6691977	C	CD4+CMCD45RA-CD27+_LMI2_grandparentPerc__Index21	CD4+ CM CD45RA- CD27+_GrandParentalPercentage	-0.0101278	0.373064
rs9388489	G	CD4+CMCD45RA-CD27+_LMI2_grandparentPerc__Index21	CD4+ CM CD45RA- CD27+_GrandParentalPercentage	-0.00772383	0.38985
rs1052553	A	CD4+CMCD45RA-CD27+_LMI2_grandparentPerc__Index21	CD4+ CM CD45RA- CD27+_GrandParentalPercentage	0.0096824	0.393297
rs3825932	T	CD4+CMCD45RA-CD27+_LMI2_grandparentPerc__Index21	CD4+ CM CD45RA- CD27+_GrandParentalPercentage	0.00767817	0.433547
rs2304256	C	CD4+CMCD45RA-CD27+_LMI2_grandparentPerc__Index21	CD4+ CM CD45RA- CD27+_GrandParentalPercentage	-0.00806881	0.446923
rs2165738	C	CD4+CMCD45RA-CD27+_LMI2_grandparentPerc__Index21	CD4+ CM CD45RA- CD27+_GrandParentalPercentage	-0.00818504	0.467051
rs193778	G	CD4+CMCD45RA-CD27+_LMI2_grandparentPerc__Index21	CD4+ CM CD45RA- CD27+_GrandParentalPercentage	-0.0068582	0.500259
rs62447205	A	CD4+CMCD45RA-CD27+_LMI2_grandparentPerc__Index21	CD4+ CM CD45RA- CD27+_GrandParentalPercentage	-0.00699069	0.502269
rs425105	T	CD4+CMCD45RA-CD27+_LMI2_grandparentPerc__Index21	CD4+ CM CD45RA- CD27+_GrandParentalPercentage	0.00872997	0.509876
rs56994090	T	CD4+CMCD45RA-CD27+_LMI2_grandparentPerc__Index21	CD4+ CM CD45RA- CD27+_GrandParentalPercentage	-0.00746383	0.511909
rs229533	C	CD4+CMCD45RA-CD27+_LMI2_grandparentPerc__Index21	CD4+ CM CD45RA- CD27+_GrandParentalPercentage	-0.00619207	0.523025
rs12444268	A	CD4+CMCD45RA-CD27+_LMI2_grandparentPerc__Index21	CD4+ CM CD45RA- CD27+_GrandParentalPercentage	-0.00773696	0.528749
rs16956936	C	CD4+CMCD45RA-CD27+_LMI2_grandparentPerc__Index21	CD4+ CM CD45RA- CD27+_GrandParentalPercentage	-0.00805823	0.588156
rs12679857	A	CD4+CMCD45RA-CD27+_LMI2_grandparentPerc__Index21	CD4+ CM CD45RA- CD27+_GrandParentalPercentage	0.00518565	0.605375
rs516246	T	CD4+CMCD45RA-CD27+_LMI2_grandparentPerc__Index21	CD4+ CM CD45RA- CD27+_GrandParentalPercentage	0.00458053	0.608953
rs2611215	A	CD4+CMCD45RA-CD27+_LMI2_grandparentPerc__Index21	CD4+ CM CD45RA- CD27+_GrandParentalPercentage	0.00543295	0.638059
rs1990760	T	CD4+CMCD45RA-CD27+_LMI2_grandparentPerc__Index21	CD4+ CM CD45RA- CD27+_GrandParentalPercentage	0.00452823	0.646078
rs12927355	C	CD4+CMCD45RA-CD27+_LMI2_grandparentPerc__Index21	CD4+ CM CD45RA- CD27+_GrandParentalPercentage	0.00432706	0.663114
rs7202877	G	CD4+CMCD45RA-CD27+_LMI2_grandparentPerc__Index21	CD4+ CM CD45RA- CD27+_GrandParentalPercentage	0.00616109	0.671131
rs1983853	C	CD4+CMCD45RA-CD27+_LMI2_grandparentPerc__Index21	CD4+ CM CD45RA- CD27+_GrandParentalPercentage	0.00747734	0.676451
rs10786436	T	CD4+CMCD45RA-CD27+_LMI2_grandparentPerc__Index21	CD4+ CM CD45RA- CD27+_GrandParentalPercentage	-0.00404085	0.695889
rs11954020	G	CD4+CMCD45RA-CD27+_LMI2_grandparentPerc__Index21	CD4+ CM CD45RA- CD27+_GrandParentalPercentage	-0.00363959	0.696156
rs17166496	G	CD4+CMCD45RA-CD27+_LMI2_grandparentPerc__Index21	CD4+ CM CD45RA- CD27+_GrandParentalPercentage	0.00390318	0.712773
rs478222	A	CD4+CMCD45RA-CD27+_LMI2_grandparentPerc__Index21	CD4+ CM CD45RA- CD27+_GrandParentalPercentage	0.00313388	0.718547
rs72928038	A	CD4+CMCD45RA-CD27+_LMI2_grandparentPerc__Index21	CD4+ CM CD45RA- CD27+_GrandParentalPercentage	0.00424785	0.740217
rs550448	A	CD4+CMCD45RA-CD27+_LMI2_grandparentPerc__Index21	CD4+ CM CD45RA- CD27+_GrandParentalPercentage	-0.00461278	0.753486
rs11258747	T	CD4+CMCD45RA-CD27+_LMI2_grandparentPerc__Index21	CD4+ CM CD45RA- CD27+_GrandParentalPercentage	0.00311353	0.767734
rs4900384	G	CD4+CMCD45RA-CD27+_LMI2_grandparentPerc__Index21	CD4+ CM CD45RA- CD27+_GrandParentalPercentage	-0.00302857	0.771208
rs2269241	C	CD4+CMCD45RA-CD27+_LMI2_grandparentPerc__Index21	CD4+ CM CD45RA- CD27+_GrandParentalPercentage	0.00385308	0.780988
rs924043	C	CD4+CMCD45RA-CD27+_LMI2_grandparentPerc__Index21	CD4+ CM CD45RA- CD27+_GrandParentalPercentage	0.00373379	0.785823
rs1615504	T	CD4+CMCD45RA-CD27+_LMI2_grandparentPerc__Index21	CD4+ CM CD45RA- CD27+_GrandParentalPercentage	-0.00190908	0.851019
rs539514	T	CD4+CMCD45RA-CD27+_LMI2_grandparentPerc__Index21	CD4+ CM CD45RA- CD27+_GrandParentalPercentage	0.00159632	0.864041
rs2290400	C	CD4+CMCD45RA-CD27+_LMI2_grandparentPerc__Index21	CD4+ CM CD45RA- CD27+_GrandParentalPercentage	-0.00164476	0.869256
rs72727394	T	CD4+CMCD45RA-CD27+_LMI2_grandparentPerc__Index21	CD4+ CM CD45RA- CD27+_GrandParentalPercentage	-0.00144246	0.898304
rs11574435	C	CD4+CMCD45RA-CD27+_LMI2_grandparentPerc__Index21	CD4+ CM CD45RA- CD27+_GrandParentalPercentage	0.00227197	0.898957
rs9585056	C	CD4+CMCD45RA-CD27+_LMI2_grandparentPerc__Index21	CD4+ CM CD45RA- CD27+_GrandParentalPercentage	-0.00102048	0.926583
rs10517086	A	CD4+CMCD45RA-CD27+_LMI2_grandparentPerc__Index21	CD4+ CM CD45RA- CD27+_GrandParentalPercentage	-0.000826494	0.932316
rs947474	A	CD4+CMCD45RA-CD27+_LMI2_grandparentPerc__Index21	CD4+ CM CD45RA- CD27+_GrandParentalPercentage	-0.000898165	0.935232
rs10795791	G	CD4+CMCD45RA-CD27+_LMI2_grandparentPerc__Index21	CD4+ CM CD45RA- CD27+_GrandParentalPercentage	-0.000595325	0.95124
rs7804356	T	CD4+CMCD45RA-CD27+_LMI2_grandparentPerc__Index21	CD4+ CM CD45RA- CD27+_GrandParentalPercentage	0.00066502	0.951574
rs6518350	A	CD4+CMCD45RA-CD27+_LMI2_grandparentPerc__Index21	CD4+ CM CD45RA- CD27+_GrandParentalPercentage	-0.000781532	0.953
rs7020673	G	CD4+CMCD45RA-CD27+_LMI2_grandparentPerc__Index21	CD4+ CM CD45RA- CD27+_GrandParentalPercentage	-0.000283165	0.975632
rs1893217	G	CD4+CMCD45RA-CD27+_LMI2_grandparentPerc__Index21	CD4+ CM CD45RA- CD27+_GrandParentalPercentage	8.26937e-05	0.994276
rs3087243	G	CD4+CMCD45RA-CD27+_LMI2_parentPerc__Index22	CD4+ CM CD45RA- CD27+_ParentalPercentage	0.037908	0.0044262
rs1465788	C	CD4+CMCD45RA-CD27+_LMI2_parentPerc__Index22	CD4+ CM CD45RA- CD27+_ParentalPercentage	-0.0325456	0.027807
rs2269241	C	CD4+CMCD45RA-CD27+_LMI2_parentPerc__Index22	CD4+ CM CD45RA- CD27+_ParentalPercentage	0.0399387	0.0369062
rs13415583	T	CD4+CMCD45RA-CD27+_LMI2_parentPerc__Index22	CD4+ CM CD45RA- CD27+_ParentalPercentage	-0.0304724	0.0394397
rs4788084	C	CD4+CMCD45RA-CD27+_LMI2_parentPerc__Index22	CD4+ CM CD45RA- CD27+_ParentalPercentage	0.0249654	0.055987
rs9272346	G	CD4+CMCD45RA-CD27+_LMI2_parentPerc__Index22	CD4+ CM CD45RA- CD27+_ParentalPercentage	0.0319809	0.0664114
rs4505848	G	CD4+CMCD45RA-CD27+_LMI2_parentPerc__Index22	CD4+ CM CD45RA- CD27+_ParentalPercentage	0.0230286	0.0671167
rs11574435	C	CD4+CMCD45RA-CD27+_LMI2_parentPerc__Index22	CD4+ CM CD45RA- CD27+_ParentalPercentage	0.043728	0.0772024
rs1534422	G	CD4+CMCD45RA-CD27+_LMI2_parentPerc__Index22	CD4+ CM CD45RA- CD27+_ParentalPercentage	0.0245863	0.0793839
rs2476601	A	CD4+CMCD45RA-CD27+_LMI2_parentPerc__Index22	CD4+ CM CD45RA- CD27+_ParentalPercentage	0.0283834	0.0853228
rs2611215	A	CD4+CMCD45RA-CD27+_LMI2_parentPerc__Index22	CD4+ CM CD45RA- CD27+_ParentalPercentage	0.0267778	0.0938445
rs11258747	T	CD4+CMCD45RA-CD27+_LMI2_parentPerc__Index22	CD4+ CM CD45RA- CD27+_ParentalPercentage	0.0242472	0.0964655
rs947474	A	CD4+CMCD45RA-CD27+_LMI2_parentPerc__Index22	CD4+ CM CD45RA- CD27+_ParentalPercentage	-0.0248024	0.104869
rs689	T	CD4+CMCD45RA-CD27+_LMI2_parentPerc__Index22	CD4+ CM CD45RA- CD27+_ParentalPercentage	-0.0297892	0.105063
rs72727394	T	CD4+CMCD45RA-CD27+_LMI2_parentPerc__Index22	CD4+ CM CD45RA- CD27+_ParentalPercentage	0.0250126	0.109293
rs1052553	A	CD4+CMCD45RA-CD27+_LMI2_parentPerc__Index22	CD4+ CM CD45RA- CD27+_ParentalPercentage	0.0246357	0.116898
rs653178	C	CD4+CMCD45RA-CD27+_LMI2_parentPerc__Index22	CD4+ CM CD45RA- CD27+_ParentalPercentage	0.0192123	0.120494
rs3024505	G	CD4+CMCD45RA-CD27+_LMI2_parentPerc__Index22	CD4+ CM CD45RA- CD27+_ParentalPercentage	-0.0283649	0.127268
rs12444268	A	CD4+CMCD45RA-CD27+_LMI2_parentPerc__Index22	CD4+ CM CD45RA- CD27+_ParentalPercentage	-0.0248625	0.143946
rs2292239	T	CD4+CMCD45RA-CD27+_LMI2_parentPerc__Index22	CD4+ CM CD45RA- CD27+_ParentalPercentage	-0.0174078	0.181026
rs6691977	C	CD4+CMCD45RA-CD27+_LMI2_parentPerc__Index22	CD4+ CM CD45RA- CD27+_ParentalPercentage	-0.0194556	0.217299
rs193778	G	CD4+CMCD45RA-CD27+_LMI2_parentPerc__Index22	CD4+ CM CD45RA- CD27+_ParentalPercentage	-0.0156578	0.267137
rs10517086	A	CD4+CMCD45RA-CD27+_LMI2_parentPerc__Index22	CD4+ CM CD45RA- CD27+_ParentalPercentage	-0.0142668	0.290273
rs478222	A	CD4+CMCD45RA-CD27+_LMI2_parentPerc__Index22	CD4+ CM CD45RA- CD27+_ParentalPercentage	0.0125447	0.298134
rs17166496	G	CD4+CMCD45RA-CD27+_LMI2_parentPerc__Index22	CD4+ CM CD45RA- CD27+_ParentalPercentage	0.0148644	0.312009
rs62447205	A	CD4+CMCD45RA-CD27+_LMI2_parentPerc__Index22	CD4+ CM CD45RA- CD27+_ParentalPercentage	-0.0129713	0.369624
rs4849135	G	CD4+CMCD45RA-CD27+_LMI2_parentPerc__Index22	CD4+ CM CD45RA- CD27+_ParentalPercentage	-0.012909	0.370947
rs1893217	G	CD4+CMCD45RA-CD27+_LMI2_parentPerc__Index22	CD4+ CM CD45RA- CD27+_ParentalPercentage	0.0142441	0.372931
rs10786436	T	CD4+CMCD45RA-CD27+_LMI2_parentPerc__Index22	CD4+ CM CD45RA- CD27+_ParentalPercentage	-0.012543	0.381754
rs1983853	C	CD4+CMCD45RA-CD27+_LMI2_parentPerc__Index22	CD4+ CM CD45RA- CD27+_ParentalPercentage	-0.0214848	0.387384
rs12927355	C	CD4+CMCD45RA-CD27+_LMI2_parentPerc__Index22	CD4+ CM CD45RA- CD27+_ParentalPercentage	0.010688	0.438048
rs10137082	C	CD4+CMCD45RA-CD27+_LMI2_parentPerc__Index22	CD4+ CM CD45RA- CD27+_ParentalPercentage	-0.00977441	0.506981
rs2281808	C	CD4+CMCD45RA-CD27+_LMI2_parentPerc__Index22	CD4+ CM CD45RA- CD27+_ParentalPercentage	0.00918899	0.507232
rs10795791	G	CD4+CMCD45RA-CD27+_LMI2_parentPerc__Index22	CD4+ CM CD45RA- CD27+_ParentalPercentage	0.00878262	0.515572
rs2304256	C	CD4+CMCD45RA-CD27+_LMI2_parentPerc__Index22	CD4+ CM CD45RA- CD27+_ParentalPercentage	-0.0092013	0.532211
rs11954020	G	CD4+CMCD45RA-CD27+_LMI2_parentPerc__Index22	CD4+ CM CD45RA- CD27+_ParentalPercentage	-0.00772203	0.550505
rs2290400	C	CD4+CMCD45RA-CD27+_LMI2_parentPerc__Index22	CD4+ CM CD45RA- CD27+_ParentalPercentage	0.00792546	0.567609
rs4763879	A	CD4+CMCD45RA-CD27+_LMI2_parentPerc__Index22	CD4+ CM CD45RA- CD27+_ParentalPercentage	-0.0072156	0.569514
rs16956936	C	CD4+CMCD45RA-CD27+_LMI2_parentPerc__Index22	CD4+ CM CD45RA- CD27+_ParentalPercentage	-0.0101653	0.622678
rs1615504	T	CD4+CMCD45RA-CD27+_LMI2_parentPerc__Index22	CD4+ CM CD45RA- CD27+_ParentalPercentage	-0.00673775	0.632918
rs1990760	T	CD4+CMCD45RA-CD27+_LMI2_parentPerc__Index22	CD4+ CM CD45RA- CD27+_ParentalPercentage	-0.00633388	0.643567
rs3825932	T	CD4+CMCD45RA-CD27+_LMI2_parentPerc__Index22	CD4+ CM CD45RA- CD27+_ParentalPercentage	0.00539406	0.692028
rs425105	T	CD4+CMCD45RA-CD27+_LMI2_parentPerc__Index22	CD4+ CM CD45RA- CD27+_ParentalPercentage	-0.00725245	0.693387
rs516246	T	CD4+CMCD45RA-CD27+_LMI2_parentPerc__Index22	CD4+ CM CD45RA- CD27+_ParentalPercentage	0.0047851	0.700295
rs10509540	T	CD4+CMCD45RA-CD27+_LMI2_parentPerc__Index22	CD4+ CM CD45RA- CD27+_ParentalPercentage	-0.00506384	0.7082
rs6518350	A	CD4+CMCD45RA-CD27+_LMI2_parentPerc__Index22	CD4+ CM CD45RA- CD27+_ParentalPercentage	-0.00653316	0.722602
rs6547853	G	CD4+CMCD45RA-CD27+_LMI2_parentPerc__Index22	CD4+ CM CD45RA- CD27+_ParentalPercentage	-0.00425875	0.735367
rs550448	A	CD4+CMCD45RA-CD27+_LMI2_parentPerc__Index22	CD4+ CM CD45RA- CD27+_ParentalPercentage	0.00613632	0.763456
rs12679857	A	CD4+CMCD45RA-CD27+_LMI2_parentPerc__Index22	CD4+ CM CD45RA- CD27+_ParentalPercentage	0.00369848	0.790703
rs56994090	T	CD4+CMCD45RA-CD27+_LMI2_parentPerc__Index22	CD4+ CM CD45RA- CD27+_ParentalPercentage	-0.00375143	0.812377
rs9585056	C	CD4+CMCD45RA-CD27+_LMI2_parentPerc__Index22	CD4+ CM CD45RA- CD27+_ParentalPercentage	0.00363748	0.812955
rs924043	C	CD4+CMCD45RA-CD27+_LMI2_parentPerc__Index22	CD4+ CM CD45RA- CD27+_ParentalPercentage	-0.00426416	0.823106
rs72928038	A	CD4+CMCD45RA-CD27+_LMI2_parentPerc__Index22	CD4+ CM CD45RA- CD27+_ParentalPercentage	0.00388879	0.826928
rs7202877	G	CD4+CMCD45RA-CD27+_LMI2_parentPerc__Index22	CD4+ CM CD45RA- CD27+_ParentalPercentage	0.00385777	0.848146
rs7020673	G	CD4+CMCD45RA-CD27+_LMI2_parentPerc__Index22	CD4+ CM CD45RA- CD27+_ParentalPercentage	-0.00203294	0.874474
rs539514	T	CD4+CMCD45RA-CD27+_LMI2_parentPerc__Index22	CD4+ CM CD45RA- CD27+_ParentalPercentage	-0.00157798	0.902954
rs7804356	T	CD4+CMCD45RA-CD27+_LMI2_parentPerc__Index22	CD4+ CM CD45RA- CD27+_ParentalPercentage	-0.00182498	0.904438
rs4900384	G	CD4+CMCD45RA-CD27+_LMI2_parentPerc__Index22	CD4+ CM CD45RA- CD27+_ParentalPercentage	0.0014884	0.91801
rs2165738	C	CD4+CMCD45RA-CD27+_LMI2_parentPerc__Index22	CD4+ CM CD45RA- CD27+_ParentalPercentage	-0.00149123	0.924004
rs11203203	A	CD4+CMCD45RA-CD27+_LMI2_parentPerc__Index22	CD4+ CM CD45RA- CD27+_ParentalPercentage	0.000697886	0.957826
rs229533	C	CD4+CMCD45RA-CD27+_LMI2_parentPerc__Index22	CD4+ CM CD45RA- CD27+_ParentalPercentage	-0.000669245	0.960359
rs5753037	T	CD4+CMCD45RA-CD27+_LMI2_parentPerc__Index22	CD4+ CM CD45RA- CD27+_ParentalPercentage	-0.000613598	0.963502
rs9388489	G	CD4+CMCD45RA-CD27+_LMI2_parentPerc__Index22	CD4+ CM CD45RA- CD27+_ParentalPercentage	-0.000529985	0.966127
rs3087243	G	CD4+CMCD45RO+CD27+_LMI2_grandparentPerc__Index21	CD4+ CM CD45RO+ CD27+_GrandParentalPercentage	0.0263385	0.00279031
rs653178	C	CD4+CMCD45RO+CD27+_LMI2_grandparentPerc__Index21	CD4+ CM CD45RO+ CD27+_GrandParentalPercentage	0.0211599	0.00941427
rs3024505	G	CD4+CMCD45RO+CD27+_LMI2_grandparentPerc__Index21	CD4+ CM CD45RO+ CD27+_GrandParentalPercentage	-0.0291851	0.0173307
rs9272346	G	CD4+CMCD45RO+CD27+_LMI2_grandparentPerc__Index21	CD4+ CM CD45RO+ CD27+_GrandParentalPercentage	0.0266232	0.0206826
rs1465788	C	CD4+CMCD45RO+CD27+_LMI2_grandparentPerc__Index21	CD4+ CM CD45RO+ CD27+_GrandParentalPercentage	-0.0193965	0.0478986
rs4505848	G	CD4+CMCD45RO+CD27+_LMI2_grandparentPerc__Index21	CD4+ CM CD45RO+ CD27+_GrandParentalPercentage	0.0143551	0.0848642
rs6691977	C	CD4+CMCD45RO+CD27+_LMI2_grandparentPerc__Index21	CD4+ CM CD45RO+ CD27+_GrandParentalPercentage	-0.0160591	0.123609
rs10509540	T	CD4+CMCD45RO+CD27+_LMI2_grandparentPerc__Index21	CD4+ CM CD45RO+ CD27+_GrandParentalPercentage	-0.0135977	0.127989
rs9388489	G	CD4+CMCD45RO+CD27+_LMI2_grandparentPerc__Index21	CD4+ CM CD45RO+ CD27+_GrandParentalPercentage	-0.0122523	0.137049
rs13415583	T	CD4+CMCD45RO+CD27+_LMI2_grandparentPerc__Index21	CD4+ CM CD45RO+ CD27+_GrandParentalPercentage	-0.0143438	0.144113
rs2292239	T	CD4+CMCD45RO+CD27+_LMI2_grandparentPerc__Index21	CD4+ CM CD45RO+ CD27+_GrandParentalPercentage	-0.0120928	0.160361
rs5753037	T	CD4+CMCD45RO+CD27+_LMI2_grandparentPerc__Index21	CD4+ CM CD45RO+ CD27+_GrandParentalPercentage	-0.0117258	0.185618
rs4788084	C	CD4+CMCD45RO+CD27+_LMI2_grandparentPerc__Index21	CD4+ CM CD45RO+ CD27+_GrandParentalPercentage	0.0114543	0.186364
rs11203203	A	CD4+CMCD45RO+CD27+_LMI2_grandparentPerc__Index21	CD4+ CM CD45RO+ CD27+_GrandParentalPercentage	0.0106024	0.224103
rs3825932	T	CD4+CMCD45RO+CD27+_LMI2_grandparentPerc__Index21	CD4+ CM CD45RO+ CD27+_GrandParentalPercentage	0.0108421	0.228398
rs924043	C	CD4+CMCD45RO+CD27+_LMI2_grandparentPerc__Index21	CD4+ CM CD45RO+ CD27+_GrandParentalPercentage	0.0144803	0.250788
rs10795791	G	CD4+CMCD45RO+CD27+_LMI2_grandparentPerc__Index21	CD4+ CM CD45RO+ CD27+_GrandParentalPercentage	-0.00994302	0.265726
rs2476601	A	CD4+CMCD45RO+CD27+_LMI2_grandparentPerc__Index21	CD4+ CM CD45RO+ CD27+_GrandParentalPercentage	0.0120073	0.272588
rs2165738	C	CD4+CMCD45RO+CD27+_LMI2_grandparentPerc__Index21	CD4+ CM CD45RO+ CD27+_GrandParentalPercentage	-0.0108539	0.293658
rs2304256	C	CD4+CMCD45RO+CD27+_LMI2_grandparentPerc__Index21	CD4+ CM CD45RO+ CD27+_GrandParentalPercentage	-0.0101352	0.298277
rs10137082	C	CD4+CMCD45RO+CD27+_LMI2_grandparentPerc__Index21	CD4+ CM CD45RO+ CD27+_GrandParentalPercentage	-0.0101301	0.298548
rs229533	C	CD4+CMCD45RO+CD27+_LMI2_grandparentPerc__Index21	CD4+ CM CD45RO+ CD27+_GrandParentalPercentage	-0.00854125	0.33745
rs516246	T	CD4+CMCD45RO+CD27+_LMI2_grandparentPerc__Index21	CD4+ CM CD45RO+ CD27+_GrandParentalPercentage	0.00766663	0.351151
rs1052553	A	CD4+CMCD45RO+CD27+_LMI2_grandparentPerc__Index21	CD4+ CM CD45RO+ CD27+_GrandParentalPercentage	0.00950742	0.361666
rs12679857	A	CD4+CMCD45RO+CD27+_LMI2_grandparentPerc__Index21	CD4+ CM CD45RO+ CD27+_GrandParentalPercentage	0.00760648	0.409324
rs11574435	C	CD4+CMCD45RO+CD27+_LMI2_grandparentPerc__Index21	CD4+ CM CD45RO+ CD27+_GrandParentalPercentage	-0.0128417	0.434503
rs689	T	CD4+CMCD45RO+CD27+_LMI2_grandparentPerc__Index21	CD4+ CM CD45RO+ CD27+_GrandParentalPercentage	-0.0088777	0.466766
rs1990760	T	CD4+CMCD45RO+CD27+_LMI2_grandparentPerc__Index21	CD4+ CM CD45RO+ CD27+_GrandParentalPercentage	0.00650252	0.47288
rs6518350	A	CD4+CMCD45RO+CD27+_LMI2_grandparentPerc__Index21	CD4+ CM CD45RO+ CD27+_GrandParentalPercentage	0.00839072	0.490857
rs6547853	G	CD4+CMCD45RO+CD27+_LMI2_grandparentPerc__Index21	CD4+ CM CD45RO+ CD27+_GrandParentalPercentage	-0.00540189	0.517104
rs4763879	A	CD4+CMCD45RO+CD27+_LMI2_grandparentPerc__Index21	CD4+ CM CD45RO+ CD27+_GrandParentalPercentage	-0.00509232	0.544286
rs947474	A	CD4+CMCD45RO+CD27+_LMI2_grandparentPerc__Index21	CD4+ CM CD45RO+ CD27+_GrandParentalPercentage	0.00607047	0.549913
rs425105	T	CD4+CMCD45RO+CD27+_LMI2_grandparentPerc__Index21	CD4+ CM CD45RO+ CD27+_GrandParentalPercentage	0.00718847	0.554913
rs2611215	A	CD4+CMCD45RO+CD27+_LMI2_grandparentPerc__Index21	CD4+ CM CD45RO+ CD27+_GrandParentalPercentage	0.00621247	0.558285
rs10517086	A	CD4+CMCD45RO+CD27+_LMI2_grandparentPerc__Index21	CD4+ CM CD45RO+ CD27+_GrandParentalPercentage	0.00487421	0.585617
rs1983853	C	CD4+CMCD45RO+CD27+_LMI2_grandparentPerc__Index21	CD4+ CM CD45RO+ CD27+_GrandParentalPercentage	0.0088959	0.588989
rs478222	A	CD4+CMCD45RO+CD27+_LMI2_grandparentPerc__Index21	CD4+ CM CD45RO+ CD27+_GrandParentalPercentage	-0.00414006	0.604354
rs12927355	C	CD4+CMCD45RO+CD27+_LMI2_grandparentPerc__Index21	CD4+ CM CD45RO+ CD27+_GrandParentalPercentage	0.0046677	0.609101
rs56994090	T	CD4+CMCD45RO+CD27+_LMI2_grandparentPerc__Index21	CD4+ CM CD45RO+ CD27+_GrandParentalPercentage	-0.00534286	0.609523
rs4849135	G	CD4+CMCD45RO+CD27+_LMI2_grandparentPerc__Index21	CD4+ CM CD45RO+ CD27+_GrandParentalPercentage	-0.0048144	0.614483
rs2281808	C	CD4+CMCD45RO+CD27+_LMI2_grandparentPerc__Index21	CD4+ CM CD45RO+ CD27+_GrandParentalPercentage	0.00445116	0.627607
rs1534422	G	CD4+CMCD45RO+CD27+_LMI2_grandparentPerc__Index21	CD4+ CM CD45RO+ CD27+_GrandParentalPercentage	0.00442705	0.634441
rs17166496	G	CD4+CMCD45RO+CD27+_LMI2_grandparentPerc__Index21	CD4+ CM CD45RO+ CD27+_GrandParentalPercentage	0.00431026	0.658214
rs193778	G	CD4+CMCD45RO+CD27+_LMI2_grandparentPerc__Index21	CD4+ CM CD45RO+ CD27+_GrandParentalPercentage	-0.00367028	0.694771
rs1615504	T	CD4+CMCD45RO+CD27+_LMI2_grandparentPerc__Index21	CD4+ CM CD45RO+ CD27+_GrandParentalPercentage	-0.0034762	0.709763
rs2290400	C	CD4+CMCD45RO+CD27+_LMI2_grandparentPerc__Index21	CD4+ CM CD45RO+ CD27+_GrandParentalPercentage	-0.00328581	0.720453
rs16956936	C	CD4+CMCD45RO+CD27+_LMI2_grandparentPerc__Index21	CD4+ CM CD45RO+ CD27+_GrandParentalPercentage	-0.00446957	0.743862
rs10786436	T	CD4+CMCD45RO+CD27+_LMI2_grandparentPerc__Index21	CD4+ CM CD45RO+ CD27+_GrandParentalPercentage	-0.00310311	0.743974
rs72727394	T	CD4+CMCD45RO+CD27+_LMI2_grandparentPerc__Index21	CD4+ CM CD45RO+ CD27+_GrandParentalPercentage	-0.00325393	0.753721
rs62447205	A	CD4+CMCD45RO+CD27+_LMI2_grandparentPerc__Index21	CD4+ CM CD45RO+ CD27+_GrandParentalPercentage	-0.00277209	0.772305
rs72928038	A	CD4+CMCD45RO+CD27+_LMI2_grandparentPerc__Index21	CD4+ CM CD45RO+ CD27+_GrandParentalPercentage	0.00321928	0.784539
rs1893217	G	CD4+CMCD45RO+CD27+_LMI2_grandparentPerc__Index21	CD4+ CM CD45RO+ CD27+_GrandParentalPercentage	0.00277017	0.793702
rs9585056	C	CD4+CMCD45RO+CD27+_LMI2_grandparentPerc__Index21	CD4+ CM CD45RO+ CD27+_GrandParentalPercentage	-0.00245843	0.809123
rs2269241	C	CD4+CMCD45RO+CD27+_LMI2_grandparentPerc__Index21	CD4+ CM CD45RO+ CD27+_GrandParentalPercentage	-0.00287178	0.821611
rs7020673	G	CD4+CMCD45RO+CD27+_LMI2_grandparentPerc__Index21	CD4+ CM CD45RO+ CD27+_GrandParentalPercentage	-0.00178699	0.833855
rs11954020	G	CD4+CMCD45RO+CD27+_LMI2_grandparentPerc__Index21	CD4+ CM CD45RO+ CD27+_GrandParentalPercentage	0.00140112	0.870081
rs11258747	T	CD4+CMCD45RO+CD27+_LMI2_grandparentPerc__Index21	CD4+ CM CD45RO+ CD27+_GrandParentalPercentage	0.00150669	0.876426
rs4900384	G	CD4+CMCD45RO+CD27+_LMI2_grandparentPerc__Index21	CD4+ CM CD45RO+ CD27+_GrandParentalPercentage	-0.00145389	0.879275
rs539514	T	CD4+CMCD45RO+CD27+_LMI2_grandparentPerc__Index21	CD4+ CM CD45RO+ CD27+_GrandParentalPercentage	0.00101008	0.906153
rs7202877	G	CD4+CMCD45RO+CD27+_LMI2_grandparentPerc__Index21	CD4+ CM CD45RO+ CD27+_GrandParentalPercentage	-0.00139743	0.916559
rs12444268	A	CD4+CMCD45RO+CD27+_LMI2_grandparentPerc__Index21	CD4+ CM CD45RO+ CD27+_GrandParentalPercentage	0.0011325	0.920121
rs550448	A	CD4+CMCD45RO+CD27+_LMI2_grandparentPerc__Index21	CD4+ CM CD45RO+ CD27+_GrandParentalPercentage	0.00123435	0.92715
rs7804356	T	CD4+CMCD45RO+CD27+_LMI2_grandparentPerc__Index21	CD4+ CM CD45RO+ CD27+_GrandParentalPercentage	9.0922e-06	0.999279
rs3087243	G	CD4+CMCD45RO+CD27+_LMI2_parentPerc__Index22	CD4+ CM CD45RO+ CD27+_ParentalPercentage	0.0368586	0.00103284
rs13415583	T	CD4+CMCD45RO+CD27+_LMI2_parentPerc__Index22	CD4+ CM CD45RO+ CD27+_ParentalPercentage	-0.0332064	0.00776955
rs6691977	C	CD4+CMCD45RO+CD27+_LMI2_parentPerc__Index22	CD4+ CM CD45RO+ CD27+_ParentalPercentage	-0.0286571	0.0310766
rs1465788	C	CD4+CMCD45RO+CD27+_LMI2_parentPerc__Index22	CD4+ CM CD45RO+ CD27+_ParentalPercentage	-0.0231517	0.0648011
rs1052553	A	CD4+CMCD45RO+CD27+_LMI2_parentPerc__Index22	CD4+ CM CD45RO+ CD27+_ParentalPercentage	0.0242528	0.0677875
rs2611215	A	CD4+CMCD45RO+CD27+_LMI2_parentPerc__Index22	CD4+ CM CD45RO+ CD27+_ParentalPercentage	0.0240659	0.0749778
rs11258747	T	CD4+CMCD45RO+CD27+_LMI2_parentPerc__Index22	CD4+ CM CD45RO+ CD27+_ParentalPercentage	0.0211911	0.0858865
rs72727394	T	CD4+CMCD45RO+CD27+_LMI2_parentPerc__Index22	CD4+ CM CD45RO+ CD27+_ParentalPercentage	0.022502	0.0884683
rs9272346	G	CD4+CMCD45RO+CD27+_LMI2_parentPerc__Index22	CD4+ CM CD45RO+ CD27+_ParentalPercentage	0.0238313	0.10624
rs2292239	T	CD4+CMCD45RO+CD27+_LMI2_parentPerc__Index22	CD4+ CM CD45RO+ CD27+_ParentalPercentage	-0.0171406	0.11924
rs2269241	C	CD4+CMCD45RO+CD27+_LMI2_parentPerc__Index22	CD4+ CM CD45RO+ CD27+_ParentalPercentage	0.0249132	0.124805
rs653178	C	CD4+CMCD45RO+CD27+_LMI2_parentPerc__Index22	CD4+ CM CD45RO+ CD27+_ParentalPercentage	0.0157589	0.132291
rs4788084	C	CD4+CMCD45RO+CD27+_LMI2_parentPerc__Index22	CD4+ CM CD45RO+ CD27+_ParentalPercentage	0.0164558	0.137178
rs2476601	A	CD4+CMCD45RO+CD27+_LMI2_parentPerc__Index22	CD4+ CM CD45RO+ CD27+_ParentalPercentage	0.0207279	0.13785
rs4505848	G	CD4+CMCD45RO+CD27+_LMI2_parentPerc__Index22	CD4+ CM CD45RO+ CD27+_ParentalPercentage	0.0157282	0.139954
rs3024505	G	CD4+CMCD45RO+CD27+_LMI2_parentPerc__Index22	CD4+ CM CD45RO+ CD27+_ParentalPercentage	-0.0225841	0.151377
rs689	T	CD4+CMCD45RO+CD27+_LMI2_parentPerc__Index22	CD4+ CM CD45RO+ CD27+_ParentalPercentage	-0.0203884	0.190283
rs1534422	G	CD4+CMCD45RO+CD27+_LMI2_parentPerc__Index22	CD4+ CM CD45RO+ CD27+_ParentalPercentage	0.0139306	0.241015
rs947474	A	CD4+CMCD45RO+CD27+_LMI2_parentPerc__Index22	CD4+ CM CD45RO+ CD27+_ParentalPercentage	-0.0150413	0.245783
rs17166496	G	CD4+CMCD45RO+CD27+_LMI2_parentPerc__Index22	CD4+ CM CD45RO+ CD27+_ParentalPercentage	0.0133932	0.281519
rs193778	G	CD4+CMCD45RO+CD27+_LMI2_parentPerc__Index22	CD4+ CM CD45RO+ CD27+_ParentalPercentage	-0.0127876	0.284127
rs1893217	G	CD4+CMCD45RO+CD27+_LMI2_parentPerc__Index22	CD4+ CM CD45RO+ CD27+_ParentalPercentage	0.0128951	0.340317
rs2304256	C	CD4+CMCD45RO+CD27+_LMI2_parentPerc__Index22	CD4+ CM CD45RO+ CD27+_ParentalPercentage	-0.0117202	0.346707
rs516246	T	CD4+CMCD45RO+CD27+_LMI2_parentPerc__Index22	CD4+ CM CD45RO+ CD27+_ParentalPercentage	0.00969397	0.356265
rs12444268	A	CD4+CMCD45RO+CD27+_LMI2_parentPerc__Index22	CD4+ CM CD45RO+ CD27+_ParentalPercentage	-0.0125344	0.384675
rs11574435	C	CD4+CMCD45RO+CD27+_LMI2_parentPerc__Index22	CD4+ CM CD45RO+ CD27+_ParentalPercentage	0.0177399	0.398154
rs10786436	T	CD4+CMCD45RO+CD27+_LMI2_parentPerc__Index22	CD4+ CM CD45RO+ CD27+_ParentalPercentage	-0.0100842	0.405911
rs9388489	G	CD4+CMCD45RO+CD27+_LMI2_parentPerc__Index22	CD4+ CM CD45RO+ CD27+_ParentalPercentage	-0.0083224	0.430228
rs3825932	T	CD4+CMCD45RO+CD27+_LMI2_parentPerc__Index22	CD4+ CM CD45RO+ CD27+_ParentalPercentage	0.00858984	0.455703
rs1615504	T	CD4+CMCD45RO+CD27+_LMI2_parentPerc__Index22	CD4+ CM CD45RO+ CD27+_ParentalPercentage	-0.00825822	0.488838
rs10509540	T	CD4+CMCD45RO+CD27+_LMI2_parentPerc__Index22	CD4+ CM CD45RO+ CD27+_ParentalPercentage	-0.00776838	0.497181
rs12927355	C	CD4+CMCD45RO+CD27+_LMI2_parentPerc__Index22	CD4+ CM CD45RO+ CD27+_ParentalPercentage	0.00741172	0.525104
rs229533	C	CD4+CMCD45RO+CD27+_LMI2_parentPerc__Index22	CD4+ CM CD45RO+ CD27+_ParentalPercentage	-0.00704184	0.536286
rs10137082	C	CD4+CMCD45RO+CD27+_LMI2_parentPerc__Index22	CD4+ CM CD45RO+ CD27+_ParentalPercentage	-0.0076382	0.539977
rs1983853	C	CD4+CMCD45RO+CD27+_LMI2_parentPerc__Index22	CD4+ CM CD45RO+ CD27+_ParentalPercentage	-0.0126524	0.547581
rs12679857	A	CD4+CMCD45RO+CD27+_LMI2_parentPerc__Index22	CD4+ CM CD45RO+ CD27+_ParentalPercentage	0.00688607	0.559046
rs425105	T	CD4+CMCD45RO+CD27+_LMI2_parentPerc__Index22	CD4+ CM CD45RO+ CD27+_ParentalPercentage	-0.00876425	0.573251
rs10517086	A	CD4+CMCD45RO+CD27+_LMI2_parentPerc__Index22	CD4+ CM CD45RO+ CD27+_ParentalPercentage	-0.00638318	0.576353
rs550448	A	CD4+CMCD45RO+CD27+_LMI2_parentPerc__Index22	CD4+ CM CD45RO+ CD27+_ParentalPercentage	0.00919126	0.59408
rs924043	C	CD4+CMCD45RO+CD27+_LMI2_parentPerc__Index22	CD4+ CM CD45RO+ CD27+_ParentalPercentage	0.00796963	0.621328
rs4849135	G	CD4+CMCD45RO+CD27+_LMI2_parentPerc__Index22	CD4+ CM CD45RO+ CD27+_ParentalPercentage	-0.00568232	0.641802
rs10795791	G	CD4+CMCD45RO+CD27+_LMI2_parentPerc__Index22	CD4+ CM CD45RO+ CD27+_ParentalPercentage	-0.00525353	0.645811
rs62447205	A	CD4+CMCD45RO+CD27+_LMI2_parentPerc__Index22	CD4+ CM CD45RO+ CD27+_ParentalPercentage	-0.00535298	0.661891
rs6518350	A	CD4+CMCD45RO+CD27+_LMI2_parentPerc__Index22	CD4+ CM CD45RO+ CD27+_ParentalPercentage	0.00662439	0.670489
rs72928038	A	CD4+CMCD45RO+CD27+_LMI2_parentPerc__Index22	CD4+ CM CD45RO+ CD27+_ParentalPercentage	0.00630407	0.675208
rs11203203	A	CD4+CMCD45RO+CD27+_LMI2_parentPerc__Index22	CD4+ CM CD45RO+ CD27+_ParentalPercentage	-0.0046698	0.675699
rs2290400	C	CD4+CMCD45RO+CD27+_LMI2_parentPerc__Index22	CD4+ CM CD45RO+ CD27+_ParentalPercentage	0.0048766	0.677685
rs2165738	C	CD4+CMCD45RO+CD27+_LMI2_parentPerc__Index22	CD4+ CM CD45RO+ CD27+_ParentalPercentage	-0.00458827	0.728616
rs6547853	G	CD4+CMCD45RO+CD27+_LMI2_parentPerc__Index22	CD4+ CM CD45RO+ CD27+_ParentalPercentage	0.00352657	0.74078
rs16956936	C	CD4+CMCD45RO+CD27+_LMI2_parentPerc__Index22	CD4+ CM CD45RO+ CD27+_ParentalPercentage	-0.00512977	0.769182
rs7202877	G	CD4+CMCD45RO+CD27+_LMI2_parentPerc__Index22	CD4+ CM CD45RO+ CD27+_ParentalPercentage	-0.00461427	0.786599
rs478222	A	CD4+CMCD45RO+CD27+_LMI2_parentPerc__Index22	CD4+ CM CD45RO+ CD27+_ParentalPercentage	0.00276165	0.78685
rs4763879	A	CD4+CMCD45RO+CD27+_LMI2_parentPerc__Index22	CD4+ CM CD45RO+ CD27+_ParentalPercentage	-0.00287008	0.789219
rs5753037	T	CD4+CMCD45RO+CD27+_LMI2_parentPerc__Index22	CD4+ CM CD45RO+ CD27+_ParentalPercentage	-0.00289566	0.79852
rs7020673	G	CD4+CMCD45RO+CD27+_LMI2_parentPerc__Index22	CD4+ CM CD45RO+ CD27+_ParentalPercentage	-0.00277521	0.798783
rs7804356	T	CD4+CMCD45RO+CD27+_LMI2_parentPerc__Index22	CD4+ CM CD45RO+ CD27+_ParentalPercentage	-0.00308687	0.810298
rs56994090	T	CD4+CMCD45RO+CD27+_LMI2_parentPerc__Index22	CD4+ CM CD45RO+ CD27+_ParentalPercentage	-0.00311959	0.815524
rs2281808	C	CD4+CMCD45RO+CD27+_LMI2_parentPerc__Index22	CD4+ CM CD45RO+ CD27+_ParentalPercentage	-0.00270953	0.817297
rs1990760	T	CD4+CMCD45RO+CD27+_LMI2_parentPerc__Index22	CD4+ CM CD45RO+ CD27+_ParentalPercentage	-0.00225826	0.845425
rs539514	T	CD4+CMCD45RO+CD27+_LMI2_parentPerc__Index22	CD4+ CM CD45RO+ CD27+_ParentalPercentage	-0.002045	0.851833
rs9585056	C	CD4+CMCD45RO+CD27+_LMI2_parentPerc__Index22	CD4+ CM CD45RO+ CD27+_ParentalPercentage	-0.00125323	0.92324
rs4900384	G	CD4+CMCD45RO+CD27+_LMI2_parentPerc__Index22	CD4+ CM CD45RO+ CD27+_ParentalPercentage	0.000454383	0.970369
rs11954020	G	CD4+CMCD45RO+CD27+_LMI2_parentPerc__Index22	CD4+ CM CD45RO+ CD27+_ParentalPercentage	-0.000109988	0.991984
rs10137082	C	CD4+EffCD45RA+CD27-_LMI2_grandparentPerc__Index21	CD4+ Eff CD45RA+ CD27-_GrandParentalPercentage	-0.00471474	0.003351
rs1983853	C	CD4+EffCD45RA+CD27-_LMI2_grandparentPerc__Index21	CD4+ Eff CD45RA+ CD27-_GrandParentalPercentage	-0.00548413	0.044388
rs2165738	C	CD4+EffCD45RA+CD27-_LMI2_grandparentPerc__Index21	CD4+ Eff CD45RA+ CD27-_GrandParentalPercentage	0.00343363	0.0451685
rs11574435	C	CD4+EffCD45RA+CD27-_LMI2_grandparentPerc__Index21	CD4+ Eff CD45RA+ CD27-_GrandParentalPercentage	0.00503662	0.0646126
rs2281808	C	CD4+EffCD45RA+CD27-_LMI2_grandparentPerc__Index21	CD4+ Eff CD45RA+ CD27-_GrandParentalPercentage	0.00275617	0.070073
rs12927355	C	CD4+EffCD45RA+CD27-_LMI2_grandparentPerc__Index21	CD4+ Eff CD45RA+ CD27-_GrandParentalPercentage	-0.00254777	0.0925194
rs2269241	C	CD4+EffCD45RA+CD27-_LMI2_grandparentPerc__Index21	CD4+ Eff CD45RA+ CD27-_GrandParentalPercentage	0.00315242	0.13595
rs11954020	G	CD4+EffCD45RA+CD27-_LMI2_grandparentPerc__Index21	CD4+ Eff CD45RA+ CD27-_GrandParentalPercentage	0.00205989	0.147511
rs2611215	A	CD4+EffCD45RA+CD27-_LMI2_grandparentPerc__Index21	CD4+ Eff CD45RA+ CD27-_GrandParentalPercentage	-0.00249817	0.156416
rs229533	C	CD4+EffCD45RA+CD27-_LMI2_grandparentPerc__Index21	CD4+ Eff CD45RA+ CD27-_GrandParentalPercentage	0.00206362	0.16326
rs1465788	C	CD4+EffCD45RA+CD27-_LMI2_grandparentPerc__Index21	CD4+ Eff CD45RA+ CD27-_GrandParentalPercentage	0.00225292	0.168438
rs5753037	T	CD4+EffCD45RA+CD27-_LMI2_grandparentPerc__Index21	CD4+ Eff CD45RA+ CD27-_GrandParentalPercentage	0.00191314	0.194465
rs10795791	G	CD4+EffCD45RA+CD27-_LMI2_grandparentPerc__Index21	CD4+ Eff CD45RA+ CD27-_GrandParentalPercentage	-0.00189709	0.201787
rs7804356	T	CD4+EffCD45RA+CD27-_LMI2_grandparentPerc__Index21	CD4+ Eff CD45RA+ CD27-_GrandParentalPercentage	-0.00213257	0.202051
rs6518350	A	CD4+EffCD45RA+CD27-_LMI2_grandparentPerc__Index21	CD4+ Eff CD45RA+ CD27-_GrandParentalPercentage	0.00243677	0.228754
rs9272346	G	CD4+EffCD45RA+CD27-_LMI2_grandparentPerc__Index21	CD4+ Eff CD45RA+ CD27-_GrandParentalPercentage	-0.00217562	0.258279
rs72727394	T	CD4+EffCD45RA+CD27-_LMI2_grandparentPerc__Index21	CD4+ Eff CD45RA+ CD27-_GrandParentalPercentage	0.00190265	0.269708
rs689	T	CD4+EffCD45RA+CD27-_LMI2_grandparentPerc__Index21	CD4+ Eff CD45RA+ CD27-_GrandParentalPercentage	-0.0022163	0.274615
rs12679857	A	CD4+EffCD45RA+CD27-_LMI2_grandparentPerc__Index21	CD4+ Eff CD45RA+ CD27-_GrandParentalPercentage	-0.00166759	0.276817
rs1615504	T	CD4+EffCD45RA+CD27-_LMI2_grandparentPerc__Index21	CD4+ Eff CD45RA+ CD27-_GrandParentalPercentage	-0.00166278	0.284194
rs4900384	G	CD4+EffCD45RA+CD27-_LMI2_grandparentPerc__Index21	CD4+ Eff CD45RA+ CD27-_GrandParentalPercentage	-0.00169432	0.286898
rs539514	T	CD4+EffCD45RA+CD27-_LMI2_grandparentPerc__Index21	CD4+ Eff CD45RA+ CD27-_GrandParentalPercentage	0.00150854	0.289453
rs7202877	G	CD4+EffCD45RA+CD27-_LMI2_grandparentPerc__Index21	CD4+ Eff CD45RA+ CD27-_GrandParentalPercentage	-0.00230363	0.298782
rs10509540	T	CD4+EffCD45RA+CD27-_LMI2_grandparentPerc__Index21	CD4+ Eff CD45RA+ CD27-_GrandParentalPercentage	0.00146572	0.325026
rs4849135	G	CD4+EffCD45RA+CD27-_LMI2_grandparentPerc__Index21	CD4+ Eff CD45RA+ CD27-_GrandParentalPercentage	0.00153998	0.332623
rs516246	T	CD4+EffCD45RA+CD27-_LMI2_grandparentPerc__Index21	CD4+ Eff CD45RA+ CD27-_GrandParentalPercentage	-0.00129528	0.343898
rs11258747	T	CD4+EffCD45RA+CD27-_LMI2_grandparentPerc__Index21	CD4+ Eff CD45RA+ CD27-_GrandParentalPercentage	-0.00130634	0.417541
rs9388489	G	CD4+EffCD45RA+CD27-_LMI2_grandparentPerc__Index21	CD4+ Eff CD45RA+ CD27-_GrandParentalPercentage	0.00110314	0.422072
rs10517086	A	CD4+EffCD45RA+CD27-_LMI2_grandparentPerc__Index21	CD4+ Eff CD45RA+ CD27-_GrandParentalPercentage	-0.00108214	0.466935
rs2476601	A	CD4+EffCD45RA+CD27-_LMI2_grandparentPerc__Index21	CD4+ Eff CD45RA+ CD27-_GrandParentalPercentage	-0.00130374	0.474514
rs924043	C	CD4+EffCD45RA+CD27-_LMI2_grandparentPerc__Index21	CD4+ Eff CD45RA+ CD27-_GrandParentalPercentage	-0.00147025	0.483983
rs4788084	C	CD4+EffCD45RA+CD27-_LMI2_grandparentPerc__Index21	CD4+ Eff CD45RA+ CD27-_GrandParentalPercentage	0.00096237	0.505397
rs2292239	T	CD4+EffCD45RA+CD27-_LMI2_grandparentPerc__Index21	CD4+ Eff CD45RA+ CD27-_GrandParentalPercentage	0.000801862	0.576714
rs1990760	T	CD4+EffCD45RA+CD27-_LMI2_grandparentPerc__Index21	CD4+ Eff CD45RA+ CD27-_GrandParentalPercentage	0.000809847	0.591275
rs425105	T	CD4+EffCD45RA+CD27-_LMI2_grandparentPerc__Index21	CD4+ Eff CD45RA+ CD27-_GrandParentalPercentage	0.00108695	0.591709
rs72928038	A	CD4+EffCD45RA+CD27-_LMI2_grandparentPerc__Index21	CD4+ Eff CD45RA+ CD27-_GrandParentalPercentage	-0.00104768	0.592819
rs193778	G	CD4+EffCD45RA+CD27-_LMI2_grandparentPerc__Index21	CD4+ Eff CD45RA+ CD27-_GrandParentalPercentage	-0.000769319	0.621141
rs3087243	G	CD4+EffCD45RA+CD27-_LMI2_grandparentPerc__Index21	CD4+ Eff CD45RA+ CD27-_GrandParentalPercentage	-0.000727408	0.62345
rs62447205	A	CD4+EffCD45RA+CD27-_LMI2_grandparentPerc__Index21	CD4+ Eff CD45RA+ CD27-_GrandParentalPercentage	-0.000762677	0.632351
rs3825932	T	CD4+EffCD45RA+CD27-_LMI2_grandparentPerc__Index21	CD4+ Eff CD45RA+ CD27-_GrandParentalPercentage	0.000643541	0.667991
rs550448	A	CD4+EffCD45RA+CD27-_LMI2_grandparentPerc__Index21	CD4+ Eff CD45RA+ CD27-_GrandParentalPercentage	0.000922254	0.681414
rs6691977	C	CD4+EffCD45RA+CD27-_LMI2_grandparentPerc__Index21	CD4+ Eff CD45RA+ CD27-_GrandParentalPercentage	-0.000675767	0.697816
rs4505848	G	CD4+EffCD45RA+CD27-_LMI2_grandparentPerc__Index21	CD4+ Eff CD45RA+ CD27-_GrandParentalPercentage	0.000488554	0.725477
rs4763879	A	CD4+EffCD45RA+CD27-_LMI2_grandparentPerc__Index21	CD4+ Eff CD45RA+ CD27-_GrandParentalPercentage	0.000451494	0.746766
rs9585056	C	CD4+EffCD45RA+CD27-_LMI2_grandparentPerc__Index21	CD4+ Eff CD45RA+ CD27-_GrandParentalPercentage	0.000544382	0.747905
rs2304256	C	CD4+EffCD45RA+CD27-_LMI2_grandparentPerc__Index21	CD4+ Eff CD45RA+ CD27-_GrandParentalPercentage	-0.000479307	0.767845
rs947474	A	CD4+EffCD45RA+CD27-_LMI2_grandparentPerc__Index21	CD4+ Eff CD45RA+ CD27-_GrandParentalPercentage	-0.000488541	0.772572
rs11203203	A	CD4+EffCD45RA+CD27-_LMI2_grandparentPerc__Index21	CD4+ Eff CD45RA+ CD27-_GrandParentalPercentage	0.000419341	0.773032
rs6547853	G	CD4+EffCD45RA+CD27-_LMI2_grandparentPerc__Index21	CD4+ Eff CD45RA+ CD27-_GrandParentalPercentage	0.000390477	0.778523
rs56994090	T	CD4+EffCD45RA+CD27-_LMI2_grandparentPerc__Index21	CD4+ Eff CD45RA+ CD27-_GrandParentalPercentage	-0.000443316	0.799055
rs1893217	G	CD4+EffCD45RA+CD27-_LMI2_grandparentPerc__Index21	CD4+ Eff CD45RA+ CD27-_GrandParentalPercentage	0.000412063	0.815204
rs7020673	G	CD4+EffCD45RA+CD27-_LMI2_grandparentPerc__Index21	CD4+ Eff CD45RA+ CD27-_GrandParentalPercentage	-0.000324945	0.818729
rs3024505	G	CD4+EffCD45RA+CD27-_LMI2_grandparentPerc__Index21	CD4+ Eff CD45RA+ CD27-_GrandParentalPercentage	0.000466975	0.820249
rs16956936	C	CD4+EffCD45RA+CD27-_LMI2_grandparentPerc__Index21	CD4+ Eff CD45RA+ CD27-_GrandParentalPercentage	0.000500871	0.825881
rs478222	A	CD4+EffCD45RA+CD27-_LMI2_grandparentPerc__Index21	CD4+ Eff CD45RA+ CD27-_GrandParentalPercentage	0.000270016	0.839141
rs1534422	G	CD4+EffCD45RA+CD27-_LMI2_grandparentPerc__Index21	CD4+ Eff CD45RA+ CD27-_GrandParentalPercentage	0.000275277	0.859035
rs13415583	T	CD4+EffCD45RA+CD27-_LMI2_grandparentPerc__Index21	CD4+ Eff CD45RA+ CD27-_GrandParentalPercentage	0.000287601	0.860671
rs12444268	A	CD4+EffCD45RA+CD27-_LMI2_grandparentPerc__Index21	CD4+ Eff CD45RA+ CD27-_GrandParentalPercentage	0.0002664	0.887288
rs653178	C	CD4+EffCD45RA+CD27-_LMI2_grandparentPerc__Index21	CD4+ Eff CD45RA+ CD27-_GrandParentalPercentage	-0.000187747	0.890786
rs17166496	G	CD4+EffCD45RA+CD27-_LMI2_grandparentPerc__Index21	CD4+ Eff CD45RA+ CD27-_GrandParentalPercentage	-0.00019689	0.903383
rs1052553	A	CD4+EffCD45RA+CD27-_LMI2_grandparentPerc__Index21	CD4+ Eff CD45RA+ CD27-_GrandParentalPercentage	-0.000186169	0.914617
rs10786436	T	CD4+EffCD45RA+CD27-_LMI2_grandparentPerc__Index21	CD4+ Eff CD45RA+ CD27-_GrandParentalPercentage	-0.000167009	0.9159
rs2290400	C	CD4+EffCD45RA+CD27-_LMI2_grandparentPerc__Index21	CD4+ Eff CD45RA+ CD27-_GrandParentalPercentage	-0.000106628	0.944382
rs10137082	C	CD4+EffCD45RA+CD27-_LMI2_parentPerc__Index22	CD4+ Eff CD45RA+ CD27-_ParentalPercentage	-0.00883194	0.00669156
rs11574435	C	CD4+EffCD45RA+CD27-_LMI2_parentPerc__Index22	CD4+ Eff CD45RA+ CD27-_ParentalPercentage	0.011987	0.0294754
rs1983853	C	CD4+EffCD45RA+CD27-_LMI2_parentPerc__Index22	CD4+ Eff CD45RA+ CD27-_ParentalPercentage	-0.0111834	0.0427344
rs2165738	C	CD4+EffCD45RA+CD27-_LMI2_parentPerc__Index22	CD4+ Eff CD45RA+ CD27-_ParentalPercentage	0.00659176	0.0574894
rs2269241	C	CD4+EffCD45RA+CD27-_LMI2_parentPerc__Index22	CD4+ Eff CD45RA+ CD27-_ParentalPercentage	0.00720714	0.0917972
rs2281808	C	CD4+EffCD45RA+CD27-_LMI2_parentPerc__Index22	CD4+ Eff CD45RA+ CD27-_ParentalPercentage	0.00484819	0.115664
rs12927355	C	CD4+EffCD45RA+CD27-_LMI2_parentPerc__Index22	CD4+ Eff CD45RA+ CD27-_ParentalPercentage	-0.00478532	0.118563
rs5753037	T	CD4+EffCD45RA+CD27-_LMI2_parentPerc__Index22	CD4+ Eff CD45RA+ CD27-_ParentalPercentage	0.0044565	0.134989
rs229533	C	CD4+EffCD45RA+CD27-_LMI2_parentPerc__Index22	CD4+ Eff CD45RA+ CD27-_ParentalPercentage	0.00436453	0.144943
rs1465788	C	CD4+EffCD45RA+CD27-_LMI2_parentPerc__Index22	CD4+ Eff CD45RA+ CD27-_ParentalPercentage	0.00469506	0.15599
rs72727394	T	CD4+EffCD45RA+CD27-_LMI2_parentPerc__Index22	CD4+ Eff CD45RA+ CD27-_ParentalPercentage	0.00474188	0.173659
rs11954020	G	CD4+EffCD45RA+CD27-_LMI2_parentPerc__Index22	CD4+ Eff CD45RA+ CD27-_ParentalPercentage	0.00390101	0.175358
rs2611215	A	CD4+EffCD45RA+CD27-_LMI2_parentPerc__Index22	CD4+ Eff CD45RA+ CD27-_ParentalPercentage	-0.00476665	0.181522
rs7804356	T	CD4+EffCD45RA+CD27-_LMI2_parentPerc__Index22	CD4+ Eff CD45RA+ CD27-_ParentalPercentage	-0.00430738	0.202854
rs1615504	T	CD4+EffCD45RA+CD27-_LMI2_parentPerc__Index22	CD4+ Eff CD45RA+ CD27-_ParentalPercentage	-0.00392024	0.211855
rs6518350	A	CD4+EffCD45RA+CD27-_LMI2_parentPerc__Index22	CD4+ Eff CD45RA+ CD27-_ParentalPercentage	0.00506128	0.216604
rs9272346	G	CD4+EffCD45RA+CD27-_LMI2_parentPerc__Index22	CD4+ Eff CD45RA+ CD27-_ParentalPercentage	-0.00459902	0.237524
rs10509540	T	CD4+EffCD45RA+CD27-_LMI2_parentPerc__Index22	CD4+ Eff CD45RA+ CD27-_ParentalPercentage	0.0033431	0.267099
rs10795791	G	CD4+EffCD45RA+CD27-_LMI2_parentPerc__Index22	CD4+ Eff CD45RA+ CD27-_ParentalPercentage	-0.00329157	0.273949
rs12679857	A	CD4+EffCD45RA+CD27-_LMI2_parentPerc__Index22	CD4+ Eff CD45RA+ CD27-_ParentalPercentage	-0.00327486	0.291244
rs4900384	G	CD4+EffCD45RA+CD27-_LMI2_parentPerc__Index22	CD4+ Eff CD45RA+ CD27-_ParentalPercentage	-0.00334801	0.29836
rs689	T	CD4+EffCD45RA+CD27-_LMI2_parentPerc__Index22	CD4+ Eff CD45RA+ CD27-_ParentalPercentage	-0.00414934	0.312184
rs539514	T	CD4+EffCD45RA+CD27-_LMI2_parentPerc__Index22	CD4+ Eff CD45RA+ CD27-_ParentalPercentage	0.00290554	0.313338
rs7202877	G	CD4+EffCD45RA+CD27-_LMI2_parentPerc__Index22	CD4+ Eff CD45RA+ CD27-_ParentalPercentage	-0.00435594	0.331621
rs4849135	G	CD4+EffCD45RA+CD27-_LMI2_parentPerc__Index22	CD4+ Eff CD45RA+ CD27-_ParentalPercentage	0.00311199	0.333246
rs10517086	A	CD4+EffCD45RA+CD27-_LMI2_parentPerc__Index22	CD4+ Eff CD45RA+ CD27-_ParentalPercentage	-0.00280335	0.351454
rs516246	T	CD4+EffCD45RA+CD27-_LMI2_parentPerc__Index22	CD4+ Eff CD45RA+ CD27-_ParentalPercentage	-0.00251293	0.364175
rs924043	C	CD4+EffCD45RA+CD27-_LMI2_parentPerc__Index22	CD4+ Eff CD45RA+ CD27-_ParentalPercentage	-0.00383906	0.366213
rs9388489	G	CD4+EffCD45RA+CD27-_LMI2_parentPerc__Index22	CD4+ Eff CD45RA+ CD27-_ParentalPercentage	0.00244083	0.379918
rs4788084	C	CD4+EffCD45RA+CD27-_LMI2_parentPerc__Index22	CD4+ Eff CD45RA+ CD27-_ParentalPercentage	0.00242831	0.406082
rs11258747	T	CD4+EffCD45RA+CD27-_LMI2_parentPerc__Index22	CD4+ Eff CD45RA+ CD27-_ParentalPercentage	-0.00266915	0.412981
rs3087243	G	CD4+EffCD45RA+CD27-_LMI2_parentPerc__Index22	CD4+ Eff CD45RA+ CD27-_ParentalPercentage	-0.00186633	0.533501
rs62447205	A	CD4+EffCD45RA+CD27-_LMI2_parentPerc__Index22	CD4+ Eff CD45RA+ CD27-_ParentalPercentage	-0.00198023	0.539201
rs2476601	A	CD4+EffCD45RA+CD27-_LMI2_parentPerc__Index22	CD4+ Eff CD45RA+ CD27-_ParentalPercentage	-0.002202	0.550608
rs193778	G	CD4+EffCD45RA+CD27-_LMI2_parentPerc__Index22	CD4+ Eff CD45RA+ CD27-_ParentalPercentage	-0.00184298	0.558401
rs947474	A	CD4+EffCD45RA+CD27-_LMI2_parentPerc__Index22	CD4+ Eff CD45RA+ CD27-_ParentalPercentage	-0.00179394	0.599846
rs550448	A	CD4+EffCD45RA+CD27-_LMI2_parentPerc__Index22	CD4+ Eff CD45RA+ CD27-_ParentalPercentage	0.00222905	0.623829
rs1990760	T	CD4+EffCD45RA+CD27-_LMI2_parentPerc__Index22	CD4+ Eff CD45RA+ CD27-_ParentalPercentage	0.00144419	0.636047
rs6691977	C	CD4+EffCD45RA+CD27-_LMI2_parentPerc__Index22	CD4+ Eff CD45RA+ CD27-_ParentalPercentage	-0.0016564	0.638075
rs6547853	G	CD4+EffCD45RA+CD27-_LMI2_parentPerc__Index22	CD4+ Eff CD45RA+ CD27-_ParentalPercentage	0.00125124	0.655985
rs2292239	T	CD4+EffCD45RA+CD27-_LMI2_parentPerc__Index22	CD4+ Eff CD45RA+ CD27-_ParentalPercentage	0.0012658	0.663261
rs9585056	C	CD4+EffCD45RA+CD27-_LMI2_parentPerc__Index22	CD4+ Eff CD45RA+ CD27-_ParentalPercentage	0.0014006	0.682752
rs3024505	G	CD4+EffCD45RA+CD27-_LMI2_parentPerc__Index22	CD4+ Eff CD45RA+ CD27-_ParentalPercentage	0.00166664	0.688531
rs72928038	A	CD4+EffCD45RA+CD27-_LMI2_parentPerc__Index22	CD4+ Eff CD45RA+ CD27-_ParentalPercentage	-0.00156158	0.693686
rs4763879	A	CD4+EffCD45RA+CD27-_LMI2_parentPerc__Index22	CD4+ Eff CD45RA+ CD27-_ParentalPercentage	0.00109544	0.698592
[truncated: 14,949 more rows]

## Sheet: S4
Supplementary file 4: Summary statistics of GWAS loci in cytokine QTLs profile
SNP	risk_allele	cytokine	beta_300DM	p_300DM
rs924043	C	LPS1ng_PBMC_24h_MCP-1	-0.651976	9.06545e-05
rs2269241	C	LPS100ng_PBMC_24h_IL-1RA	0.296033	0.000342089
rs56994090	T	C,Albicansconidia_PBMC_24h_IL-6	-0.310281	0.000401173
rs72727394	T	S,Aureus_PBMC_24h_IL-1b	0.196071	0.000474846
rs4763879	A	C,Albicansconidia_PBMC_7d_IL-17	0.506968	0.000624546
rs10137082	C	MTB_PBMC_24h_IL-6	-0.520755	0.00100977
rs72928038	A	C,Albicansconidia_PBMC_7d_IL-22	0.741573	0.00125916
rs9585056	C	BorreliaMix_PBMC_24h_IL-6	-0.484602	0.00137342
rs10137082	C	MTB_PBMC_24h_IL-1b	-0.512675	0.00150455
rs2165738	C	C,Albicansconidia_PBMC_24h_IL-10	-0.38879	0.00153638
rs72928038	A	C,Albicanshyphae_PBMC_7d_IL-17	0.705939	0.00159322
rs10517086	A	C,Albicansconidia_PBMC_24h_IL-10	-0.328303	0.00189952
rs56994090	T	S,Aureus_PBMC_24h_IL-6	-0.292584	0.00270508
rs10509540	T	S,Aureus_PBMC_24h_IL-1RA	0.178997	0.00278369
rs17166496	G	LPS1ng_PBMC_24h_MCP-1	-0.373698	0.00319146
rs10137082	C	P3C_PBMC_24h_TNF-a	-0.312558	0.00353686
rs72928038	A	C,Albicanshyphae_PBMC_7d_IL-22	0.618957	0.00403116
rs3087243	G	LPS1ng_PBMC_24h_IL-10	-0.421129	0.00404847
rs2165738	C	LPS1ng_PBMC_24h_IL-8	-0.325402	0.00415988
rs72727394	T	LPS100ng_PBMC_24h_IL-1b	0.342381	0.00416596
rs2292239	T	P3C_PBMC_24h_IL-10	-0.246626	0.00424877
rs10137082	C	BorreliaMix_PBMC_24h_IL-1b	-0.361327	0.00488298
rs56994090	T	S,Aureus_PBMC_24h_IL-10	-0.397851	0.00491846
rs9585056	C	C,Albicansconidia_PBMC_24h_IL-8	-0.237623	0.0051476
rs653178	C	S,Pneumoniae_PBMC_24h_IL-6	-0.350454	0.0051502
rs653178	C	MTB_PBMC_24h_IL-1b	-0.380302	0.0051544
rs1465788	C	C,Albicansconidia_PBMC_24h_IL-10	-0.324161	0.0052218
rs72928038	A	LPS100ng_PBMC_24h_IL-8	-0.171769	0.00536881
rs11954020	G	S,Aureus_PBMC_24h_IL-8	-0.2054	0.00547038
rs10795791	G	BorreliaMix_PBMC_24h_IL-6	0.373594	0.00559366
rs17166496	G	LPS100ng_PBMC_24h_MCP-1	-0.413003	0.00568154
rs539514	T	C,Albicanshyphae_PBMC_24h_IL-6	0.287923	0.0057715
rs550448	A	C,Albicanshyphae_PBMC_24h_IL-6	0.446526	0.00578434
rs56994090	T	C,Albicansconidia_PBMC_24h_IL-8	-0.249308	0.00582222
rs653178	C	BorreliaMix_PBMC_24h_IL-6	-0.330698	0.00658267
rs72727394	T	C,Albicansconidia_PBMC_24h_IL-1b	0.229234	0.00669675
rs10795791	G	MTB_PBMC_24h_IL-1b	0.408542	0.00673594
rs62447205	A	C,Albicanshyphae_PBMC_24h_TNF-a	0.330743	0.00687321
rs947474	A	S,Aureus_PBMC_24h_TNF-a	-0.385093	0.007315
rs10795791	G	C,Burnetiiserum_PBMC_24h_TNF-a	0.239995	0.00769142
rs10795791	G	C,Albicanshyphae_PBMC_7d_IFNy	-0.441271	0.00778026
rs653178	C	BorreliaMix_PBMC_24h_IL-1b	-0.284828	0.00828153
rs4505848	G	S,Aureus_PBMC_24h_IL-6	0.197829	0.00830789
rs10795791	G	C,Albicansconidia_PBMC_7d_IL-17	-0.417417	0.00850426
rs1465788	C	LPS100ng_PBMC_24h_IL-10	-0.26598	0.00859313
rs539514	T	C,Burnetiiserum_PBMC_24h_TNF-a	0.227335	0.0087825
rs550448	A	LPS100ng_PBMC_24h_MCP-1	-0.54382	0.0088332
rs10137082	C	C,Albicanshyphae_PBMC_24h_IL-1b	-0.214027	0.00884122
rs10137082	C	C,Albicanshyphae_PBMC_24h_TNF-a	-0.324924	0.00896148
rs56994090	T	C,Albicansconidia_PBMC_24h_TNF-a	0.271853	0.00972033
rs3024505	G	P3C_PBMC_24h_IL-1b	0.233227	0.0101024
rs2165738	C	LPS100ng_PBMC_24h_IL-8	-0.138922	0.0102836
rs539514	T	C,Albicansconidia_PBMC_24h_IL-6	0.182071	0.0102878
rs425105	T	C,Albicansconidia_PBMC_7d_IL-22	0.615832	0.0102972
rs3087243	G	S,Aureus_PBMC_24h_IL-10	-0.301999	0.0104272
rs229533	C	C,Albicansconidia_PBMC_24h_IL-10	-0.266931	0.011075
rs2292239	T	S,Aureus_PBMC_24h_IL-10	-0.283899	0.0120535
rs2269241	C	P3C_PBMC_24h_IL-1RA	0.199796	0.0123146
rs2269241	C	LPS100ng_PBMC_24h_IL-8	0.168806	0.0124244
rs10137082	C	C,Albicanshyphae_PBMC_7d_IFNy	-0.445631	0.0125019
rs1052553	A	C,Albicansconidia_PBMC_7d_IL-22	-0.507204	0.0126323
rs539514	T	S,Aureus_PBMC_24h_IL-8	0.187523	0.0136211
rs539514	T	S,Aureus_PBMC_24h_IL-1b	0.115307	0.0139792
rs539514	T	S,Aureus_PBMC_24h_IL-10	0.279566	0.0141308
rs229533	C	C,Albicansconidia_PBMC_24h_TNF-a	-0.210133	0.0143841
rs11954020	G	LPS100ng_PBMC_24h_IL-8	-0.107869	0.0149568
rs2269241	C	C16MSU_PBMC_24h_IL-1b	-0.573423	0.0150118
rs516246	T	LPS100ng_PBMC_24h_IL-6	0.189843	0.0155011
rs17166496	G	P3C_PBMC_24h_TNF-a	-0.260222	0.0155451
rs425105	T	BorreliaMix_PBMC_24h_IL-6	0.444567	0.0156296
rs2281808	C	E,Coli_PBMC_24h_IL-6	0.296317	0.0159891
rs4900384	G	S,Pneumoniae_PBMC_24h_IL-6	0.355662	0.0160244
rs10795791	G	S,Pneumoniae_PBMC_24h_IL-6	0.333325	0.0166442
rs1465788	C	P3C_PBMC_24h_MCP-1	0.266615	0.0168985
rs550448	A	S,Aureus_PBMC_24h_IL-6	0.291304	0.017021
rs10509540	T	S,Aureus_PBMC_24h_IL-1b	0.11468	0.0170547
rs10509540	T	S,Pneumoniae_PBMC_24h_IL-1b	0.387537	0.017908
rs516246	T	LPS100ng_PBMC_24h_IL-8	0.102628	0.0179284
rs10137082	C	C,Albicansconidia_PBMC_24h_IL-1b	-0.185428	0.0181165
rs10795791	G	BorreliaMix_PBMC_24h_IL-1b	0.282924	0.0181619
rs16956936	C	C,Albicansconidia_PBMC_7d_IL-17	-0.562673	0.0182464
rs1534422	G	E,Coli_PBMC_24h_IL-1b	0.303912	0.0185388
rs10137082	C	C,Albicanshyphae_PBMC_7d_IL-22	-0.415266	0.0191514
rs10795791	G	S,Pneumoniae_PBMC_24h_IL-1b	0.388492	0.0192276
rs11203203	A	LPS100ng_PBMC_24h_IL-1RA	-0.137312	0.0192474
rs550448	A	S,Aureus_PBMC_24h_TNF-a	0.450068	0.0193147
rs56994090	T	LPS100ng_PBMC_24h_IL-10	-0.261904	0.0197304
rs6691977	C	S,Pneumoniae_PBMC_7d_IL-17	-0.439778	0.0197947
rs5753037	T	LPS1ng_PBMC_24h_IL-6	-0.332483	0.0201539
rs2476601	A	LPS100ng_PBMC_24h_TNF-a	0.249485	0.0210398
rs9272346	G	P3C_PBMC_24h_IL-1b	0.195485	0.0210939
rs1893217	G	C,Albicansconidia_PBMC_24h_IL-10	-0.287438	0.0218533
rs539514	T	S,Aureus_PBMC_24h_IL-6	0.179651	0.022519
rs10517086	A	P3C_PBMC_24h_IL-6	-0.150628	0.0227337
rs2269241	C	C,Albicansconidia_PBMC_24h_IL-8	0.246061	0.022989
rs4505848	G	C,Albicansconidia_PBMC_7d_IFNy	0.322616	0.0230519
rs229533	C	C,Albicanshyphae_PBMC_7d_IL-17	0.380692	0.0234402
rs539514	T	LPS100ng_PBMC_24h_IL-10	0.20436	0.0236126
rs2269241	C	S,Aureus_PBMC_24h_IL-1RA	0.197392	0.0236177
rs689	T	S,Pneumoniae_PBMC_24h_IL-6	-0.428427	0.0237094
rs516246	T	C16MSU_PBMC_24h_IL-1b	-0.341439	0.0241342
rs11954020	G	C,Albicansconidia_PBMC_7d_IL-17	-0.336326	0.0242565
rs10795791	G	E,Coli_PBMC_24h_IL-1b	0.280867	0.0246034
rs9272346	G	C,Albicansconidia_PBMC_24h_IL-1RA	0.21187	0.0247411
rs539514	T	C,Albicansconidia_PBMC_24h_IL-8	0.163193	0.0251228
rs2611215	A	S,Aureus_PBMC_24h_IL-8	0.207864	0.025339
rs10509540	T	LPS1ng_PBMC_24h_MCP-1	0.261147	0.0253582
rs10137082	C	S,Pneumoniae_PBMC_24h_IL-1b	-0.397835	0.0258315
rs7020673	G	LPS1ng_PBMC_24h_MCP-1	-0.247567	0.025968
rs550448	A	C,Albicansconidia_PBMC_24h_TNF-a	0.291362	0.0265145
rs653178	C	LPS100ng_PBMC_24h_IL-1b	-0.205707	0.0274141
rs2165738	C	LPS1ng_PBMC_24h_IL-6	-0.363125	0.0275186
rs425105	T	LPS100ng_PBMC_24h_MCP-1	0.417378	0.0277245
rs11954020	G	C16MSU_PBMC_24h_IL-1b	-0.340631	0.0278954
rs947474	A	P3C_PBMC_24h_IL-1RA	-0.137263	0.0279605
rs1615504	T	S,Aureus_PBMC_24h_IL-1RA	0.138422	0.0284285
rs516246	T	S,Aureus_PBMC_24h_IL-1b	0.0975684	0.0293478
rs653178	C	S,Pneumoniae_PBMC_24h_IL-1b	-0.325629	0.0297968
rs62447205	A	P3C_PBMC_24h_TNF-a	0.229997	0.0300719
rs7202877	G	S,Pneumoniae_PBMC_7d_IL-17	-0.529447	0.0303058
rs16956936	C	LPS1ng_PBMC_24h_IL-10	0.479208	0.0303611
rs10517086	A	C,Albicansconidia_PBMC_24h_IL-6	-0.157768	0.0305673
rs2292239	T	IMQ_PBMC_7d_IFNy	0.295309	0.0308458
rs6691977	C	P3C_PBMC_24h_MCP-1	0.255578	0.0309263
rs7804356	T	LPS100ng_PBMC_24h_IL-8	-0.114877	0.0311417
rs4849135	G	C,Albicanshyphae_PBMC_7d_IL-17	-0.389832	0.0315582
rs516246	T	S,Aureus_PBMC_24h_IL-6	0.161223	0.031802
rs947474	A	S,Aureus_PBMC_24h_IL-1b	-0.116976	0.0319284
rs4788084	C	C16MSU_PBMC_24h_IL-1b	-0.346103	0.0334929
rs516246	T	C,Albicansconidia_PBMC_24h_IL-1b	0.142466	0.0337092
rs2304256	C	LPS100ng_PBMC_24h_IL-1RA	0.132769	0.0343695
rs72727394	T	MTB_PBMC_24h_IL-1b	0.371193	0.0345688
rs11954020	G	E,Coli_PBMC_24h_IL-1b	-0.248072	0.0346136
rs2292239	T	S,Aureus_PBMC_24h_IL-1b	-0.0985774	0.0346854
rs62447205	A	P3C_PBMC_24h_IL-6	0.149603	0.0349151
rs72727394	T	S,Pneumoniae_PBMC_24h_IL-1b	0.406429	0.035097
rs9388489	G	C,Burnetiiserum_PBMC_24h_TNF-a	0.173175	0.0353866
rs3825932	T	BorreliaMix_PBMC_24h_IL-1b	-0.250812	0.03549
rs2292239	T	C,Burnetiiserum_PBMC_24h_TNF-a	-0.181597	0.0355791
rs10509540	T	S,Aureus_PBMC_24h_TNF-a	0.267287	0.0356042
rs1615504	T	BorreliaMix_PBMC_24h_IL-6	0.294575	0.0356895
rs11954020	G	LPS1ng_PBMC_24h_MCP-1	-0.233636	0.0356918
rs6518350	A	C,Albicanshyphae_PBMC_7d_IL-22	-0.470438	0.0359978
rs10795791	G	LPS100ng_PBMC_24h_IL-1b	0.216791	0.0360818
rs550448	A	C,Albicansconidia_PBMC_24h_IL-1b	0.228317	0.0365882
rs2281808	C	S,Aureus_PBMC_24h_IL-6	0.173107	0.037463
rs12444268	A	C,Albicansconidia_PBMC_7d_IL-17	-0.412457	0.0378845
rs6547853	G	C,Albicansconidia_PBMC_7d_IL-17	-0.303387	0.0382009
rs516246	T	P3C_PBMC_24h_IL-6	0.127062	0.0388522
rs10137082	C	LPS1ng_PBMC_24h_IL-1RA	-0.211905	0.0391607
rs2611215	A	C,Albicansconidia_PBMC_24h_IL-1b	0.177306	0.0392471
rs689	T	S,Pneumoniae_PBMC_24h_IL-1b	-0.464595	0.0397918
rs1615504	T	S,Aureus_PBMC_24h_IL-1b	0.103836	0.0400425
rs478222	A	P3C_PBMC_24h_IL-1b	0.120572	0.0400806
rs689	T	C,Albicansconidia_PBMC_24h_IL-1b	-0.203704	0.0404563
rs4849135	G	C,Albicansconidia_PBMC_24h_IL-10	-0.232809	0.0405367
rs4900384	G	S,Pneumoniae_PBMC_7d_IL-17	-0.357959	0.0406476
rs10509540	T	LPS100ng_PBMC_24h_IL-1RA	0.11788	0.0407446
rs10517086	A	P3C_PBMC_24h_MCP-1	-0.208598	0.0410138
rs550448	A	C,Albicansconidia_PBMC_7d_IL-22	-0.539701	0.0411906
rs4505848	G	C,Albicansconidia_PBMC_7d_IL-22	0.331876	0.0412066
rs4763879	A	S,Aureus_PBMC_24h_IL-8	0.151488	0.0415773
rs6691977	C	BorreliaMix_PBMC_24h_IL-6	-0.316155	0.0417972
rs1983853	C	C16MSU_PBMC_24h_IL-1b	0.612073	0.0425607
rs4763879	A	LPS1ng_PBMC_24h_IL-10	0.281328	0.0426011
rs56994090	T	P3C_PBMC_24h_IL-6	-0.162729	0.0428424
rs1465788	C	S,Aureus_PBMC_24h_IL-1RA	-0.133632	0.0430459
rs10509540	T	S,Pneumoniae_PBMC_24h_IL-6	0.278118	0.0432833
rs5753037	T	S,Aureus_PBMC_24h_TNF-a	-0.259949	0.0433129
rs947474	A	S,Aureus_PBMC_24h_IL-1RA	-0.137764	0.0433968
rs516246	T	C,Albicansconidia_PBMC_24h_IL-6	0.137002	0.0434048
rs2281808	C	S,Aureus_PBMC_24h_IL-10	0.243154	0.0436609
rs2281808	C	LPS1ng_PBMC_24h_IL-6	0.294084	0.0441181
rs16956936	C	C,Burnetiiserum_PBMC_24h_TNF-a	0.272544	0.0444234
rs1052553	A	LPS1ng_PBMC_24h_IL-8	0.230127	0.0446791
rs72727394	T	LPS100ng_PBMC_24h_IL-6	0.199141	0.0451558
rs9272346	G	C,Albicanshyphae_PBMC_24h_IL-6	0.276028	0.045396
rs425105	T	LPS1ng_PBMC_24h_MCP-1	0.322349	0.0456683
rs5753037	T	LPS1ng_PBMC_24h_IL-8	-0.198237	0.0456958
rs11954020	G	C,Albicansconidia_PBMC_24h_IL-8	-0.141836	0.0461197
rs1893217	G	LPS100ng_PBMC_24h_TNF-a	0.207139	0.0467841
rs1615504	T	S,Pneumoniae_PBMC_24h_IL-6	0.287286	0.0468297
rs689	T	S,Aureus_PBMC_24h_IL-8	0.213646	0.0470432
rs4849135	G	C,Albicansconidia_PBMC_24h_IL-8	-0.158598	0.0472239
rs3087243	G	LPS1ng_PBMC_24h_IL-1b	-0.312158	0.0473103
rs653178	C	P3C_PBMC_24h_IL-8	-0.0781967	0.0490484
rs72928038	A	BorreliaMix_PBMC_24h_IL-1b	-0.308811	0.0494755
rs653178	C	MTB_PBMC_24h_IL-6	-0.263375	0.0495142
rs2165738	C	E,Coli_PBMC_24h_IL-6	-0.273212	0.0496424
rs1465788	C	S,Pneumoniae_PBMC_7d_IL-17	0.350081	0.0497652
rs2269241	C	LPS1ng_PBMC_24h_IL-1RA	0.268201	0.0499635
rs2304256	C	P3C_PBMC_24h_TNF-a	-0.21105	0.0502212
rs947474	A	LPS1ng_PBMC_24h_IL-10	0.323046	0.0502963
rs9585056	C	LPS100ng_PBMC_24h_MCP-1	0.307421	0.0504969
rs653178	C	LPS100ng_PBMC_24h_MCP-1	-0.24616	0.050535
rs10517086	A	C,Albicansconidia_PBMC_24h_IL-1RA	-0.143837	0.0507185
rs1893217	G	C,Albicansconidia_PBMC_24h_IL-1RA	-0.16953	0.0508681
rs7020673	G	LPS1ng_PBMC_24h_IL-6	-0.262951	0.0514394
rs10795791	G	C,Albicansconidia_PBMC_24h_IL-8	0.147314	0.0518692
rs653178	C	LPS100ng_PBMC_24h_IL-6	-0.150081	0.0521796
rs12444268	A	S,Aureus_PBMC_24h_IL-1b	-0.118351	0.0522609
rs2304256	C	LPS100ng_PBMC_24h_TNF-a	-0.186075	0.052943
rs11954020	G	LPS100ng_PBMC_24h_IL-1b	-0.188045	0.0530036
rs3087243	G	P3C_PBMC_24h_IL-10	-0.17487	0.0532409
rs11258747	T	C,Albicanshyphae_PBMC_7d_IFNy	0.345217	0.0539637
rs193778	G	C,Albicansconidia_PBMC_7d_IL-22	-0.353391	0.0540951
rs689	T	LPS100ng_PBMC_24h_TNF-a	-0.233985	0.0543448
rs9585056	C	LPS100ng_PBMC_24h_IL-8	-0.102596	0.054426
rs5753037	T	S,Aureus_PBMC_24h_IL-8	-0.151824	0.0544489
rs947474	A	C,Burnetiiserum_PBMC_24h_TNF-a	-0.194223	0.0545956
rs229533	C	S,Aureus_PBMC_24h_IL-8	0.148687	0.0547787
rs72727394	T	IMQ_PBMC_24h_IL-6	0.308687	0.0552739
rs62447205	A	C,Albicansconidia_PBMC_24h_IL-8	0.153768	0.0552778
rs11954020	G	E,Coli_PBMC_24h_IL-6	-0.218082	0.0555233
rs9272346	G	C,Albicansconidia_PBMC_24h_IL-1b	0.177426	0.0558595
rs4849135	G	P3C_PBMC_24h_IL-1b	0.135107	0.0558709
rs2281808	C	LPS100ng_PBMC_24h_IL-1b	-0.201159	0.0559553
rs4505848	G	C,Albicanshyphae_PBMC_7d_IFNy	0.292345	0.0560376
rs653178	C	S,Pneumoniae_PBMC_7d_IL-17	0.28426	0.0561002
rs10137082	C	C,Albicansconidia_PBMC_7d_IL-22	-0.362071	0.0571119
rs4505848	G	BorreliaMix_PBMC_24h_IL-6	0.236087	0.0579804
rs11574435	C	LPS1ng_PBMC_24h_MCP-1	0.416327	0.0580596
rs653178	C	P3C_PBMC_24h_IL-6	-0.114651	0.058129
rs10509540	T	MTB_PBMC_24h_IL-6	0.27759	0.0584084
rs9585056	C	BorreliaMix_PBMC_24h_IL-1b	-0.255653	0.058763
rs2165738	C	C,Albicansconidia_PBMC_24h_IL-6	-0.160125	0.0591498
rs6547853	G	E,Coli_PBMC_24h_IL-1b	0.216992	0.0595001
rs62447205	A	BorreliaMix_PBMC_7d_IFNy	-0.22654	0.059614
rs425105	T	C,Albicansconidia_PBMC_7d_IFNy	0.396283	0.0599441
rs11954020	G	C,Albicansconidia_PBMC_24h_IL-1b	-0.129239	0.0599553
rs1983853	C	LPS1ng_PBMC_24h_IL-1RA	-0.32853	0.060204
rs56994090	T	C,Albicanshyphae_PBMC_24h_IL-6	-0.245195	0.0602195
rs2476601	A	C,Albicanshyphae_PBMC_24h_IL-6	0.247755	0.0602263
rs3024505	G	C,Burnetiiserum_PBMC_24h_TNF-a	-0.230122	0.0611423
rs12927355	C	LPS100ng_PBMC_24h_IL-6	0.163064	0.0617214
rs11203203	A	LPS100ng_PBMC_24h_IL-10	-0.176446	0.0619076
rs7020673	G	BorreliaMix_PBMC_24h_IL-1b	0.210476	0.061967
rs16956936	C	S,Aureus_PBMC_24h_IL-1RA	0.170906	0.0621458
rs11574435	C	IMQ_PBMC_7d_IFNy	0.494509	0.0623155
rs2281808	C	S,Pneumoniae_PBMC_24h_IL-1b	-0.315099	0.0624376
rs10137082	C	LPS100ng_PBMC_24h_IL-1b	-0.207277	0.0625911
rs2304256	C	C,Albicansconidia_PBMC_24h_TNF-a	-0.176128	0.0627874
rs425105	T	BorreliaMix_PBMC_24h_IL-1b	0.303845	0.0629602
rs1893217	G	P3C_PBMC_24h_IL-6	-0.145126	0.0633326
rs653178	C	S,Aureus_PBMC_24h_IL-6	-0.13722	0.0634154
rs56994090	T	C16MSU_PBMC_24h_IL-1b	0.367093	0.0639576
rs6691977	C	LPS100ng_PBMC_24h_IL-1b	-0.219907	0.0640735
rs12679857	A	LPS100ng_PBMC_24h_MCP-1	-0.264263	0.0643794
rs10786436	T	BorreliaMix_PBMC_24h_IL-1b	-0.231992	0.0645666
rs12927355	C	C,Albicanshyphae_PBMC_24h_TNF-a	-0.218497	0.0647223
rs11203203	A	S,Aureus_PBMC_24h_IL-1RA	-0.113284	0.0653113
rs17166496	G	LPS100ng_PBMC_24h_IL-1b	-0.20512	0.0655043
rs3825932	T	C16MSU_PBMC_24h_IL-1b	-0.302687	0.0655887
rs62447205	A	S,Aureus_PBMC_24h_IL-8	0.154302	0.0656494
rs947474	A	C,Albicansconidia_PBMC_24h_IL-1RA	-0.153122	0.0660766
rs10137082	C	C,Albicansconidia_PBMC_7d_IFNy	-0.305574	0.0663817
rs2292239	T	S,Aureus_PBMC_24h_IL-1RA	-0.107252	0.0663962
rs10137082	C	S,Pneumoniae_PBMC_24h_IL-6	-0.275426	0.0664857
rs17166496	G	S,Aureus_PBMC_24h_IL-10	0.233752	0.0670092
rs3825932	T	S,Pneumoniae_PBMC_24h_IL-6	-0.25391	0.0674544
rs478222	A	C,Albicansconidia_PBMC_24h_IL-10	-0.173059	0.0674588
rs2290400	C	C,Albicansconidia_PBMC_24h_IL-10	0.199108	0.0685432
rs72928038	A	C,Albicanshyphae_PBMC_7d_IFNy	0.3965	0.0691653
rs1465788	C	LPS100ng_PBMC_24h_MCP-1	0.274315	0.0694273
rs516246	T	S,Aureus_PBMC_24h_TNF-a	0.214962	0.069697
rs10137082	C	LPS100ng_PBMC_24h_IL-6	-0.166972	0.0699881
rs17166496	G	LPS100ng_PBMC_24h_TNF-a	-0.174324	0.0700756
rs56994090	T	LPS100ng_PBMC_24h_IL-6	-0.186125	0.0701182
rs1465788	C	C,Albicansconidia_PBMC_7d_IFNy	0.303341	0.0702744
rs10795791	G	LPS1ng_PBMC_24h_IL-1b	0.285789	0.0702999
rs539514	T	E,Coli_PBMC_24h_IL-1b	-0.218122	0.0705835
rs72727394	T	S,Aureus_PBMC_24h_TNF-a	0.270817	0.070757
rs72928038	A	C,Albicansconidia_PBMC_7d_IL-17	0.376745	0.0710614
rs6691977	C	MTB_PBMC_24h_IL-6	-0.307719	0.0712209
rs9272346	G	LPS1ng_PBMC_24h_IL-1b	-0.361234	0.0712468
rs425105	T	C,Albicanshyphae_PBMC_7d_IL-22	0.405889	0.0712616
rs2611215	A	P3C_PBMC_24h_IL-1b	0.142006	0.0716152
rs10517086	A	C,Albicanshyphae_PBMC_24h_IL-6	-0.193758	0.0716534
rs947474	A	BorreliaMix_PBMC_24h_IL-1b	-0.241364	0.072148
rs425105	T	LPS100ng_PBMC_24h_IL-1b	0.253441	0.0721565
rs3087243	G	LPS1ng_PBMC_24h_MCP-1	-0.212792	0.0721908
rs2304256	C	S,Aureus_PBMC_24h_IL-8	0.152969	0.072367
rs1615504	T	C,Albicansconidia_PBMC_7d_IFNy	-0.287991	0.0726263
rs11203203	A	C,Albicansconidia_PBMC_7d_IFNy	0.279067	0.0733092
rs62447205	A	LPS100ng_PBMC_24h_IL-6	0.162495	0.0733865
rs10517086	A	IMQ_PBMC_7d_IFNy	0.253237	0.0736063
rs62447205	A	MTB_PBMC_24h_IL-6	0.281671	0.0736494
rs11574435	C	C16MSU_PBMC_24h_IL-1b	0.54757	0.0737844
rs3825932	T	BorreliaMix_PBMC_24h_IL-6	-0.240985	0.0739163
rs653178	C	C,Albicanshyphae_PBMC_24h_IL-6	-0.175546	0.0739558
rs4788084	C	LPS1ng_PBMC_24h_IL-6	0.252996	0.0745499
rs2269241	C	P3C_PBMC_24h_TNF-a	-0.255745	0.0748697
rs4788084	C	LPS1ng_PBMC_24h_IL-1b	0.277263	0.0750119
rs9585056	C	LPS100ng_PBMC_24h_TNF-a	-0.179509	0.0750321
rs6691977	C	BorreliaMix_PBMC_24h_IL-1b	-0.245255	0.0750382
rs4505848	G	S,Aureus_PBMC_24h_IL-8	0.129412	0.075364
rs4505848	G	MTB_PBMC_24h_IL-6	0.243032	0.0753838
rs4788084	C	LPS1ng_PBMC_24h_IL-10	0.259057	0.0755295
rs1615504	T	P3C_PBMC_24h_IL-10	0.166817	0.0760062
rs13415583	T	E,Coli_PBMC_24h_IL-1b	-0.242292	0.0760315
rs2290400	C	LPS100ng_PBMC_24h_IL-1b	-0.186286	0.0760362
rs10517086	A	C,Albicanshyphae_PBMC_7d_IL-17	0.301777	0.0760425
rs653178	C	C,Albicansconidia_PBMC_24h_IL-1b	-0.117154	0.0761407
rs11574435	C	BorreliaMix_PBMC_24h_IL-6	0.445123	0.0763538
rs516246	T	LPS1ng_PBMC_24h_IL-8	0.16177	0.0767427
rs2290400	C	E,Coli_PBMC_24h_IL-1b	-0.224682	0.076791
rs10137082	C	P3C_PBMC_24h_IL-1b	-0.127221	0.0774136
rs7804356	T	C,Albicansconidia_PBMC_24h_IL-10	0.214702	0.0774267
rs10517086	A	P3C_PBMC_24h_IL-1RA	-0.0976459	0.0776163
rs6691977	C	P3C_PBMC_24h_IL-8	0.0891394	0.0778283
rs2165738	C	LPS100ng_PBMC_24h_IL-10	-0.190082	0.0779657
rs539514	T	C,Albicansconidia_PBMC_24h_IL-10	0.18308	0.0780778
rs72727394	T	P3C_PBMC_24h_TNF-a	-0.205175	0.0781834
rs947474	A	C,Albicansconidia_PBMC_24h_IL-1b	-0.143991	0.0784244
rs2611215	A	MTB_PBMC_24h_IL-6	0.307591	0.0787923
rs550448	A	BorreliaMix_PBMC_7d_IFNy	-0.298116	0.0792141
rs1990760	T	C,Albicanshyphae_PBMC_24h_TNF-a	0.203955	0.0798841
rs2292239	T	LPS100ng_PBMC_24h_IL-10	-0.157344	0.0800179
rs16956936	C	LPS100ng_PBMC_24h_IL-1RA	0.15353	0.0800894
rs2281808	C	IMQ_PBMC_7d_IFNy	-0.254946	0.0801012
rs6691977	C	LPS100ng_PBMC_24h_IL-6	-0.172009	0.0802556
rs3087243	G	LPS1ng_PBMC_24h_IL-6	-0.250903	0.0804552
rs12444268	A	S,Aureus_PBMC_24h_IL-1RA	-0.133344	0.0804843
rs1534422	G	E,Coli_PBMC_24h_IL-6	0.2192	0.0806228
rs2611215	A	BorreliaMix_PBMC_24h_IL-6	0.278627	0.0807148
rs1465788	C	C,Albicanshyphae_PBMC_24h_IL-6	-0.205437	0.0813004
rs3087243	G	IMQ_PBMC_7d_IFNy	-0.248814	0.0817574
rs9272346	G	P3C_PBMC_24h_IL-1RA	0.123514	0.0820859
rs1465788	C	C,Burnetiiserum_PBMC_24h_TNF-a	-0.170009	0.0825838
rs12679857	A	P3C_PBMC_24h_IL-10	0.161241	0.0826656
rs2269241	C	C,Albicansconidia_PBMC_24h_IL-1RA	0.184796	0.0833553
rs10137082	C	IMQ_PBMC_24h_IL-6	-0.258353	0.0834997
rs10517086	A	S,Aureus_PBMC_24h_IL-8	-0.13531	0.0838253
rs4505848	G	C,Burnetiiserum_PBMC_24h_TNF-a	0.143661	0.0840855
rs72727394	T	S,Pneumoniae_PBMC_7d_IL-17	0.330245	0.0847827
rs478222	A	S,Aureus_PBMC_24h_IL-8	-0.119735	0.0850118
rs62447205	A	LPS1ng_PBMC_24h_IL-1RA	0.174488	0.0851178
rs1893217	G	P3C_PBMC_24h_IL-10	-0.182027	0.0852682
rs4788084	C	LPS1ng_PBMC_24h_IL-1RA	0.162381	0.085421
rs10509540	T	LPS100ng_PBMC_24h_MCP-1	0.236705	0.085837
rs1615504	T	S,Pneumoniae_PBMC_24h_IL-1b	0.295953	0.0861192
rs4505848	G	BorreliaMix_PBMC_24h_IL-1b	0.189247	0.0865295
rs516246	T	P3C_PBMC_24h_IL-8	0.0693374	0.0866348
rs425105	T	P3C_PBMC_24h_TNF-a	0.233398	0.0874986
rs550448	A	S,Aureus_PBMC_24h_IL-10	0.302898	0.0877654
rs6691977	C	C,Albicansconidia_PBMC_7d_IL-22	-0.346828	0.0878831
rs550448	A	S,Aureus_PBMC_24h_IL-1b	0.124606	0.0880985
rs11258747	T	BorreliaMix_PBMC_7d_IFNy	0.208447	0.088374
rs10786436	T	LPS100ng_PBMC_24h_IL-6	0.152511	0.0888762
rs516246	T	C,Albicansconidia_PBMC_24h_TNF-a	0.137409	0.089346
rs539514	T	IMQ_PBMC_24h_IL-6	0.227236	0.0893737
rs10786436	T	C,Albicansconidia_PBMC_24h_IL-6	0.131264	0.0897056
rs1615504	T	LPS100ng_PBMC_24h_IL-1RA	0.10281	0.0897369
rs17166496	G	P3C_PBMC_24h_IL-10	0.165647	0.0897761
rs1052553	A	LPS100ng_PBMC_24h_IL-8	0.092645	0.0898408
rs1615504	T	E,Coli_PBMC_24h_IL-6	0.21335	0.089866
rs72928038	A	LPS100ng_PBMC_24h_IL-1b	-0.229757	0.0904887
rs653178	C	IMQ_PBMC_24h_IL-6	-0.211966	0.0907359
rs1990760	T	C,Burnetiiserum_PBMC_24h_TNF-a	0.153393	0.0908788
rs1465788	C	C16MSU_PBMC_24h_IL-1b	-0.302442	0.0911062
rs72727394	T	IMQ_PBMC_7d_IFNy	0.280965	0.0912777
rs2292239	T	C,Albicanshyphae_PBMC_24h_IL-6	-0.175636	0.0918178
rs6547853	G	C,Albicanshyphae_PBMC_24h_IL-1b	0.118482	0.0918711
rs229533	C	IMQ_PBMC_24h_IL-6	0.228973	0.0918905
rs10137082	C	E,Coli_PBMC_24h_IL-1b	-0.227038	0.0919015
rs947474	A	C,Albicansconidia_PBMC_24h_IL-6	-0.139255	0.0922245
rs1052553	A	C,Albicanshyphae_PBMC_7d_IL-22	-0.321022	0.0922472
rs1052553	A	E,Coli_PBMC_24h_IL-6	0.235591	0.0922945
rs10137082	C	P3C_PBMC_24h_IL-8	-0.0797584	0.0924249
rs11574435	C	S,Pneumoniae_PBMC_24h_IL-6	0.435222	0.0925993
rs1893217	G	LPS100ng_PBMC_24h_IL-1b	0.203061	0.0926337
rs10795791	G	S,Pneumoniae_PBMC_7d_IL-17	-0.277525	0.0927653
rs4900384	G	E,Coli_PBMC_24h_IL-1b	0.22346	0.0928012
rs72928038	A	C,Albicansconidia_PBMC_7d_IFNy	0.340725	0.0931567
rs6518350	A	P3C_PBMC_24h_TNF-a	-0.228601	0.0937307
rs9585056	C	S,Pneumoniae_PBMC_7d_IL-17	0.311545	0.0939496
rs689	T	C,Albicansconidia_PBMC_24h_TNF-a	-0.200409	0.0944127
rs653178	C	LPS100ng_PBMC_24h_IL-1RA	-0.0882332	0.094582
rs72928038	A	LPS100ng_PBMC_24h_TNF-a	-0.195867	0.0948937
rs62447205	A	S,Aureus_PBMC_24h_IL-6	0.144973	0.0949076
rs1893217	G	C,Albicansconidia_PBMC_7d_IFNy	0.300633	0.0958903
rs2165738	C	C,Albicanshyphae_PBMC_24h_IL-6	-0.208052	0.0960684
rs72928038	A	C,Albicansconidia_PBMC_24h_IL-8	-0.165273	0.0962503
rs12444268	A	S,Pneumoniae_PBMC_24h_IL-6	-0.289869	0.0965304
rs11203203	A	P3C_PBMC_24h_IL-10	-0.151774	0.0966679
rs947474	A	C,Albicansconidia_PBMC_24h_IL-8	-0.140663	0.097083
rs2292239	T	E,Coli_PBMC_24h_IL-1b	0.198734	0.0973001
rs11203203	A	LPS1ng_PBMC_24h_IL-6	0.240143	0.0973016
rs478222	A	LPS100ng_PBMC_24h_IL-8	-0.0689413	0.0974461
rs56994090	T	S,Aureus_PBMC_24h_IL-8	-0.157373	0.0976032
rs2292239	T	C,Albicanshyphae_PBMC_7d_IL-17	-0.272897	0.0976288
rs2269241	C	S,Aureus_PBMC_24h_IL-8	0.18743	0.0983075
rs4900384	G	C,Albicansconidia_PBMC_24h_IL-1b	0.128315	0.0987182
rs12927355	C	C,Albicanshyphae_PBMC_24h_IL-1b	-0.128514	0.0987678
rs2476601	A	C,Albicansconidia_PBMC_24h_IL-8	0.151714	0.0987975
rs1893217	G	P3C_PBMC_24h_IL-1RA	-0.107642	0.0992196
rs2304256	C	P3C_PBMC_24h_IL-8	0.0778664	0.100482
rs16956936	C	C,Albicanshyphae_PBMC_7d_IL-17	0.424014	0.100844
rs10517086	A	S,Aureus_PBMC_24h_IL-6	-0.132766	0.101278
rs1534422	G	C,Albicansconidia_PBMC_24h_IL-8	-0.128379	0.101586
rs3087243	G	S,Aureus_PBMC_24h_IL-6	-0.13385	0.101797
rs9585056	C	LPS100ng_PBMC_24h_IL-1RA	-0.107835	0.101845
rs6691977	C	P3C_PBMC_24h_IL-10	0.170225	0.102163
rs478222	A	C,Albicanshyphae_PBMC_7d_IL-17	0.246927	0.102402
rs10509540	T	C16MSU_PBMC_24h_IL-1b	0.266599	0.102407
rs1983853	C	P3C_PBMC_24h_IL-1RA	-0.167233	0.10247
rs2476601	A	S,Aureus_PBMC_24h_IL-8	0.156424	0.103239
rs425105	T	C,Albicansconidia_PBMC_24h_IL-8	0.168033	0.103645
rs653178	C	LPS1ng_PBMC_24h_MCP-1	-0.17429	0.10376
rs2476601	A	MTB_PBMC_24h_IL-1b	0.298868	0.103782
rs10137082	C	BorreliaMix_PBMC_24h_IL-6	-0.237154	0.103964
rs16956936	C	C,Albicansconidia_PBMC_7d_IFNy	-0.377973	0.10399
rs16956936	C	LPS100ng_PBMC_24h_IL-10	0.229246	0.10411
rs1615504	T	MTB_PBMC_24h_IL-6	0.249848	0.105143
rs689	T	E,Coli_PBMC_24h_IL-1b	-0.275871	0.105503
rs6691977	C	C,Albicansconidia_PBMC_7d_IL-17	-0.295553	0.106118
rs653178	C	E,Coli_PBMC_24h_IL-1b	-0.182713	0.106183
rs9585056	C	C,Albicansconidia_PBMC_24h_IL-6	-0.134627	0.106498
rs7804356	T	S,Pneumoniae_PBMC_24h_IL-1b	-0.302943	0.106552
rs539514	T	P3C_PBMC_24h_IL-8	0.0684821	0.106952
rs10517086	A	P3C_PBMC_24h_IL-8	-0.0701567	0.107381
rs4900384	G	S,Pneumoniae_PBMC_24h_IL-1b	0.284349	0.107555
rs16956936	C	LPS100ng_PBMC_24h_IL-6	0.206686	0.10829
rs653178	C	LPS100ng_PBMC_24h_IL-8	-0.0686391	0.108589
rs1534422	G	C,Albicansconidia_PBMC_24h_TNF-a	-0.146029	0.108946
rs2165738	C	C,Albicanshyphae_PBMC_24h_IL-1b	-0.140568	0.109105
rs1983853	C	S,Aureus_PBMC_24h_IL-1RA	-0.178765	0.109664
rs2304256	C	P3C_PBMC_24h_IL-1RA	0.0963802	0.109674
rs10137082	C	S,Aureus_PBMC_24h_IL-1b	-0.0840095	0.110148
rs7804356	T	C16MSU_PBMC_24h_IL-1b	-0.297921	0.11019
rs56994090	T	C,Albicanshyphae_PBMC_24h_TNF-a	0.222631	0.110221
rs72928038	A	C,Albicanshyphae_PBMC_24h_TNF-a	0.243081	0.110431
rs7804356	T	C,Albicansconidia_PBMC_24h_IL-8	-0.136388	0.110813
rs10509540	T	LPS100ng_PBMC_24h_IL-8	0.074476	0.111345
rs1534422	G	C,Albicansconidia_PBMC_7d_IFNy	-0.254638	0.11192
rs924043	C	C,Albicansconidia_PBMC_7d_IL-22	0.40153	0.111964
rs1983853	C	S,Aureus_PBMC_24h_TNF-a	0.375235	0.112085
rs11258747	T	MTB_PBMC_24h_IL-1b	0.259296	0.112089
rs1615504	T	E,Coli_PBMC_24h_IL-1b	0.206284	0.112163
rs6518350	A	E,Coli_PBMC_24h_IL-6	-0.261504	0.113108
rs1615504	T	P3C_PBMC_24h_IL-8	0.0723556	0.1133
rs4900384	G	C,Albicanshyphae_PBMC_24h_TNF-a	0.195344	0.113305
rs2269241	C	C,Albicanshyphae_PBMC_24h_IL-6	0.246789	0.113474
rs56994090	T	C,Albicansconidia_PBMC_7d_IL-17	-0.302479	0.113692
rs17166496	G	P3C_PBMC_24h_IL-1b	-0.114029	0.113896
rs4763879	A	C,Albicanshyphae_PBMC_24h_IL-6	0.161894	0.113943
rs10137082	C	S,Pneumoniae_PBMC_7d_IL-17	0.2803	0.114402
rs12679857	A	LPS100ng_PBMC_24h_IL-10	0.151817	0.114766
rs12444268	A	BorreliaMix_PBMC_24h_IL-6	-0.267034	0.114969
rs10517086	A	S,Aureus_PBMC_24h_TNF-a	0.201001	0.115432
rs6518350	A	C,Albicanshyphae_PBMC_24h_IL-6	-0.23307	0.115454
rs4849135	G	C,Albicanshyphae_PBMC_24h_IL-1b	0.126965	0.115517
rs9272346	G	S,Aureus_PBMC_24h_TNF-a	-0.257935	0.115551
rs11203203	A	P3C_PBMC_24h_IL-8	-0.069836	0.115608
rs1615504	T	C,Burnetiiserum_PBMC_24h_TNF-a	0.147596	0.115651
rs1615504	T	C,Albicanshyphae_PBMC_24h_IL-1b	0.124597	0.115696
rs3087243	G	LPS100ng_PBMC_24h_IL-10	-0.147553	0.115766
rs11574435	C	S,Pneumoniae_PBMC_24h_IL-1b	0.485206	0.115795
rs4788084	C	LPS100ng_PBMC_24h_MCP-1	-0.216729	0.115832
rs11954020	G	MTB_PBMC_24h_IL-6	-0.219694	0.116001
rs13415583	T	C,Burnetiiserum_PBMC_24h_TNF-a	-0.154721	0.117118
rs10137082	C	C,Burnetiiserum_PBMC_24h_TNF-a	-0.152407	0.117478
rs10509540	T	BorreliaMix_PBMC_24h_IL-6	0.209158	0.118258
rs3087243	G	S,Pneumoniae_PBMC_24h_IL-1b	0.259526	0.118314
rs10795791	G	C,Albicanshyphae_PBMC_7d_IL-17	-0.269127	0.118348
rs62447205	A	LPS100ng_PBMC_24h_IL-8	0.0783441	0.118618
rs9272346	G	P3C_PBMC_24h_IL-6	0.132907	0.118667
rs689	T	BorreliaMix_PBMC_24h_IL-1b	-0.254606	0.119376
rs12927355	C	S,Aureus_PBMC_24h_IL-6	0.13004	0.119596
rs2304256	C	C16MSU_PBMC_24h_IL-1b	-0.276716	0.119872
rs1465788	C	LPS100ng_PBMC_24h_IL-1RA	-0.0984909	0.119918
rs12444268	A	C,Albicansconidia_PBMC_7d_IL-22	-0.343089	0.121133
rs4900384	G	S,Aureus_PBMC_24h_IL-1b	0.0803544	0.121636
rs16956936	C	C,Albicansconidia_PBMC_7d_IL-22	-0.41148	0.121863
rs12444268	A	P3C_PBMC_24h_IL-6	-0.1297	0.121886
rs1615504	T	C,Albicansconidia_PBMC_24h_TNF-a	-0.140999	0.122649
rs4900384	G	S,Aureus_PBMC_24h_TNF-a	0.211685	0.122668
rs12444268	A	BorreliaMix_PBMC_24h_IL-1b	-0.2314	0.123175
rs10786436	T	IMQ_PBMC_7d_IFNy	0.230892	0.123506
rs56994090	T	P3C_PBMC_24h_TNF-a	0.18535	0.12376
rs5753037	T	C,Albicansconidia_PBMC_24h_IL-1b	0.112497	0.123777
rs56994090	T	C,Burnetiiserum_PBMC_24h_TNF-a	0.167009	0.124042
rs12679857	A	C,Albicansconidia_PBMC_24h_IL-6	-0.11636	0.124749
rs17166496	G	IMQ_PBMC_24h_IL-6	-0.2294	0.124799
rs12679857	A	BorreliaMix_PBMC_24h_IL-6	-0.213195	0.124889
rs2281808	C	LPS1ng_PBMC_24h_IL-8	0.155429	0.125033
rs4763879	A	LPS100ng_PBMC_24h_IL-8	0.0683322	0.125241
rs689	T	IMQ_PBMC_24h_IL-6	-0.289608	0.125356
rs550448	A	IMQ_PBMC_7d_IFNy	-0.328433	0.125383
rs6518350	A	C,Albicansconidia_PBMC_24h_IL-1RA	-0.155228	0.125891
rs72727394	T	C,Albicansconidia_PBMC_24h_IL-1RA	0.132614	0.125917
rs7804356	T	C,Albicansconidia_PBMC_24h_IL-1b	-0.126352	0.126104
rs4763879	A	S,Aureus_PBMC_24h_IL-10	0.170806	0.126125
rs13415583	T	C,Albicansconidia_PBMC_24h_IL-6	0.123491	0.126137
rs425105	T	LPS100ng_PBMC_24h_IL-8	0.0985872	0.126596
rs2281808	C	S,Aureus_PBMC_24h_IL-8	0.1231	0.126673
rs72928038	A	P3C_PBMC_24h_IL-8	-0.0881207	0.127263
rs7020673	G	LPS1ng_PBMC_24h_IL-1b	-0.226321	0.127376
rs653178	C	E,Coli_PBMC_24h_IL-6	-0.166941	0.127845
rs1893217	G	P3C_PBMC_24h_TNF-a	0.178167	0.12796
rs9585056	C	S,Aureus_PBMC_24h_IL-1RA	-0.104706	0.128672
rs6547853	G	C,Albicanshyphae_PBMC_7d_IFNy	-0.23273	0.129227
rs56994090	T	P3C_PBMC_24h_IL-10	-0.165192	0.129362
rs4505848	G	LPS100ng_PBMC_24h_IL-1b	0.144514	0.129367
rs653178	C	C,Albicansconidia_PBMC_24h_TNF-a	-0.120574	0.129652
rs10509540	T	LPS1ng_PBMC_24h_IL-1RA	0.143228	0.129691
rs1893217	G	BorreliaMix_PBMC_24h_IL-1b	0.212284	0.129768
rs550448	A	C,Albicansconidia_PBMC_7d_IL-17	-0.360693	0.130273
rs7804356	T	S,Pneumoniae_PBMC_24h_IL-6	-0.23793	0.131062
rs72928038	A	S,Aureus_PBMC_24h_IL-8	-0.156767	0.131141
rs10137082	C	S,Aureus_PBMC_24h_IL-6	-0.133026	0.131505
rs6518350	A	P3C_PBMC_24h_IL-8	-0.0902466	0.132201
rs550448	A	P3C_PBMC_24h_MCP-1	-0.232943	0.132272
rs72928038	A	S,Pneumoniae_PBMC_7d_IL-17	-0.325699	0.132273
rs11203203	A	S,Pneumoniae_PBMC_24h_IL-6	-0.211538	0.132638
rs6547853	G	C,Albicanshyphae_PBMC_7d_IL-17	-0.238317	0.132754
rs11203203	A	LPS1ng_PBMC_24h_IL-1b	0.238979	0.133011
rs5753037	T	S,Aureus_PBMC_24h_IL-1b	-0.0732816	0.133259
rs11258747	T	C16MSU_PBMC_24h_IL-1b	-0.267087	0.133717
rs10517086	A	LPS100ng_PBMC_24h_TNF-a	0.132742	0.13374
rs17166496	G	LPS100ng_PBMC_24h_IL-8	-0.0763923	0.134222
rs478222	A	S,Aureus_PBMC_24h_TNF-a	0.169861	0.134322
rs947474	A	LPS100ng_PBMC_24h_IL-1RA	-0.0979226	0.134406
rs425105	T	C,Burnetiiserum_PBMC_24h_TNF-a	0.1845	0.134468
rs2304256	C	C,Albicansconidia_PBMC_7d_IFNy	-0.249439	0.134536
rs9272346	G	C,Albicanshyphae_PBMC_24h_IL-1b	0.145009	0.134918
rs2304256	C	P3C_PBMC_24h_MCP-1	0.166342	0.135204
[truncated: 2,938 more rows]

## Sheet: S5
Supplementary file 5: Genomic loci identified in T1D and meta-analysis
[truncated: 43 more rows]

[truncated: 1 more sheets: S6]
